# Supplementary material for: Regional association analysis-based fine mapping of three clustered QTL for verticillium wilt resistance in cotton (G. hirsutum. L)
Source: BMC Genomics. 2017 Aug 25;18:661. doi: 10.1186/s12864-017-4074-y (PMC6389109; doi:10.1186/s12864-017-4074-y)
Supplement: Supplementary file 1 — Accession or cultivar, origin, subspecies, type and pedigree of the materials. a means that the innovation line was created by interspecific hybridization; b means that the innovation line was created by induced mutagenesis; c means that the pedigree is unkonwn. (XLS 50 kb) [file 12864_2017_4074_MOESM1_ESM.xls]

## Sheet: Table S1
Plant ID	Accesion or improved cultivar	Subspecies	Origin	Type	Pedigree or notes
135	Zhongzi640	G. hirsutum	Huanghe River valley area in China	innovative linea	Selection from Lumian1
164	Miscot78-27	G. hirsutum	USA	Breeding line	N c
136	Liao4835	G. hirsutum	North early maturity cotton area in China	Breeding line	N
165	MM-2	G. hirsutum	USA	Breeding line	N
137	Liao4853	G. hirsutum	North early maturity cotton area in China	Breeding line	N
167	Soviet Union 8911	G. hirsutum	Former Soviet Union	Breeding line	N
138	Liaomian16	G. hirsutum	North early maturity cotton area in China	Improved cultivar	Liao4086\Liaomian6+6496+4229.Mixed pollination
169	M-8124-1159	G. hirsutum	USA	Breeding line	N
139	Liaomian17	G. hirsutum	North early maturity cotton area in China	Improved cultivar	Liao4084\Liao4258
171	Mei8123	G. hirsutum	USA	Breeding line	N
140	Liaomian18	G. hirsutum	North early maturity cotton area in China	Improved cultivar	Liao87-7109\Liao1038-6
172	Zhongzi04184	G. hirsutum	Huanghe River valley area in China	Breeding line	Arcot-1/SGK9708
141	Yongji1	G. hirsutum	Huanghe River valley area in China	Breeding line	N
173	Acala SJ-4	G. hirsutum	USA	Breeding line	C6TE/NMB3080
145	Zhongyuan9115	G. hirsutum	Huanghe River valley area in China	innovative linea	PD3249/Morrilli//Zhong12
174	Arcot-1	G. hirsutum	USA	Breeding line	N
150	Zhongyuan9112	G. hirsutum	Huanghe River valley area in China	innovative linea	G.arboreum L./G．sturtianum//Zhong10/Zhong10
179	LAPAR45	G. hirsutum	USA	Breeding line	N
151	Yumian2067	G. hirsutum	Huanghe River valley area in China	Breeding line	Zhongmian12\Yuzhi177
180	PAR-51	G. hirsutum	USA	Breeding line	N
155	Arcot402bne	G. hirsutum	USA	Breeding line	N
181	Sudan2	G. hirsutum	Africa	Breeding line	N
157	Arcot438	G. hirsutum	USA	Breeding line	N
182	AfricaE40	G. hirsutum	Africa	Breeding line	N
185	ZhongArc-185	G. hirsutum	Huanghe River valley area in China	innovative lineb	Induced mutagenesis of Arcot-1
220	BPA68	G. hirsutum	USA	Breeding line	N
186	L142-9	G. hirsutum	French	Breeding line	L142-9
222	Zhong9708-222	G. hirsutum	Huanghe River valley area in China	innovative lineb	Induced mutagenesis of SGK9708
189	RNX189	G. hirsutum	Huanghe River valley area in China	innovative linea	GuangziNn/014HF of Xu142
227	Handan568	G. hirsutum	Huanghe River valley area in China	Breeding line	N
191	Ao152	G. hirsutum	Australia	Breeding line	N
228	Zhongzi9102	G. hirsutum	Huanghe River valley area in China	innovative linea	N
199	SuTKH-1	G. hirsutum	Yangtze River valley area in China	Breeding line	N
229	Zhongzi9103	G. hirsutum	Huanghe River valley area in China	innovative linea	Ct5R2Lc
201	Shenmian5	G. hirsutum	Huanghe River valley area in China		Si517/8763Yi
230	Soviet Union 116	G. hirsutum	Former Soviet Union	Breeding line	N
203	Zhong1276	G. hirsutum	Huanghe River valley area in China	Breeding line	N
235	Ji91-12	G. hirsutum	Huanghe River valley area in China	Breeding line	Liao1038
207	UA887	G. hirsutum	USA	Breeding line	N
237	Ji85-3	G. hirsutum	Huanghe River valley area in China	Breeding line	85-5673(G.hirsutum L.×G. barbadense L.)
209	DP33B	G. hirsutum	USA	Breeding line	Deltapine90\Deltapine50.Transgene(Bt)
238	Ji91-32	G. hirsutum	Huanghe River valley area in China	Breeding line	Han88-S92
211	Yumian９(Yuzao1109)	G. hirsutum	Huanghe River valley area in China	Improved cultivar	Zhongkang5/Zhongmian10//Zhongmian14
240	FB20	G. hirsutum	Pakistan	Breeding line	N
213	ST474	G. hirsutum	USA	Breeding line	N
241	Liao96-23-30	G. hirsutum	North early maturity cotton area in China	Breeding line	N
216	Beiersinuo	G. hirsutum	USA	Breeding line	N
243	GK99-1	G. hirsutum	Huanghe River valley area in China	innovative linea	GK12\82
73	ZhongARR40681	G. hirsutum	Huanghe River valley area in China	innovative lineb	Induced mutagenesis of Arcot-1
99	Yancheng1115	G. hirsutum	Yangtze River valley area in China	Breeding line	N
76	ZhongArc-76	G. hirsutum	USA	innovative lineb	Induced mutagenesis of Arcot-1
107	DES926	G. hirsutum	USA	Breeding line	N
80	Big peach cotton	G. hirsutum	Huanghe River valley area in China	Breeding line	N
111	N74-250	G. hirsutum	USA	Breeding line	N
83	Songzi big boll	G. hirsutum	Yangtze River valley area in China	Breeding line	N
112	Mei28114-313	G. hirsutum	USA	Breeding line	N
84	GP70	G. hirsutum	USA	Breeding line	N
113	Qik	G. hirsutum	USA	Breeding line	N
88	Linqing201	G. hirsutum	Huanghe River valley area in China	Breeding line	N
116	GK22	G. hirsutum	Huanghe River valley area in China	Breeding line	N
89	Lumian11(3389)	G. hirsutum	Huanghe River valley area in China	Improved cultivar	Lu2/Lu1Kang
117	Han109	G. hirsutum	Huanghe River valley area in China	Breeding line	N
90	Yu284	G. hirsutum	Huanghe River valley area in China	Breeding line	N
118	Zhongmian32	G. hirsutum	Huanghe River valley area in China	Improved cultivar	N
91	Zhong5913-2	G. hirsutum	Huanghe River valley area in China	Breeding line	N
121	JCG59	G. hirsutum	USA	Breeding line	N
93	Xingtai6	G. hirsutum	Huanghe River valley area in China	Breeding line	N
123	Han8944	G. hirsutum	Huanghe River valley area in China	Breeding line	N
96	Xingtai79-11	G. hirsutum	Huanghe River valley area in China	Breeding line	N
124	Verticillium wilt-resistance164	G. hirsutum	Huanghe River valley area in China	innovative linea	｛［Acala5658×Shan5254］×4067｝×Zhongmian10｝×Ji8
98	Xuzhoubanbanmian	G. hirsutum	Yangtze River valley area in China	Improved cultivar	N
130	Zhong870203	G. hirsutum	Huanghe River valley area in China	Breeding line	N
5	Changde184	G. hirsutum	Yangtze River valley area in China	Breeding line	N
38	Yahuang9103	G. hirsutum	USA	innovative linea	HAS（G.hirsutum L.×G.arboreum L.×G．sturtianum）
8	Hu749513	G. hirsutum	Yangtze River valley area in China	Breeding line	N
44	Shannong6	G. hirsutum	Huanghe River valley area in China	Breeding line	N
9	Huaimian4	G. hirsutum	Yangtze River valley area in China	Breeding line	N
45	Shiyuan638	G. hirsutum	Huanghe River valley area in China	Breeding line	G.hirsutum L./G.bickii Prokh.
10	Jin444	G. hirsutum	North early maturity cotton area in China	Breeding line	9-12-24/Yuncheng1
48	Suxu138	G. hirsutum	Yangtze River valley area in China	Breeding line	N
12	KucheT94-6	G. hirsutum	Northwest inland area in China	Breeding line	N
51	ZhongARR40682	G. hirsutum	Huanghe River valley area in China	innovative lineb	Induced mutagenesis of Arcot-1
13	Shamaochangtao	G. hirsutum	Yangtze River valley area in China	Breeding line	N
58	Neihuangdazi	G. hirsutum	Huanghe River valley area in China	Breeding line	N
15	Su7036	G. hirsutum	Yangtze River valley area in China	Breeding line	86-1/G.anomalum/G.hirsutum L
59	Nongjiu	G. hirsutum	USA	Breeding line	N
16	Sunong6	G. hirsutum	Yangtze River valley area in China	Breeding line	N
62	Xiaoxian big boll	G. hirsutum	Yangtze River valley area in China	Breeding line	N
22	Han8959	G. hirsutum	Huanghe River valley area in China	Breeding line	PD6186
63	Acala(big boll)B	G. hirsutum	USA	Breeding line	N
24	Ji91-31	G. hirsutum	Huanghe River valley area in China	Breeding line	Han88-S92
67	Big boll cotton 69	G. hirsutum	Yangtze River valley area in China	Breeding line	N
26	Jing55263	G. hirsutum	Yangtze River valley area in China	Breeding line	3247/Linfen4032+Zhong9
69	Qifeng big boll	G. hirsutum	Yangtze River valley area in China	Breeding line	N
32	Soviet Union8908	G. hirsutum	Former Soviet Union	Breeding line	N
72	ZhongＲ773-72	G. hirsutum	Huanghe River valley area in China	innovative linea	ZhongＲ40773
257	Jizi123	G. hirsutum	Huanghe River valley area in China	Breeding line	[Jimian8×(4086×Shise)]×(182×Zhonglu85-2-2)
282	MSCO-12	G. hirsutum	USA	innovative linea	Selection from Miscot
261	RT white fiber	G. hirsutum	Huanghe River valley area in China	innovative linea	TM-1/G.richmondi
284	353 big boll	G. hirsutum	Yangtze River valley area in China	Breeding line	N
262	MSCO-11	G. hirsutum	USA	innovative linea	Selection from Miscot
285	Xushidatao	G. hirsutum	Yangtze River valley area in China	Breeding line	N
263	upland	G. hirsutum	USA	Breeding line	N
287	Xinyan96-48	G. hirsutum	Huanghe River valley area in China	innovative lineb	Xinqi8704-7/Xinqi90-1,Induced mutagenesis and trangene（Bt+CPTI）
264	Lu458	G. hirsutum	Huanghe River valley area in China	Source germplasm	N
291	LineF	G. hirsutum	USA	Breeding line	N
265	Yumian19	G. hirsutum	Huanghe River valley area in China	Improved cultivar	Composite cross
292	Zhongmian41(SGK9708)	G. hirsutum	Huanghe River valley area in China	Improved cultivar	Transgenic upland cotton
266	Wangjiang long lint cotton	G. hirsutum	Yangtze River valley area in China	Breeding line	N
299	Zhongmian50	G. hirsutum	Huanghe River valley area in China	Improved cultivar	H109/Zhong662
269	Xuzhou261	G. hirsutum	Yangtze River valley area in China	Breeding line	N
304	Yinzi6022	G. hirsutum	Huanghe River valley area in China	Breeding line	N
270	Handan333	G. hirsutum	Huanghe River valley area in China	Breeding line	G.hirsutum L.×G. barbadense L
307	Zhong507145	G. hirsutum	Huanghe River valley area in China	Breeding line	Zhong221
273	Lumianyan21	G. hirsutum	Huanghe River valley area in China	Improved cultivar	Shiyuan321\Simian3
308	ZhongArc-308	G. hirsutum	Huanghe River valley area in China	innovative lineb	Induced mutagenesis of Arcot-1
277	Sumian2	G. hirsutum	Yangtze River valley area in China	Improved cultivar	N
320	Ari-320	G. hirsutum	Huanghe River valley area in China	innovative lineb	Induced mutagenesis of Ari971
280	PD6186	G. hirsutum	USA	Breeding line	SC-1/PD8619(SC-1//CKR421/PD2164)
327	Ari-327	G. hirsutum	Huanghe River valley area in China	innovative lineb	Induced mutagenesis of Ari971
