# Supplementary material for: Regional association analysis-based fine mapping of three clustered QTL for verticillium wilt resistance in cotton (G. hirsutum. L)
Source: BMC Genomics. 2017 Aug 25;18:661. doi: 10.1186/s12864-017-4074-y (PMC6389109; doi:10.1186/s12864-017-4074-y)
Supplement: Supplementary file 2 — Physical position of verticillium wilt resistance-related QTL or markers. (XLSX 12 kb) [file 12864_2017_4074_MOESM2_ESM.xlsx]

## Sheet: Table S2
Verticillium wilt resistance-related QTL or markers	End markers of QTL	Chromosomea	Physical positiona	References
qV-BP2S1-D9-1	NAU12250-NAU1230	Dt_chr9	55189442-44360830	Jiang et al., 2009
qV-VD8M-D9-1	NAU1230-JESPR44	Dt_chr9	29224283-55190112
qVL-D5-1BC1S2592	NAU2513–BNL1878	Dt_chr9	14653469-46609148	Yang et al., 2008
NAU980		Dt_chr9	42307868-42307475	Zhao et al., 2014
NAU5064		Dt_chr9	42242900-42242244
JESPR0001		Dt_chr9	32274761-32274282
a The locations of QTL or markers were determined by assigning them to the cotton AD genome sequence(Sequencing version: BGI_Gossypium_hirsutum_v1.0，https://www.cottongen.org/species/Gossypium_hirsutum/bgi-AD1_genome_v1.0).
The physical position of verticillium wilt resistance-related QTLs or markers.
