# Supplementary material for: Regional association analysis-based fine mapping of three clustered QTL for verticillium wilt resistance in cotton (G. hirsutum. L)
Source: BMC Genomics. 2017 Aug 25;18:661. doi: 10.1186/s12864-017-4074-y (PMC6389109; doi:10.1186/s12864-017-4074-y)
Supplement: Supplementary file 3 — SNP genotypes of 120 lines. SNPs homologous to the same sequence of the genome region of interest and having the same position when assigning them to the cotton AD genome were noted With yellow coating. (XLSX 1064 kb) [file 12864_2017_4074_MOESM3_ESM.xlsx]

## Sheet: Sheet1
SNP name	chrom	position(bp)	135	164	136	165	137	167	138	169	139	171	140	172	141	173	145	174	150	179	151	180	155	181	157	182	185	220	186	222	189	227	191	228	199	229	201	230	203	235	207	237	209	238	211	240	213	241	216
i47806Gh	Dt_chr9	14657776	AG	AG	AG	AG	AG	AG	AG	AG	AG	AG	AG	AG	AG	AG	AG	AG	AG	AG	AG	AG	AG	AG	AG	AG	AG	AG	GG	AG	AG	AG	AG	AG	AG	AG	GG	AG	AG	AG	AG	AG	AG	AG	AG	AG	AG	AG	AG
i33139Gh	Dt_chr9	14658503	GG	GG	GG	GG	GG	AG	AG	GG	GG	GG	GG	GG	AG	GG	AG	GG	AG	AG	AG	GG	AG	GG	AG	AG	GG	GG	GG	GG	AG	AG	GG	AG	GG	AG	GG	AG	AG	GG	AG	AG	AG	AG	GG	GG	GG	GG	GG
i40260Gh	Dt_chr9	14686573	CC	CC	CC	CC	CC	CC	CC	CC	CC	CC	AC	CC	CC	CC	AC	AC	CC	CC	CC	CC	CC	CC	CC	CC	AC	CC	CC	CC	CC	CC	CC	CC	CC	AC	AC	CC	CC	AC	CC	CC	CC	CC	CC	CC	CC	CC	CC
i41353Gh	Dt_chr9	14686693	AA	GG	GG	AA	GG	GG	AA	AA	AA	AA	GG	AA	AA	AA	GG	AA	AA	AA	AA	GG	AA	AA	AA	AA	AA	AA	AA	GG	AA	AA	GG	AA	GG	AA	AA	AA	AA	AA	GG	AA	GG	AA	GG	AA	AA	AA	AA
i41294Gh	Dt_chr9	14687862	CC	AA	AA	CC	AA	AA	AA	AA	CC	CC	CC	CC	CC	CC	AA	CC	AA	AA	CC	AA	CC	CC	CC	CC	CC	CC	AA	AA	CC	CC	AA	CC	AA	AA	AA	CC	CC	CC	CC	CC	AA	CC	AA	CC	AA	CC	CC
i47350Gh	Dt_chr9	14699242	AG	GG	AG	GG	AG	GG	GG	AG	GG	AG	GG	AG	AG	AG	GG	AG	GG	GG	AG	GG	AG	GG	AG	AG	AG	AG	AG	GG	AG	AG	AG	AG	AG	AG	GG	AG	AG	AG	AG	GG	AG	AG	GG	AG	AG	GG	AG
i31817Gh	Dt_chr9	14713148	AG	AG	AG	AG	AG	AA	AG	AA	AG	AA	AG	AA	AA	AA	AG	AA	AG	NN	AG	AA	AA	AG	AA	AG	AA	AG	AG	AG	AG	AA	AG	AA	AA	AG	AG	AG	AG	AG	AG	AG	AA	AG	AG	AG	AA	AG	AA
i39135Gh	Dt_chr9	14713274	GG	GG	GG	AG	GG	AG	AG	AG	AG	GG	AG	AG	AG	GG	GG	AG	GG	AG	AG	GG	AG	AG	AG	GG	AG	AG	GG	GG	GG	AG	GG	GG	GG	AG	AG	AG	GG	GG	AG	AG	GG	AG	GG	AG	AG	AG	GG
i32973Gh	Dt_chr9	14715780	AA	GG	GG	GG	GG	GG	GG	GG	GG	AA	GG	AA	AA	AA	GG	GG	GG	GG	AA	GG	AA	GG	AA	GG	GG	GG	AA	AA	GG	AA	GG	AA	GG	AG	GG	AA	AA	GG	AA	GG	GG	GG	AA	AA	GG	GG	GG
i30292Gh	Dt_chr9	14716653	AA	AA	AA	AA	AA	GG	AG	AA	AA	AA	GG	AA	AA	AA	AA	AA	AA	AA	AA	AA	AA	AA	AA	AA	AA	AA	AA	AA	AA	AA	AA	AA	AA	GG	AA	AA	AA	AA	AA	AA	AA	GG	AA	AA	AA	AA	AA
i38217Gh	Dt_chr9	14723939	CC	CC	AC	CC	AC	CC	AC	CC	CC	AC	CC	CC	AC	CC	CC	CC	AC	CC	AC	CC	CC	AC	CC	CC	CC	CC	AC	CC	CC	AC	AC	AC	AC	CC	CC	CC	AC	AC	AC	AC	AC	CC	CC	AC	CC	CC	CC
i58864Gb	Dt_chr9	14734377	AA	AG	AA	AG	AG	AA	AG	AG	AG	AG	AG	AG	AG	AA	AG	AG	AG	AG	AG	AA	AA	AG	AA	AA	AG	AA	AA	AG	AG	AG	AG	AA	AG	AA	AA	AG	AA	AG	AG	AG	AG	AA	AG	AG	AG	AA	AA
i20744Gh	Dt_chr9	14734468	GG	AG	AG	GG	GG	GG	AG	AG	GG	AG	AG	AG	GG	AG	AG	AG	AG	GG	AG	GG	GG	AG	GG	GG	AG	GG	GG	AG	GG	GG	AG	GG	AG	AG	GG	GG	GG	AG	AG	GG	AG	GG	AG	AG	AG	AG	GG
i49339Gh	Dt_chr9	14746553	AG	GG	GG	AG	AG	AG	GG	GG	AG	GG	GG	GG	AG	GG	GG	GG	GG	AG	GG	AG	AG	GG	AG	AG	GG	AG	AG	GG	AG	AG	GG	AG	GG	GG	AG	AG	AG	GG	GG	AG	GG	AG	GG	GG	GG	GG	AG
i40165Gh	Dt_chr9	14755884	AC	AC	AC	CC	AC	CC	AC	AC	AC	AC	AC	AC	AC	AC	AC	AC	AC	CC	AC	AC	AC	AC	AC	AC	AC	CC	CC	AC	AC	AC	AC	AC	AC	AC	CC	AC	AC	AC	AC	AC	AC	CC	AC	AC	AC	CC	AC
i24249Gh	Dt_chr9	14761002	AA	AA	AA	AG	AA	AG	AA	AA	AA	AA	AG	AA	AA	AA	AA	AA	AA	AA	AA	AA	AA	AA	AA	AA	AA	AG	AG	AA	AA	AA	AA	AA	AA	AA	AG	AA	AA	AG	AA	AA	AA	AG	AA	AA	AA	AA	AA
i57276Gb	Dt_chr9	14786153	AG	AG	AG	AG	AG	AG	AG	AG	AG	AG	AG	AG	AG	AG	AG	AG	AG	AG	AG	AG	AG	AG	AG	AG	NN	AG	AG	AG	NN	AG	AG	NN	AG	AG	AG	AG	AG	AG	AG	AG	AG	AG	AG	AG	AG	AG	AG
i37028Gh	Dt_chr9	14789635	CC	AA	AA	CC	CC	CC	AA	AA	CC	AA	AA	AA	CC	AA	AA	AA	AA	CC	AA	CC	CC	AA	CC	CC	AA	CC	CC	AA	CC	CC	AA	CC	AA	AA	CC	CC	CC	AA	AA	CC	AA	CC	AA	AA	AA	AA	CC
i37839Gh	Dt_chr9	14789989	AG	AG	AG	AG	AG	GG	NN	AG	AG	AG	GG	AG	AG	AG	AG	AG	AG	AG	AG	AG	AG	AG	AG	AG	AG	AG	AG	AG	AG	AG	AG	AG	AG	GG	AG	AG	AG	AG	AG	AG	AG	GG	AG	AG	AG	AG	AG
i34988Gh	Dt_chr9	14813433	AA	GG	AA	GG	GG	AA	AA	GG	AA	GG	AA	GG	AA	AA	AA	AA	AA	AA	AA	GG	AA	GG	AA	AA	AA	AA	AA	GG	AA	AA	AA	AA	GG	GG	GG	GG	AA	AA	GG	GG	GG	AA	GG	AA	GG	AA	AA
i36264Gh	Dt_chr9	14824433	AA	AA	AA	AA	AA	AA	AA	AA	AA	AA	AA	AA	AA	AA	AA	AA	AA	AA	AA	AA	AA	AA	AA	AA	AA	AA	GG	AA	AA	AA	AA	AA	AA	AA	GG	AA	AA	AA	AA	AA	AA	AA	AA	AA	AA	AA	AA
i36835Gh	Dt_chr9	14829857	AG	GG	GG	AG	AG	AG	GG	GG	AG	GG	GG	GG	AG	GG	GG	GG	GG	AG	GG	AG	AG	GG	AG	AG	GG	AG	AG	GG	AG	AG	GG	AG	GG	GG	AG	AG	AG	GG	GG	AG	GG	AG	GG	GG	GG	GG	AG
i21142Gh	Dt_chr9	14830300	AG	GG	GG	AG	GG	GG	AG	AG	AG	AG	GG	AG	AG	AG	GG	AG	AG	AG	AG	GG	AG	AG	AG	AG	AG	AG	AG	GG	AG	AG	GG	AG	GG	AG	AG	AG	AG	AG	AG	AG	GG	AG	GG	AG	AG	AG	AG
i25197Gh	Dt_chr9	14846555	AC	AC	AC	AC	AA	AC	AA	AA	AA	AC	AA	AC	AA	AA	AA	AA	AC	AA	AC	AC	AA	AC	AA	AA	AA	AC	AC	AC	AA	AA	AC	AC	AA	AC	AC	AA	AC	AC	AA	AC	AA	AC	AC	AC	AA	AA	AA
i33750Gh	Dt_chr9	14849370	AG	GG	GG	AG	GG	GG	AG	AG	AG	AG	GG	AG	AG	AG	GG	AG	AG	AG	AG	GG	AG	AG	AG	AG	AG	AG	AG	GG	AG	AG	GG	AG	GG	AG	AG	AG	AG	AG	GG	AG	GG	AG	GG	AG	AG	AG	AG
i42980Gh	Dt_chr9	14865269	GG	GG	GG	AA	GG	GG	GG	GG	GG	GG	AG	GG	AA	GG	GG	GG	AA	AA	AA	GG	AA	AG	AA	AA	GG	GG	GG	GG	AA	AA	GG	AA	GG	GG	GG	GG	AA	GG	AA	AA	GG	AA	GG	AA	GG	AA	AA
i27991Gh	Dt_chr9	14865337	AA	CC	CC	AA	CC	CC	AA	AA	AA	AA	CC	AA	AA	AA	CC	AA	AA	AA	AA	CC	AA	AA	AA	AA	AA	AA	AA	CC	AA	AA	CC	AA	CC	AA	AA	AA	AA	AA	CC	AA	CC	CC	CC	AA	AA	AA	AA
i40739Gh	Dt_chr9	14865338	AA	AA	AA	AA	GG	GG	GG	AA	GG	AA	GG	AG	GG	AA	GG	AA	GG	AA	AA	AA	GG	AA	GG	GG	AA	AA	AA	GG	GG	GG	AA	GG	AA	AA	GG	AA	GG	GG	AA	GG	AA	AA	GG	AA	AA	GG	GG
i56216Gb	Dt_chr9	14879675	AA	AA	AC	AC	AC	AA	AA	AA	AA	AA	AC	AA	AA	AA	AA	AA	AA	AC	AC	AC	AC	AA	AC	AA	AA	AC	AA	AA	AA	AA	AC	AA	AC	AC	AA	AA	AA	AC	AA	AA	AC	AC	AA	AC	AA	AC	AC
i25595Gh	Dt_chr9	14879977	GG	GG	GG	GG	GG	GG	GG	GG	GG	GG	GG	GG	GG	AG	GG	GG	GG	GG	GG	GG	GG	GG	GG	GG	GG	AG	AG	GG	GG	GG	GG	GG	GG	GG	GG	GG	AG	GG	AG	AG	GG	GG	GG	AG	GG	GG	GG
i43770Gh	Dt_chr9	14887772	GG	GG	AG	GG	GG	AG	NN	GG	AG	GG	AG	GG	GG	GG	GG	GG	GG	GG	GG	GG	GG	GG	GG	GG	GG	GG	GG	GG	GG	GG	GG	GG	GG	GG	NN	GG	GG	AG	GG	GG	GG	GG	GG	GG	GG	AG	GG
i36135Gh	Dt_chr9	14888638	GG	GG	GG	GG	AA	GG	AA	AA	AA	GG	AA	GG	GG	GG	GG	GG	GG	GG	GG	GG	GG	GG	GG	GG	GG	GG	GG	GG	GG	GG	GG	GG	GG	AG	GG	GG	GG	NN	GG	GG	GG	GG	GG	GG	GG	AA	GG
i22448Gh	Dt_chr9	14900680	AG	AA	AA	AA	AA	AG	AA	AA	AA	AG	AA	AA	AA	AG	AG	AA	AA	AA	AG	AA	AA	AA	AA	AA	AA	AA	AA	AA	AA	AA	AA	AA	AA	AA	AA	AA	AA	AA	AG	AA	AA	AA	AA	AA	AA	AG	AA
i34387Gh	Dt_chr9	14904355	AA	AA	AA	AA	AA	AC	AA	AC	AA	AC	AA	AC	AC	AC	AA	AC	AA	AA	AA	AC	AC	AA	AC	AA	AC	AA	AA	AA	AA	AC	AA	AC	AC	AA	AA	AA	AA	AA	AA	AA	AC	AA	AA	AA	AC	AA	AC
i29534Gh	Dt_chr9	14904954	AG	AA	AA	AA	AG	AA	AG	AG	AG	AA	AG	AA	AG	AA	AA	AG	AA	AG	AA	AA	AG	AG	AG	AG	AG	AA	AG	AA	AG	AG	AA	AA	AA	AG	AG	AA	AA	AG	AG	AA	AA	AG	AA	AA	AG	AG	AG
i28949Gh	Dt_chr9	14908752	AG	AG	AG	AG	AG	AG	AG	AG	AG	AG	AG	AG	AG	AG	AG	AG	AG	AG	AG	GG	GG	AG	GG	AG	AG	AG	AG	AG	AG	AG	AG	AG	AG	AG	GG	AG	AG	AG	AG	AG	AG	AG	AG	AG	AG	AG	AG
i49515Gh	Dt_chr9	14938870	AG	AG	GG	AG	AG	AG	AG	AG	GG	AG	AG	AG	AG	AG	AG	AG	AG	AG	AG	GG	GG	AG	GG	AG	AG	AG	AG	AG	AG	AG	AG	AG	AG	AG	GG	AG	AG	AG	AG	AG	GG	AG	AG	AG	AG	AG	AG
i37271Gh	Dt_chr9	14939593	AG	AG	AG	AG	AG	AG	GG	AG	AG	AG	AG	AG	AG	AG	AG	AG	AG	AG	AG	AG	GG	AG	GG	AG	AG	AG	GG	AG	AG	AG	AG	AG	AG	GG	AG	AG	GG	AG	AG	GG	AG	GG	AG	AG	GG	AG	AG
i37272Gh	Dt_chr9	14939793	AG	GG	AG	GG	AG	GG	GG	AG	AG	AG	AG	GG	GG	AG	GG	AG	AG	GG	AG	AG	GG	AG	GG	GG	AG	AG	GG	GG	GG	AG	AG	GG	AG	GG	AG	GG	GG	AG	AG	GG	AG	GG	GG	AG	GG	AG	AG
i31788Gh	Dt_chr9	14945886	GG	GG	GG	GG	GG	GG	GG	GG	GG	GG	GG	GG	GG	GG	GG	GG	GG	AA	GG	GG	GG	GG	GG	GG	GG	GG	AA	GG	GG	GG	GG	GG	GG	GG	AA	GG	GG	GG	GG	GG	GG	GG	GG	GG	GG	AA	GG
i40762Gh	Dt_chr9	14949621	AA	GG	AA	GG	AA	AA	AA	AA	AA	GG	AA	AA	AA	AA	AA	AA	AA	AA	AA	AA	AA	AA	AA	AA	AA	GG	AA	AA	AA	AA	AA	AA	GG	AA	AA	AA	AA	AA	AA	AA	GG	AA	AA	AA	AA	AA	AA
i30392Gh	Dt_chr9	14950332	GG	GG	GG	AG	GG	AG	GG	GG	GG	GG	GG	GG	GG	GG	GG	GG	GG	GG	GG	GG	GG	GG	GG	GG	GG	AG	GG	GG	GG	GG	GG	GG	GG	GG	GG	GG	GG	GG	GG	GG	GG	GG	GG	GG	GG	GG	GG
i31816Gh	Dt_chr9	14950411	AG	AA	AA	AG	AG	AG	AA	AA	AG	AA	AA	AA	AG	AA	AA	AA	AA	AG	AA	AG	AA	AA	AA	AG	AA	AG	AG	AA	AG	AG	AA	AG	AA	AA	AG	AG	AG	AA	AA	AA	AA	AG	AA	AA	AA	AA	AG
i36227Gh	Dt_chr9	14955098	AA	AA	AA	AA	AA	AA	AA	AA	AA	AA	AA	AA	AA	AA	AA	AA	AA	AA	AA	GG	GG	AA	GG	AA	AA	AA	AA	AA	AA	AA	AA	AA	AA	AA	GG	AA	AA	AA	AA	AA	AA	AA	AA	AA	AA	AA	AA
i18289Gh	Dt_chr9	14955122	GG	GG	GG	AG	AG	AG	AG	GG	AG	GG	AG	GG	GG	GG	GG	GG	AG	AG	GG	GG	GG	GG	GG	GG	AG	AG	AG	GG	AG	GG	GG	GG	GG	GG	AG	AG	GG	AG	GG	GG	GG	GG	GG	GG	GG	AG	AG
i48441Gh	Dt_chr9	14956028	AA	AC	AC	AA	AC	AC	AA	AA	AA	AA	AC	AA	AA	AA	AC	AA	AA	AA	AA	AC	AA	AA	AA	AA	AA	AA	AA	AC	AA	AA	AC	AA	AC	AA	AA	AA	AA	AA	AC	AA	AC	AA	AC	AA	AA	AA	AA
i41355Gh	Dt_chr9	14957075	AA	AA	AA	AC	AA	AC	AA	AA	AA	AA	AA	AA	AA	AA	AA	AA	AA	AA	AA	AA	AA	AA	AA	AA	AA	AC	AA	AA	AA	AA	AA	AA	AA	AA	AA	AA	AA	AA	AA	AA	AA	AA	AA	AA	AA	AA	AA
i41217Gh	Dt_chr9	14957607	AG	AG	AG	AG	AG	AA	AG	AG	AG	AG	AA	AG	AG	AG	AG	AG	AG	AG	AG	AG	AG	AG	AG	AG	AG	AG	AG	AG	AG	AG	AG	AG	AG	AA	AG	AG	AG	AG	AG	AG	AG	AA	AG	AG	AG	AG	AG
i31583Gh	Dt_chr9	14960858	AA	AA	AA	AG	AA	AG	AA	AA	AA	AA	AA	AA	AA	AA	AA	AA	AA	AA	AA	AA	AA	AA	AA	AA	AA	AG	AA	AA	AA	AA	AA	AA	AA	AA	AA	AA	AA	AA	AA	AA	AA	AA	AA	AA	AA	AA	AA
i23040Gh	Dt_chr9	14960905	AA	AA	AA	AA	AA	AA	AA	AA	AA	AA	AA	AA	AA	AA	AA	AA	AA	AA	AA	GG	GG	AA	GG	AA	AA	AA	AA	AA	AA	AA	AA	AA	AA	AA	GG	AA	AA	AA	AA	AA	AA	AA	AA	AA	AA	AA	AA
i25498Gh	Dt_chr9	14963166	AA	AA	AA	AA	AA	AA	AA	AA	AA	AA	AA	AA	AA	AA	AA	AA	AA	AA	AA	CC	CC	AA	CC	AA	AA	AA	AA	AA	AA	AA	AA	AA	AA	AA	CC	AA	AA	AA	AA	AA	AA	AA	AA	AA	AA	AA	AA
i32885Gh	Dt_chr9	14963174	GG	AA	AA	GG	GG	GG	AA	AA	GG	AA	AA	AA	GG	AA	AA	AA	AA	GG	AA	GG	GG	AA	GG	GG	AA	GG	GG	AA	GG	GG	AA	GG	AA	AA	GG	GG	GG	AA	AA	GG	AA	GG	AA	AA	AA	AA	GG
i26200Gh	Dt_chr9	14963322	AG	AG	AG	AA	AG	AA	AA	AG	AA	AG	AA	AG	AG	AG	AG	AG	AA	AA	AG	AG	AG	AA	AG	AA	AG	AA	AA	AG	AA	AG	AG	AG	AG	AA	AA	AA	AG	AG	AG	AA	AG	AA	AG	AG	AG	AA	AG
i29724Gh	Dt_chr9	14968195	AA	GG	GG	GG	AA	GG	AA	GG	GG	AA	AA	GG	AA	GG	GG	GG	GG	AA	GG	GG	GG	AA	GG	AA	GG	GG	GG	GG	AA	AA	AA	AA	AA	AA	GG	GG	AA	AA	GG	AA	GG	AA	GG	AA	GG	AA	GG
i19916Gh	Dt_chr9	14985426	AC	AC	AC	AC	AC	AA	AC	AA	AA	AC	AA	AC	AC	AC	AC	AC	AC	AC	AC	AA	AC	AC	AC	AC	AC	AA	AC	AC	AC	AC	AC	AC	AC	AC	AA	AA	AC	AC	AC	AC	AC	AA	AC	AC	AC	AA	AC
i22678Gh	Dt_chr9	14986226	AC	AC	AC	AC	CC	AC	CC	AC	CC	AC	CC	AC	CC	AC	CC	CC	AC	CC	AC	AC	CC	AC	CC	CC	CC	CC	AC	AC	CC	AC	CC	CC	AC	AC	CC	CC	AC	CC	CC	CC	CC	AC	AC	CC	AC	AC	AC
i30097Gh	Dt_chr9	14994483	AC	AC	AC	CC	AC	CC	AC	AC	AC	AC	AC	AC	AC	AC	AC	AC	AC	AC	AC	AC	AC	AC	AC	AC	AC	CC	AC	AC	AC	AC	AC	AC	AC	AC	AC	AC	AC	AC	AC	AC	AC	AC	AC	AC	AC	AC	AC
i29326Gh	Dt_chr9	15003382	GG	GG	GG	GG	GG	GG	GG	GG	GG	GG	GG	GG	GG	GG	GG	GG	GG	GG	GG	GG	GG	GG	GG	GG	GG	GG	GG	GG	GG	GG	GG	GG	GG	GG	GG	GG	GG	GG	GG	GG	GG	GG	GG	GG	GG	GG	GG
i43266Gh	Dt_chr9	15007871	AG	AA	AA	AA	AA	AG	AG	AG	AG	AG	AG	AG	AG	AG	AG	AG	AG	AG	AG	AA	AA	AG	AA	AG	AG	AG	AA	AA	AG	AA	AA	AA	AG	AG	AA	AG	AG	AG	AG	NN	AA	AA	AA	AG	AA	AG	AG
i26389Gh	Dt_chr9	15011701	AA	AA	GG	GG	GG	GG	GG	GG	GG	GG	GG	GG	GG	AA	AA	GG	AA	GG	GG	GG	GG	GG	GG	AA	GG	GG	GG	GG	AA	GG	GG	AA	GG	GG	GG	GG	AA	AA	GG	GG	GG	GG	GG	GG	GG	GG	AA
i22138Gh	Dt_chr9	15027553	AA	AG	AG	AG	AA	AG	AA	AA	AA	AA	AA	AA	AA	AA	AG	AA	AA	AG	AA	AG	AG	AA	AG	AA	AA	AG	AA	AA	AG	AA	AG	AA	AA	AA	AA	AG	AA	AA	AA	AA	AG	AA	AA	AA	AA	AA	AA
i35312Gh	Dt_chr9	15054072	AG	AG	AG	AG	AG	AG	AG	AG	AG	AG	AG	AG	AG	AG	AG	AG	AG	AG	AG	AG	AG	AG	AG	AG	AG	AG	AG	AG	AG	AG	AG	AG	AG	AG	AG	AA	AG	AG	AA	AA	AG	AA	AG	AG	AA	AG	AG
i59388Gb	Dt_chr9	15056635	GG	GG	GG	GG	GG	GG	GG	GG	GG	AG	GG	GG	GG	GG	AG	GG	GG	GG	GG	GG	GG	GG	GG	GG	GG	GG	GG	GG	GG	GG	GG	GG	AG	GG	AG	GG	GG	GG	GG	GG	GG	GG	GG	GG	GG	GG	GG
i25260Gh	Dt_chr9	15063705	AA	AA	AA	AA	CC	AA	CC	AA	CC	CC	CC	AA	AA	CC	CC	AA	AA	AA	AA	AA	AA	AC	AA	CC	AA	AC	CC	AA	CC	AA	AA	CC	AA	AA	CC	AA	AA	CC	AA	AA	AA	AA	AA	AA	AA	AA	CC
i40048Gh	Dt_chr9	15063784	AG	AG	GG	AG	GG	GG	AG	GG	AG	AG	AG	AG	GG	AG	AG	GG	GG	GG	AG	GG	AG	AG	AG	GG	GG	AG	AG	AG	GG	GG	GG	AG	GG	AG	AG	AG	AG	GG	GG	AG	GG	GG	AG	AG	AG	GG	AG
i34205Gh	Dt_chr9	15084402	GG	GG	AA	AA	GG	AA	GG	AA	GG	AA	GG	GG	GG	GG	AA	GG	AA	GG	GG	AA	GG	GG	GG	GG	GG	GG	GG	GG	GG	GG	AA	GG	AA	GG	GG	GG	GG	GG	AA	GG	AA	AG	GG	AA	GG	GG	GG
i32679Gh	Dt_chr9	15103017	GG	AA	AA	GG	AA	AA	AA	AA	GG	GG	GG	GG	GG	GG	AA	GG	AA	AA	GG	AA	GG	GG	GG	GG	GG	GG	AA	AA	GG	GG	AA	GG	AA	AA	AA	GG	GG	GG	GG	GG	AA	AA	AA	GG	AA	GG	GG
i23724Gh	Dt_chr9	15106875	AG	AG	GG	GG	GG	AG	GG	AG	GG	AG	AG	GG	AG	AG	AG	AG	AG	GG	AG	GG	AG	AG	AG	AG	AG	GG	AG	GG	AG	AG	GG	AG	GG	AG	AG	AG	GG	GG	GG	AG	GG	GG	GG	AG	AG	AG	AG
i37755Gh	Dt_chr9	15126127	GG	GG	GG	GG	AG	GG	AG	AG	AG	GG	AG	GG	AG	AG	AG	AG	GG	AG	GG	GG	AG	GG	AG	AG	AG	GG	GG	GG	AG	AG	GG	GG	GG	GG	GG	AG	GG	GG	AG	GG	AG	GG	GG	GG	AG	AG	AG
i29848Gh	Dt_chr9	15126877	AA	AA	AA	AA	AA	AA	AA	AA	AA	AA	AA	AA	AA	AA	AA	AA	AA	AA	AA	AA	AA	AA	AA	AA	AA	AA	AG	AA	AA	AA	AA	AA	AA	AA	AG	AA	AA	AA	AA	AA	AA	AA	AA	AA	AA	AA	AA
i19377Gh	Dt_chr9	15134893	AC	CC	AC	CC	AC	CC	AC	AC	AC	AC	AC	AC	AC	AC	AC	CC	CC	AC	AC	CC	AC	AC	AC	AC	CC	AC	CC	AC	AC	AC	AC	AC	AC	CC	AC	CC	CC	AC	AC	AC	AC	AC	AC	AC	CC	AC	AC
i22274Gh	Dt_chr9	15135972	AA	AA	AA	GG	AA	GG	AA	AA	AA	AA	AA	AA	AA	AA	AA	AA	GG	GG	AA	AA	GG	AA	GG	AA	AA	AA	AA	AA	AA	AA	AA	AA	AA	AA	AG	AA	AA	AA	AA	AA	AA	AA	AA	AA	AA	AA	AA
i36829Gh	Dt_chr9	15136336	AC	AC	CC	CC	CC	CC	CC	AC	AC	AC	AC	CC	AC	AC	AC	AC	AC	CC	AC	CC	AC	AC	AC	AC	AC	AC	AC	CC	AC	AC	CC	AC	CC	AC	AC	AC	CC	AC	CC	AC	CC	AC	CC	AC	AC	AC	AC
i32779Gh	Dt_chr9	15136882	AG	AG	AG	AG	AG	GG	AG	AG	AG	AG	AG	AG	GG	AG	AG	AG	AG	NN	AG	GG	AG	AG	AG	GG	AG	GG	AG	AG	GG	GG	AG	AG	AG	AG	AG	AG	GG	GG	AG	GG	AG	AG	AG	AG	AG	AG	GG
i39480Gh	Dt_chr9	15137486	AA	AA	AA	AA	AA	CC	AA	AA	AA	AA	AA	AA	AA	AA	CC	CC	CC	AA	AA	CC	AA	AA	AA	AA	CC	CC	AA	AA	AA	AA	AA	AA	CC	AA	AA	CC	AA	AA	AA	AA	CC	CC	AA	AA	AA	AA	AA
i33842Gh	Dt_chr9	15142484	AG	AG	AG	GG	AG	AG	AG	AG	AG	AG	AG	AG	GG	AG	AG	AG	GG	GG	GG	AG	GG	AG	GG	GG	AG	AG	AG	AG	GG	GG	AG	GG	AG	AG	AG	AG	GG	AG	GG	GG	AG	GG	AG	GG	AG	GG	GG
i48385Gh	Dt_chr9	15142485	AA	AA	AA	GG	AA	AA	AA	AA	AA	AA	AG	AA	GG	AA	AA	AA	GG	GG	GG	AA	GG	AG	GG	GG	AA	AA	AA	AA	GG	GG	AA	GG	AA	AA	AA	AA	GG	AA	GG	GG	AA	GG	AA	GG	AA	GG	GG
i22285Gh	Dt_chr9	15143232	AA	GG	AA	GG	AA	GG	GG	GG	GG	GG	GG	AA	GG	GG	GG	AA	AA	GG	AA	AA	GG	AG	GG	GG	AA	GG	GG	GG	GG	AA	GG	AA	AA	AA	AA	GG	GG	GG	AA	AA	GG	AA	GG	AA	GG	GG	GG
i36064Gh	Dt_chr9	15144072	AG	GG	AG	GG	AG	AG	AG	GG	GG	AG	GG	AG	GG	GG	AG	AG	GG	AG	AG	GG	AG	AG	AG	AG	AG	AG	GG	AG	AG	AG	AG	AG	AG	AG	GG	AG	GG	GG	AG	AG	AG	GG	AG	AG	AG	AG	AG
i39166Gh	Dt_chr9	15159619	AA	AA	AA	AA	AA	AA	AA	AA	AA	AA	AA	AA	AA	AA	AA	AA	AA	AA	AA	AA	AA	AA	AA	AA	AA	AA	CC	AA	AA	AA	AA	AA	AA	AA	CC	AA	AA	AA	AA	AA	AA	AA	AA	AA	AA	AA	AA
i21687Gh	Dt_chr9	15163783	GG	GG	GG	GG	GG	AG	GG	GG	GG	GG	AG	GG	GG	GG	GG	GG	GG	AG	GG	AG	GG	AG	GG	GG	GG	GG	GG	GG	GG	GG	GG	GG	GG	GG	GG	GG	GG	GG	AG	AG	GG	GG	GG	GG	GG	AG	GG
i22322Gh	Dt_chr9	15163783	AG	AG	AG	AG	AG	GG	AG	AG	GG	AG	GG	AG	AG	AG	AG	AG	AG	AG	AG	GG	AG	AG	AG	AG	AG	AG	AG	AG	AG	AG	AG	AG	AG	AG	GG	AG	GG	AG	AG	AG	AG	GG	AG	AG	AG	AG	AG
i25188Gh	Dt_chr9	15164159	AC	AA	AA	AA	AA	AA	AA	AA	AC	AC	AC	AA	AC	AC	AA	AC	AC	AC	AA	AC	AC	AC	AC	AC	AC	AC	AC	AA	AC	AA	AA	AA	AA	AA	AC	AC	AC	AC	AA	AA	AA	AC	AA	AC	AA	AC	AC
i33864Gh	Dt_chr9	15165960	GG	AG	AG	GG	AG	GG	AG	AG	AG	GG	AG	AG	AG	GG	AG	AG	AG	AG	GG	GG	AG	GG	AG	GG	AG	AG	GG	AG	AG	AG	AG	GG	AG	AG	AG	GG	AG	GG	GG	AG	AG	AG	AG	AG	AG	AG	GG
i38833Gh	Dt_chr9	15174374	AA	AG	AG	AA	AA	AA	AG	AA	AA	AG	AA	AA	AA	AG	AA	AA	AA	AA	AA	AA	AA	AA	AA	AA	AA	AA	AA	AA	AA	AA	AG	AA	AG	AA	AA	AA	AA	AA	AG	AA	AG	AA	AA	AG	AA	AA	AG
i27867Gh	Dt_chr9	15280162	AC	AC	AC	CC	CC	CC	CC	AC	CC	CC	CC	CC	AC	AC	AC	AC	AC	CC	CC	AC	AC	AC	AC	CC	AC	AC	AC	CC	CC	CC	CC	CC	AC	AC	AC	CC	AC	CC	AC	CC	CC	AC	CC	AC	AC	CC	CC
i35797Gh	Dt_chr9	15305145	AG	AG	AG	GG	AG	AG	AG	AG	AG	AG	AG	AG	AG	AG	AG	AG	AG	AG	AG	GG	AG	AG	AG	AG	AG	AG	AG	AG	AG	AG	AG	AG	AG	AG	GG	GG	AG	AG	AG	AG	AG	AG	AG	AG	AG	AG	AG
i38867Gh	Dt_chr9	15307860	AG	AA	AG	AA	AG	AA	AA	AA	AA	AA	AA	AG	AA	AA	AA	AG	AG	AA	AG	AG	AA	AA	AA	AA	AG	AA	AA	AA	AA	AG	AA	AG	AG	AG	AG	AA	AA	AA	AG	AG	AA	AG	AA	AG	AA	AA	AA
i32599Gh	Dt_chr9	15308074	AG	AA	AG	AG	AG	AG	AG	AG	AG	AA	AG	AA	AG	AG	AG	AG	AA	AG	AG	AG	AG	AG	AG	AA	AG	AA	AG	AA	AA	AG	AA	AG	NN	AG	AG	AG	AG	AA	AA	AG	AA	AA	AA	AA	AG	AG	AG
i37483Gh	Dt_chr9	15309068	AC	AC	AC	AC	AC	AC	AC	AC	AC	AC	AC	AC	AC	AC	AC	CC	AC	AC	AC	AC	AC	AC	AC	AC	CC	AC	CC	AC	AC	AC	AC	AC	AC	AC	CC	AC	AC	AC	AC	AC	AC	CC	AC	AC	AC	AC	AC
i31959Gh	Dt_chr9	15309800	AG	AG	AG	AG	AG	AG	AG	AG	AG	AG	AG	AG	AG	AG	AG	AG	AG	AG	AG	AG	AG	AG	AG	AG	AG	AG	GG	AG	AG	AG	AG	AG	AG	AG	GG	AG	AG	AG	AG	AG	AG	AG	AG	AG	AG	AG	AG
i42148Gh	Dt_chr9	15311097	CC	CC	CC	AA	CC	CC	CC	CC	CC	CC	AC	CC	AA	CC	CC	CC	AA	AA	AA	CC	AA	AC	AA	AA	CC	CC	CC	CC	AA	AA	CC	AA	CC	CC	CC	CC	AA	CC	AA	AA	CC	AA	CC	AA	CC	AA	AA
i41719Gh	Dt_chr9	15317901	AA	AA	AA	AA	AA	AA	AA	AA	AA	AA	AA	AA	AA	AA	AA	AA	AA	AA	AA	AA	AA	AA	AA	AA	AA	GG	AA	AA	AA	AA	AA	GG	AA	AA	AA	AA	AA	AA	AA	AA	AA	AA	AA	AA	AA	AA	AA
i19882Gh	Dt_chr9	15329205	AA	AA	AA	AA	AA	CC	AC	AA	AA	AA	CC	AA	AA	AA	AA	AA	AA	AA	AA	AA	AA	AA	AA	AA	AA	AA	AA	AA	AA	AA	AA	AA	AA	CC	AA	AA	AA	AA	AA	AA	AA	CC	AA	AA	AA	AA	AA
i22113Gh	Dt_chr9	15329222	AG	AG	AG	AG	AG	AG	AG	AG	AG	AG	NN	AG	GG	AG	AG	GG	AG	GG	AG	AG	GG	AG	GG	GG	GG	GG	AG	AG	GG	AG	GG	AG	AG	AG	AG	GG	AG	AG	GG	AG	GG	AG	AG	GG	AG	AG	AG
i42397Gh	Dt_chr9	15334278	GG	AG	GG	AG	GG	GG	AG	GG	AG	AG	GG	GG	AG	GG	GG	GG	GG	AG	AG	GG	GG	GG	GG	AG	GG	GG	GG	GG	AG	AG	GG	GG	GG	GG	GG	GG	GG	GG	AG	AG	GG	AG	GG	AG	GG	AG	AG
i20766Gh	Dt_chr9	15354577	AG	AG	AG	GG	AG	AG	AG	GG	AG	AG	AG	GG	GG	AG	AG	GG	AG	AG	AG	AG	AG	AG	AG	GG	GG	AG	AG	GG	GG	GG	AG	AG	AG	GG	GG	AG	AG	AG	GG	AG	AG	AG	GG	GG	AG	AG	AG
i38558Gh	Dt_chr9	15354684	GG	AG	GG	AG	AG	AG	GG	AG	AG	AG	AG	AG	AG	GG	GG	GG	GG	AG	AG	AG	AG	GG	AG	AG	GG	GG	AG	AG	AG	AG	GG	AG	GG	NN	GG	GG	AG	GG	AG	GG	GG	AG	AG	AG	GG	AG	GG
i41525Gh	Dt_chr9	15376457	AG	AG	AG	AG	AG	AG	AG	AG	AG	AG	AG	AG	GG	AG	GG	AG	GG	AG	AG	AG	AG	AG	AG	AG	AG	GG	GG	AG	AG	AG	AG	AG	AG	AG	GG	AG	AG	AG	AG	GG	AG	AG	AG	AG	AG	AG	AG
i33049Gh	Dt_chr9	15379162	GG	GG	GG	AA	GG	AA	GG	GG	GG	GG	AG	GG	AA	GG	GG	GG	AA	AA	GG	AA	AA	AA	AA	AA	GG	GG	GG	GG	AA	AA	GG	GG	GG	GG	GG	GG	GG	GG	GG	AA	GG	GG	GG	GG	GG	AA	AG
i20429Gh	Dt_chr9	15388311	GG	GG	GG	AG	GG	AG	GG	GG	GG	GG	GG	GG	GG	GG	GG	GG	AG	AG	GG	GG	AG	GG	AG	GG	GG	GG	GG	GG	GG	GG	GG	GG	GG	GG	NN	GG	GG	GG	GG	GG	GG	GG	GG	GG	GG	GG	GG
i38160Gh	Dt_chr9	15412330	GG	GG	AG	AG	GG	AG	GG	AG	GG	AG	GG	GG	GG	GG	AG	GG	AG	GG	GG	AG	GG	GG	GG	GG	GG	GG	GG	GG	GG	GG	AG	GG	AG	GG	GG	GG	GG	GG	AG	GG	AG	AG	GG	AG	GG	GG	GG
i18804Gh	Dt_chr9	15497066	AG	AA	AA	AA	AA	AG	AA	AA	AG	AA	AG	AG	AG	AG	AA	AA	AA	AA	AA	AA	AA	AG	AA	AA	AA	AG	AA	AA	AG	AG	AA	AA	AA	AA	AG	AA	AG	AA	AA	AA	AA	AG	AA	AA	AA	AG	AA
i41521Gh	Dt_chr9	15500291	GG	GG	GG	GG	GG	GG	GG	GG	GG	GG	GG	GG	GG	GG	GG	GG	GG	GG	GG	GG	GG	GG	GG	GG	GG	GG	GG	GG	GG	GG	GG	GG	GG	GG	GG	GG	GG	GG	GG	GG	GG	GG	GG	GG	GG	GG	GG
i40905Gh	Dt_chr9	15503565	GG	GG	GG	AA	GG	AA	GG	GG	GG	GG	GG	GG	AA	GG	GG	GG	GG	AA	GG	GG	GG	GG	GG	AA	GG	AA	GG	GG	AA	AA	GG	GG	GG	GG	AA	AA	GG	GG	AA	AA	GG	GG	GG	AA	GG	AA	GG
i46793Gh	Dt_chr9	15507267	AA	AA	AA	AA	AA	AA	AA	AA	AA	AA	AA	AA	AA	AA	AA	AA	AA	AA	AA	AA	AA	NN	AA	AA	AA	AA	GG	AA	AA	AA	AA	AA	AA	AA	GG	AA	AA	AA	AA	AA	AA	AA	AA	AA	AA	AA	AA
i46386Gh	Dt_chr9	15524710	AG	AG	AG	GG	AG	GG	AG	AG	AG	AG	NN	AG	GG	AG	AG	AG	GG	GG	AG	GG	GG	GG	GG	GG	AG	AG	AG	AG	GG	GG	AG	AG	AG	AG	AG	GG	AG	AG	AG	GG	AG	AG	AG	AG	AG	GG	NN
i21280Gh	Dt_chr9	15526957	AA	AA	AA	AA	AA	AA	AA	AA	AA	AA	AA	AA	AA	AA	CC	AA	AA	AA	CC	AA	AA	AA	AA	AA	AA	AA	AA	AA	AA	AA	AA	AA	AA	CC	CC	AA	AA	AA	AA	AA	AA	AA	AA	AA	AA	AA	AA
i44617Gh	Dt_chr9	15526974	AA	AA	AA	AA	AA	AA	AA	AA	AA	AA	AA	AA	AA	AA	AA	AA	AA	AA	AA	AA	AA	AA	AA	AA	AA	AA	GG	AA	AA	AA	AA	AA	AA	AA	GG	AA	AA	AA	AA	AA	AA	AA	AA	AA	AA	AA	AA
i39594Gh	Dt_chr9	15536277	GG	AG	AG	GG	GG	GG	GG	AG	GG	AG	AG	GG	GG	GG	AG	AG	GG	AG	AG	GG	AG	GG	AG	AG	AG	GG	GG	GG	AG	GG	AG	GG	AG	AG	AG	GG	GG	AG	AG	AG	AG	AG	GG	AG	AG	AG	GG
i31598Gh	Dt_chr9	15547072	AA	AA	AA	AA	AA	AA	AA	AA	AA	AA	AA	AA	AA	AA	AA	AA	AA	AA	AA	AA	AA	AA	AA	AA	AA	AA	GG	AA	AA	AA	AA	AA	AA	AA	GG	AA	AA	AA	AA	AA	AA	AA	AA	AA	AA	AA	AA
i37255Gh	Dt_chr9	15552265	AC	AC	AC	AC	CC	AC	CC	CC	CC	CC	CC	CC	CC	CC	AC	CC	CC	CC	CC	AC	AC	CC	AC	CC	CC	NN	CC	AC	CC	CC	AC	CC	CC	CC	CC	AC	CC	CC	AC	CC	AC	CC	AC	CC	CC	CC	CC
i33270Gh	Dt_chr9	15554651	GG	GG	GG	GG	GG	GG	GG	GG	GG	GG	GG	GG	GG	GG	GG	GG	GG	GG	GG	GG	GG	GG	GG	GG	GG	GG	AG	GG	GG	GG	GG	GG	GG	GG	AG	GG	GG	GG	GG	GG	GG	GG	GG	GG	GG	GG	GG
i36580Gh	Dt_chr9	15555904	GG	GG	GG	AG	GG	GG	GG	GG	GG	GG	NN	GG	AG	GG	GG	GG	AG	AG	AG	GG	AG	NN	AG	AG	GG	GG	GG	GG	AG	AG	GG	AG	GG	GG	GG	GG	AG	GG	AG	AG	GG	AG	GG	AG	GG	AG	AG
i26167Gh	Dt_chr9	15556557	GG	AG	GG	GG	GG	GG	GG	AG	GG	GG	GG	AG	AG	GG	GG	AG	AG	AG	GG	GG	AG	AG	AG	AG	AG	GG	GG	AG	AG	GG	GG	AG	GG	AG	GG	GG	AG	AG	AG	GG	GG	AG	AG	AG	AG	GG	AG
i19129Gh	Dt_chr9	15564190	GG	GG	GG	GG	GG	GG	GG	GG	GG	GG	GG	GG	GG	GG	AG	GG	GG	GG	AG	AG	GG	GG	GG	GG	GG	GG	GG	GG	GG	GG	GG	GG	GG	AG	AG	GG	GG	GG	GG	GG	GG	GG	GG	GG	GG	GG	GG
i20353Gh	Dt_chr9	15564297	GG	GG	GG	GG	GG	GG	AA	GG	AA	GG	AA	GG	GG	GG	GG	GG	GG	GG	GG	GG	AA	AA	AA	GG	GG	GG	GG	GG	GG	GG	GG	GG	GG	GG	AA	AA	AA	GG	GG	GG	GG	AA	GG	GG	GG	GG	AA
i26894Gh	Dt_chr9	15569533	AG	AA	AA	AA	AA	AA	AA	AG	AA	AG	AA	AA	AA	AG	AA	AG	AG	AA	AA	AA	AA	AG	AA	AA	AG	AA	AA	AA	AA	AA	AA	AG	AG	AA	AA	AA	AG	AG	AG	AA	AA	AA	AA	AG	AA	AA	AA
i18953Gh	Dt_chr9	15595878	GG	GG	GG	AG	GG	GG	GG	GG	GG	GG	GG	GG	GG	GG	GG	GG	GG	GG	GG	GG	GG	GG	GG	GG	GG	GG	GG	GG	GG	GG	GG	GG	GG	GG	GG	GG	GG	GG	GG	GG	GG	GG	GG	GG	GG	GG	GG
i25067Gh	Dt_chr9	15598992	AG	AG	AG	AG	AG	AG	AG	AG	AG	AG	AG	AG	AG	AG	AG	AG	AG	AG	AG	AG	AG	AG	AG	AG	AG	AG	GG	AG	AG	AG	AG	AG	AG	AG	GG	AG	AG	AG	AG	AG	AG	AG	AG	AG	AG	AG	AG
i24647Gh	Dt_chr9	15610099	AA	AA	AA	GG	AA	GG	AA	AA	AA	AA	AA	AA	AA	AA	AA	AA	AA	AA	AA	AA	AA	AA	AA	AA	AA	GG	AA	AA	AA	AA	AA	AA	AA	AA	AA	AA	AA	AA	AA	GG	AA	GG	AA	AA	AA	AA	AA
i45312Gh	Dt_chr9	15613854	AG	AG	AG	GG	AG	AG	AG	AG	AG	AG	AG	AG	GG	AG	AG	AG	AG	AG	AG	GG	AG	GG	AG	GG	AG	AG	AG	AG	GG	GG	AG	GG	AG	AG	AG	AG	AG	AG	AG	GG	AG	AG	AG	GG	AG	AG	GG
i20878Gh	Dt_chr9	15615686	AA	AG	AG	AG	AG	AA	AG	AA	AG	AA	AA	AG	AG	AA	AG	AG	AA	AA	AG	AG	AA	AA	AA	AG	AG	AG	AG	AG	AG	AA	AG	AG	AG	AG	AA	AA	AA	AG	AA	AG	AG	AA	AG	AA	AG	AA	AG
i42784Gh	Dt_chr9	15633425	GG	GG	GG	GG	GG	GG	GG	GG	GG	GG	GG	GG	GG	GG	GG	GG	GG	GG	GG	GG	GG	GG	GG	GG	GG	GG	AG	GG	GG	GG	GG	GG	GG	GG	AG	GG	GG	GG	GG	GG	GG	GG	GG	GG	GG	GG	GG
i26779Gh	Dt_chr9	15651903	AG	GG	AG	GG	GG	GG	GG	AG	AG	GG	AG	AG	AG	AG	GG	GG	GG	GG	GG	AG	AG	AG	AG	AG	GG	GG	AG	AG	AG	AG	AG	GG	GG	GG	GG	GG	AG	AG	AG	GG	AG	AG	AG	AG	AG	AG	AG
i30823Gh	Dt_chr9	15652909	AG	AG	GG	GG	GG	GG	GG	AG	GG	AG	AG	GG	AG	AG	AG	AG	AG	GG	AG	GG	AG	AG	AG	AG	AG	AG	AG	GG	AG	AG	GG	AG	GG	AG	AG	AG	GG	GG	GG	AG	GG	GG	GG	AG	AG	AG	AG
i20669Gh	Dt_chr9	15653506	AA	AA	AA	CC	AA	CC	AA	AA	AA	AA	CC	AA	CC	AA	AA	AA	CC	CC	AA	AA	CC	AA	CC	CC	AA	CC	AA	AA	CC	CC	AA	AA	AA	AA	CC	CC	AA	AA	CC	CC	AA	AA	AA	CC	AA	CC	AA
i32440Gh	Dt_chr9	15655150	GG	GG	GG	GG	GG	GG	GG	GG	GG	GG	GG	GG	GG	GG	GG	GG	GG	GG	GG	GG	GG	GG	GG	GG	GG	GG	AG	GG	GG	GG	GG	GG	GG	GG	AG	GG	GG	GG	GG	GG	GG	GG	GG	GG	GG	GG	GG
i56306Gb	Dt_chr9	15657625	AC	AC	AC	CC	AC	AC	AC	AC	AC	AC	AC	AC	CC	AC	AC	AC	CC	CC	CC	AC	CC	AC	CC	CC	AC	AC	AC	AC	CC	CC	AC	CC	AC	AC	AC	AC	CC	AC	CC	CC	AC	CC	AC	CC	AC	CC	CC
i38754Gh	Dt_chr9	15659740	AG	AG	AG	AA	AG	AA	AG	AG	AG	AA	AG	AG	AG	AG	AG	AG	AG	AG	AG	AG	AG	AG	AG	AG	AG	AG	AG	AG	AG	AG	AA	AG	AA	AG	AG	AA	AG	AG	AG	AG	AG	AG	AG	AG	AG	AG	AG
i46416Gh	Dt_chr9	15678782	AG	GG	AG	AG	AG	AG	AG	GG	AG	GG	GG	GG	AG	AG	AG	AG	GG	AG	AG	AG	AG	AG	AG	GG	AG	GG	AG	GG	GG	AG	GG	AG	GG	AG	NN	GG	AG	GG	GG	AG	GG	GG	GG	GG	AG	AG	AG
i43883Gh	Dt_chr9	15691219	CC	CC	AC	CC	AC	AC	AC	CC	CC	CC	CC	AC	CC	CC	CC	CC	CC	AC	CC	CC	CC	CC	CC	CC	CC	CC	CC	AC	CC	CC	AC	CC	AC	CC	CC	CC	AC	CC	AC	CC	AC	CC	AC	CC	CC	CC	CC
i43322Gh	Dt_chr9	15698912	GG	GG	AA	AA	AA	GG	AA	GG	GG	AA	GG	GG	GG	GG	GG	GG	GG	AG	GG	AA	AA	AA	AA	AA	GG	AA	AA	GG	AA	GG	AA	AA	AG	GG	GG	AA	GG	GG	GG	GG	AA	GG	GG	GG	GG	GG	GG
i30208Gh	Dt_chr9	15699931	AG	AG	AA	AG	AG	AG	AG	AG	AG	AA	AG	AG	AG	AG	AG	AG	AA	AG	AG	AG	AG	AG	AG	AG	AG	AG	AG	AG	AG	AG	AA	AA	AA	AG	AG	AG	AG	AG	AG	AG	AA	AA	AG	AG	AG	AG	AG
i22692Gh	Dt_chr9	15703606	AG	AG	AG	GG	AG	GG	AG	AG	AG	AG	AG	AG	AG	AG	AG	AG	AG	GG	AG	AG	AG	AG	AG	AG	AG	GG	GG	AG	AG	AG	AG	AG	AG	AG	GG	AG	AG	AG	AG	AG	AG	AG	AG	AG	AG	GG	AG
i41784Gh	Dt_chr9	15705653	AA	AA	AA	AG	AA	AG	AA	AA	AA	AA	AA	AA	AA	AA	AA	AA	AA	AA	AA	AA	AA	AA	AA	AA	AA	AG	AA	AA	AA	AA	AA	AA	AA	AA	AA	AA	AA	AA	AA	AA	AA	AA	AA	AA	AA	AA	AA
i43650Gh	Dt_chr9	15727427	AG	GG	AG	GG	GG	GG	GG	AG	GG	AG	GG	AG	AG	AG	GG	AG	AG	AG	AG	AG	AG	AG	AG	AG	AG	AG	AG	AG	AG	AG	AG	AG	AG	AG	GG	GG	AG	AG	AG	AG	AG	AG	AG	AG	AG	AG	AG
i33090Gh	Dt_chr9	15761768	AC	AC	AC	AC	AC	AC	AC	AC	AC	AC	AC	AC	AC	AC	AC	AC	AC	AC	AC	AC	AC	AC	AC	AC	AC	AC	AA	AC	AC	AC	AC	AC	AC	AC	AA	AC	AC	AC	AC	AC	AC	AC	AC	AC	AC	AC	AC
i21140Gh	Dt_chr9	15764538	GG	AG	GG	GG	GG	GG	GG	GG	GG	AG	GG	GG	GG	AG	GG	GG	GG	GG	GG	AG	AG	GG	AG	GG	GG	GG	AG	GG	GG	GG	GG	GG	GG	GG	GG	GG	GG	GG	AG	GG	GG	GG	GG	GG	GG	GG	GG
i26078Gh	Dt_chr9	15774173	GG	AG	AG	GG	AG	AG	GG	GG	GG	GG	AG	GG	GG	GG	AG	GG	GG	GG	GG	AG	GG	GG	GG	GG	GG	GG	GG	AG	GG	GG	AG	GG	AG	GG	GG	GG	GG	GG	AG	GG	AG	GG	AG	GG	GG	GG	GG
i29350Gh	Dt_chr9	15785281	AG	AG	AG	AG	AG	AA	AG	AA	AG	AG	AA	AG	AG	AG	AG	AG	AG	AG	AG	AA	AG	AG	AG	AG	AG	AA	AG	AG	AG	AG	AG	AG	AG	AG	AA	AG	AG	AG	AG	AG	AG	AA	AG	AG	AG	AG	AG
i35101Gh	Dt_chr9	15786585	CC	CC	CC	CC	AC	CC	AC	CC	AC	CC	AC	CC	AC	CC	AC	AC	CC	AC	CC	CC	AC	CC	AC	AC	AC	AC	CC	CC	AC	CC	AC	CC	CC	CC	AC	AC	CC	AC	AC	CC	AC	CC	CC	AC	CC	CC	CC
i45339Gh	Dt_chr9	15786914	AA	AA	AA	AA	AA	AA	AA	AA	AA	AA	AA	AA	AA	AA	AA	AA	AA	AA	AA	AA	AA	AA	AA	AA	AA	AA	AG	AA	AA	AA	AA	AA	AA	AA	AG	AA	AA	AA	AA	AA	AA	AA	AA	AA	AA	AA	AA
i45597Gh	Dt_chr9	15787199	GG	GG	GG	GG	GG	GG	GG	GG	GG	GG	GG	GG	GG	GG	GG	GG	GG	GG	GG	GG	GG	GG	GG	GG	GG	GG	AA	GG	GG	GG	GG	GG	GG	GG	AA	GG	GG	GG	GG	GG	GG	GG	GG	GG	GG	GG	GG
i32147Gh	Dt_chr9	15791548	GG	GG	GG	GG	AA	GG	GG	GG	GG	GG	GG	AA	GG	GG	GG	AA	GG	GG	GG	AA	GG	AG	GG	GG	AA	GG	GG	GG	GG	AA	GG	GG	AA	GG	AA	GG	GG	GG	AA	AA	GG	AA	GG	AA	GG	GG	GG
i28244Gh	Dt_chr9	15799476	AG	GG	GG	GG	GG	GG	AG	GG	AG	GG	AG	GG	GG	AG	GG	GG	GG	GG	GG	GG	GG	AG	GG	GG	GG	GG	AG	GG	GG	GG	GG	GG	GG	GG	GG	GG	NN	AG	GG	GG	GG	GG	GG	AG	GG	AG	AG
i41174Gh	Dt_chr9	15807119	GG	AG	AG	GG	AG	GG	AG	GG	AG	AG	AG	AG	AG	AG	AG	AG	AG	AG	GG	GG	AG	AG	AG	AG	GG	AG	AG	AG	AG	AG	AG	GG	AG	AG	AG	GG	AG	GG	AG	GG	AG	GG	AG	AG	AG	AG	AG
i40460Gh	Dt_chr9	15808802	AC	AC	AC	AC	AC	AC	AC	AC	AC	AC	AC	AC	AC	AC	AC	AC	AC	AC	AC	AC	AC	AC	AC	AC	AC	AC	CC	AC	AC	AC	AC	AC	AC	AC	CC	AC	AC	AC	AC	AC	AC	AC	AC	AC	AC	AC	AC
i45081Gh	Dt_chr9	15808822	AG	AG	AG	AG	AG	GG	AG	GG	GG	AG	GG	AG	AG	AG	AG	AG	AG	AG	AG	GG	AG	AG	AG	AG	AG	GG	AG	AG	AG	GG	AG	AG	AG	AG	AG	GG	AG	AG	AG	AG	AG	GG	AG	AG	AG	GG	AG
i24674Gh	Dt_chr9	15818199	AA	AA	AA	AA	AA	AA	AA	AA	AA	AA	AA	AA	AA	AA	AA	AA	AA	AA	AA	AA	AA	AA	AA	AA	AA	AA	AG	AA	AA	AA	AA	AA	AA	AA	AG	AA	AA	AA	AA	AA	AA	AA	AA	AA	AA	AA	AA
i24412Gh	Dt_chr9	15835581	AA	GG	AA	AA	AA	AA	AA	AA	AA	AA	AA	AA	AA	AA	AA	AA	AA	AA	AA	GG	AA	AA	AA	AA	AA	AA	AA	GG	AA	AA	AA	AA	AA	AA	AA	AA	AA	AA	AA	AA	AA	AA	GG	AA	AA	AA	AA
i32691Gh	Dt_chr9	15842591	AC	AC	AC	CC	AC	AC	AC	AC	AC	AC	AC	AC	CC	AC	AC	AC	CC	CC	CC	AC	CC	AC	CC	CC	AC	AC	AC	AC	CC	CC	AC	CC	AC	AC	AC	AC	CC	AC	CC	CC	AC	CC	AC	CC	AC	CC	CC
i40773Gh	Dt_chr9	15844594	AG	AG	AG	AG	AG	AG	AG	AG	AG	AG	AA	AG	AG	AA	AA	AA	AG	AG	AG	AA	AG	AG	AG	AG	AA	AA	AA	AG	AG	AG	AG	AG	AG	AA	AA	AA	AA	AA	AA	AA	AG	AG	AG	AA	AG	AG	AG
i46170Gh	Dt_chr9	15847359	GG	GG	GG	GG	GG	GG	GG	GG	GG	GG	GG	GG	GG	GG	GG	GG	GG	GG	GG	GG	GG	GG	GG	GG	GG	GG	AA	GG	GG	GG	GG	GG	GG	GG	AA	GG	GG	GG	GG	GG	GG	GG	GG	GG	GG	GG	GG
i21245Gh	Dt_chr9	15861607	AA	AA	AA	AA	AA	AC	AA	AC	AC	AA	AC	AA	AA	AC	AA	AA	AA	AA	AC	AA	AC	AA	AC	AA	AA	AA	AC	AA	AA	AC	AA	AC	AA	NN	AC	AC	AC	AA	AA	AC	AA	AA	AA	AA	AA	AC	AA
i24363Gh	Dt_chr9	15866716	GG	GG	GG	GG	GG	AG	GG	GG	AG	GG	AG	GG	GG	AG	GG	GG	GG	GG	AG	GG	AG	GG	AG	GG	GG	GG	AG	GG	GG	AG	GG	AG	GG	NN	GG	AG	AG	GG	GG	AG	GG	GG	GG	GG	GG	GG	GG
i30226Gh	Dt_chr9	15866913	AA	AA	AA	AA	AA	AA	AA	AA	AA	AA	AG	AG	AA	AA	GG	AA	GG	AA	AA	AA	GG	AA	GG	AA	AA	AA	AA	GG	AA	AA	AA	GG	AA	AA	GG	AA	GG	GG	AA	AA	AA	AA	GG	AA	AA	AA	GG
i31723Gh	Dt_chr9	15876692	GG	AG	GG	GG	GG	GG	GG	GG	GG	AG	GG	AG	GG	GG	GG	GG	GG	GG	GG	GG	GG	GG	GG	GG	GG	GG	GG	AG	GG	GG	AG	GG	AG	GG	GG	GG	GG	GG	AG	GG	AG	AG	AG	AG	GG	GG	GG
i22208Gh	Dt_chr9	15878036	AG	AG	GG	GG	AG	GG	AG	GG	AG	GG	AG	AG	AG	AG	GG	AG	GG	AG	AG	GG	AG	AG	AG	AG	AG	AG	AG	AG	AG	AG	GG	AG	GG	AG	AG	AG	AG	AG	GG	AG	GG	GG	AG	GG	AG	AG	AG
i33013Gh	Dt_chr9	15880119	GG	GG	GG	AA	AA	AA	AA	GG	AA	AA	AA	GG	GG	AA	GG	GG	GG	GG	GG	GG	AA	AG	AA	AA	GG	AG	AA	GG	AA	GG	GG	AA	GG	GG	AA	GG	GG	AA	GG	GG	GG	GG	GG	GG	GG	GG	AA
i33740Gh	Dt_chr9	15898650	AA	AA	AA	AA	AA	AA	AA	AA	AA	AA	AA	AA	AA	AA	AA	AA	AA	AA	AA	AA	AA	AA	AA	AA	AA	AA	GG	AA	AA	AA	AA	AA	AA	AA	GG	AA	AA	AA	AA	AA	AA	AA	AA	AA	AA	AA	AA
i35109Gh	Dt_chr9	15900675	AG	AA	AG	AA	AG	AA	AA	AA	AA	AG	AA	AA	AG	AG	AA	AA	AG	AG	AG	AA	AG	AA	AG	AA	AA	AG	AA	AA	AA	AG	AG	AG	AG	AG	AG	AA	AA	AG	AA	AG	AG	AG	AA	AG	AG	AA	AG
i34241Gh	Dt_chr9	15905431	AA	AA	AA	AA	AA	AA	AA	AA	AA	AA	AA	AA	AA	AA	AA	AA	AA	AA	AA	AA	AA	AA	AA	AA	AA	AA	AG	AA	AA	AA	AA	AA	AA	AA	AG	AA	AA	AA	AA	AA	AA	AA	AA	AA	AA	AA	AA
i26541Gh	Dt_chr9	15915314	AA	AA	GG	GG	AA	GG	AA	AA	GG	GG	GG	AA	AA	AA	GG	AA	AA	AA	AA	AA	AA	AA	AA	AA	AA	AA	AA	AA	AA	AA	GG	AA	AA	AA	AA	GG	AA	AA	AA	AA	GG	AA	AA	AA	AA	AA	AA
i29170Gh	Dt_chr9	15920087	AG	GG	AG	AG	AG	AG	AG	AG	AG	AG	AG	GG	AG	AG	AG	AG	AG	AG	AG	AG	AG	AG	AG	AG	AG	AG	GG	GG	AG	AG	AG	AG	AG	AG	AG	AG	AG	AG	AG	GG	AG	AG	GG	AG	AG	AG	AG
i48493Gh	Dt_chr9	15933482	AA	AA	AA	GG	AA	GG	AA	AA	AA	AA	AA	AA	AA	AA	AA	AA	AA	AA	AA	AA	AA	AA	AA	AA	AA	AA	AA	AA	AA	AA	AA	AA	AA	AA	AG	AA	AA	AA	AA	AA	AA	AA	AA	AA	AA	AA	AA
i36875Gh	Dt_chr9	15967218	AA	AA	AA	AA	AA	GG	AA	GG	GG	AA	GG	AA	AA	GG	AA	AA	AA	AA	GG	AA	GG	AA	GG	AA	AA	AA	GG	AA	AA	GG	AA	GG	AA	AG	GG	GG	GG	AA	AA	GG	AA	AA	AA	AA	AA	GG	AA
i38308Gh	Dt_chr9	15971914	AG	GG	AG	AG	AG	AG	AG	GG	AG	GG	GG	GG	AG	AG	AG	AG	GG	AG	AG	AG	AG	AG	AG	GG	AG	GG	AG	GG	GG	AG	GG	AG	GG	AG	NN	GG	AG	GG	GG	AG	GG	GG	GG	GG	AG	AG	AG
i27050Gh	Dt_chr9	16011139	AG	AG	AG	GG	AG	AG	AG	AG	AG	AG	AG	AG	GG	AG	AG	AG	GG	GG	GG	AG	GG	AG	GG	GG	AG	AG	AG	AG	GG	GG	AG	GG	AG	AG	AG	AG	GG	AG	GG	GG	AG	GG	AG	GG	AG	GG	GG
i32390Gh	Dt_chr9	16026776	AG	GG	GG	GG	GG	GG	GG	GG	GG	GG	GG	GG	GG	AG	GG	GG	AG	AG	GG	GG	AG	GG	AG	GG	GG	GG	AG	GG	GG	AG	GG	GG	GG	AG	GG	GG	GG	GG	GG	GG	GG	AG	GG	GG	GG	GG	GG
i41418Gh	Dt_chr9	16038090	AA	AA	AA	AA	AG	AA	AA	AA	AA	AA	AA	AG	AA	AA	AA	AG	AA	AA	AA	AG	AA	NN	AA	AA	AG	AG	AA	AA	AA	AG	AA	AA	AG	AA	AA	AA	AA	AA	AG	AG	AA	AG	AA	AG	AA	AA	AA
i27028Gh	Dt_chr9	16053153	GG	AG	GG	GG	GG	AG	GG	GG	AG	GG	AG	GG	AG	GG	GG	GG	GG	AG	GG	GG	GG	GG	GG	AG	GG	GG	GG	GG	AG	GG	GG	GG	GG	GG	GG	GG	GG	AG	GG	GG	GG	GG	GG	GG	GG	GG	AG
i32963Gh	Dt_chr9	16066132	GG	AG	GG	GG	GG	GG	GG	AG	GG	GG	GG	GG	GG	GG	AG	GG	AG	AG	AG	GG	GG	GG	GG	GG	GG	GG	GG	GG	GG	GG	GG	GG	GG	GG	GG	GG	AG	GG	GG	GG	GG	AG	GG	GG	AG	GG	GG
i25947Gh	Dt_chr9	16067645	CC	CC	CC	AC	CC	CC	CC	AC	CC	CC	CC	AC	AC	CC	CC	AC	CC	CC	CC	CC	CC	CC	CC	AC	AC	CC	CC	AC	AC	AC	CC	CC	CC	AC	AC	CC	CC	CC	AC	CC	CC	CC	AC	AC	CC	CC	CC
i47849Gh	Dt_chr9	16070580	AG	AG	AG	AG	AG	AG	AG	GG	AG	AG	AG	AG	AG	AG	GG	AG	AG	AG	AG	AG	AG	AG	AG	AG	AG	AG	AG	AG	AG	AG	AG	AG	AG	AG	AG	AG	AG	AG	AG	AG	AG	AG	AG	AG	AG	AG	AG
i43500Gh	Dt_chr9	16072735	GG	AA	AA	GG	GG	GG	GG	AA	GG	GG	GG	AA	AA	GG	AA	AA	GG	GG	GG	GG	GG	GG	GG	GG	AA	AA	GG	AA	GG	GG	AA	GG	AA	GG	GG	GG	GG	GG	GG	GG	AA	GG	AA	AA	GG	GG	GG
i33030Gh	Dt_chr9	16078561	GG	GG	GG	AG	AG	AG	AG	AG	AG	GG	NN	AG	GG	GG	AG	AG	GG	GG	AG	AG	GG	AG	GG	GG	AG	GG	GG	GG	GG	GG	AG	GG	GG	AG	GG	AG	GG	AG	GG	GG	AG	GG	GG	AG	GG	AG	GG
i00893Gh	Dt_chr9	16108532	AA	CC	AA	CC	CC	CC	CC	AA	AA	CC	AA	AA	AA	AA	AA	CC	CC	CC	AA	AA	AA	AA	AA	AA	CC	CC	AA	AA	AA	AA	AA	CC	CC	CC	CC	CC	AA	AA	AA	AA	AA	AA	AA	AA	AA	AA	AA
i36602Gh	Dt_chr9	16113611	GG	GG	GG	GG	GG	GG	GG	GG	GG	GG	GG	GG	GG	GG	GG	AG	GG	GG	GG	GG	GG	GG	GG	GG	AG	GG	AG	GG	GG	GG	GG	GG	GG	GG	AG	GG	GG	GG	GG	GG	GG	GG	GG	GG	GG	GG	GG
i43596Gh	Dt_chr9	16113894	GG	GG	GG	GG	GG	GG	GG	GG	GG	GG	GG	GG	GG	GG	GG	GG	GG	GG	GG	GG	GG	GG	GG	GG	GG	GG	AA	GG	GG	GG	GG	GG	GG	GG	AA	GG	GG	GG	GG	GG	GG	GG	GG	GG	GG	GG	GG
i31507Gh	Dt_chr9	16114299	AC	AC	AC	AC	AC	AA	AC	AA	AA	AC	AA	AC	AC	AA	AC	AC	AC	AC	AA	AC	AA	AC	AA	AC	AC	AC	AA	AC	AC	AA	AC	AA	AC	NN	AA	AA	AA	AC	AC	AA	AC	AC	AC	AC	AC	AA	AC
i44322Gh	Dt_chr9	16114380	AG	AG	AG	AG	AG	GG	AG	GG	GG	AG	GG	AG	AG	GG	AG	AG	AG	AG	GG	AG	GG	AG	GG	AG	AG	AG	GG	AG	AG	GG	AG	GG	AG	GG	GG	GG	GG	AG	AG	GG	AG	AG	AG	AG	AG	GG	AG
i42598Gh	Dt_chr9	16114414	AA	AA	AA	AA	AA	AA	AA	AA	AA	AA	AA	AA	AA	AA	AA	AA	AA	AA	AA	AA	AA	AA	AA	AA	AA	AA	CC	AA	AA	AA	AA	AA	AA	AA	CC	AA	AA	AA	AA	AA	AA	AA	AA	AA	AA	AA	AA
i39737Gh	Dt_chr9	16114691	GG	GG	GG	GG	GG	GG	GG	GG	GG	GG	GG	GG	AA	GG	GG	GG	GG	GG	GG	GG	AA	GG	AA	GG	GG	GG	AA	GG	GG	AA	GG	GG	GG	GG	GG	GG	GG	GG	GG	GG	GG	GG	GG	GG	GG	AA	GG
i11919Gh	Dt_chr9	16119306	AG	AA	AG	AA	AA	AA	AA	AG	AG	AA	AG	AG	AG	AG	AG	AA	AA	AA	AG	AG	AG	AG	AG	AG	AA	AA	AG	AG	AG	AG	AG	AA	AA	AA	AA	AA	AG	AG	AG	AG	AG	AG	AG	AG	AG	AG	AG
i17509Gh	Dt_chr9	16119470	AG	AA	AG	AA	AA	AA	AA	AG	AG	AA	AG	AG	AG	AG	AG	AA	AA	AA	AG	AG	AG	AG	AG	AG	AA	AA	AG	AG	AG	AG	AG	AA	AA	AA	AA	AA	AG	AG	AG	AG	AG	AG	AG	AG	AG	AG	AG
i11920Gh	Dt_chr9	16119660	AA	AG	AA	AG	AG	AG	AG	AA	AA	AG	AA	AA	AA	AA	AA	AG	AG	AG	AA	AA	AA	AA	AA	AA	AG	AG	AA	AA	AA	AA	AA	AG	AG	AG	AG	AG	AA	AA	AA	AA	AA	AA	AA	AA	AA	AA	AA
i17511Gh	Dt_chr9	16120316	AA	AG	AA	AG	AG	AG	AG	AA	AA	AG	AA	AA	AA	AA	AA	AG	AG	AG	AA	AA	AA	AA	AA	AA	AG	AG	AA	AA	AA	AA	AA	AG	AG	AG	AG	AG	AA	AA	AA	AA	AA	AA	AA	AA	AA	AA	AA
i17512Gh	Dt_chr9	16120551	GG	AA	GG	AA	GG	AA	AG	AA	GG	AA	GG	AA	AA	AA	GG	AA	AA	AA	GG	AA	AA	AA	AA	AA	AA	GG	AA	AA	AA	GG	AA	AA	GG	AA	GG	AA	AA	GG	AA	AA	AA	AA	AA	AA	AA	GG	AA
i22938Gh	Dt_chr9	16121598	AG	GG	AG	GG	GG	GG	GG	AG	AG	GG	AG	AG	AG	AG	AG	GG	GG	GG	AG	AG	AG	AG	AG	AG	GG	GG	AG	AG	AG	AG	AG	GG	GG	GG	GG	GG	AG	AG	AG	AG	AG	AG	AG	AG	AG	AG	AG
i40125Gh	Dt_chr9	16126703	AG	AG	AG	AG	AG	AG	AG	AG	AG	AG	AA	AA	AA	AG	AA	AA	AA	AA	AG	AG	AG	AG	AG	AA	AA	AG	AG	AG	AA	AG	AG	AG	AG	AG	AG	AG	AG	AG	AG	AA	AG	AG	AG	AG	AG	AG	AG
i21856Gh	Dt_chr9	16136993	AG	AG	AG	AG	AG	AG	AG	GG	AG	AG	AG	AG	AG	AG	AG	AG	AG	AG	AG	AG	AG	AG	AG	AG	AG	GG	AG	AG	AG	AG	GG	AG	GG	GG	AG	AG	AG	AG	AG	GG	GG	AG	AG	GG	GG	AG	AG
i27456Gh	Dt_chr9	16148786	GG	GG	GG	GG	GG	GG	GG	GG	GG	GG	GG	GG	GG	AA	GG	GG	GG	GG	GG	AA	GG	GG	GG	GG	GG	AA	AA	GG	GG	GG	GG	GG	GG	GG	GG	AA	AA	GG	AA	AA	GG	GG	GG	AA	GG	GG	GG
i23652Gh	Dt_chr9	16149852	AG	GG	AG	GG	AG	GG	AG	GG	AG	AG	AG	AG	AG	AG	AG	AG	AG	AG	AG	GG	AG	AG	AG	AG	AG	GG	AG	AG	AG	AG	AG	AG	AG	AG	AG	GG	AG	AG	AG	GG	AG	AG	AG	GG	AG	AG	AG
i35169Gh	Dt_chr9	16157800	AC	CC	AC	CC	CC	CC	CC	AC	AC	CC	AC	AC	AC	AC	AC	CC	CC	CC	AC	AC	AC	AC	AC	AC	CC	CC	AC	AC	AC	AC	AC	CC	CC	CC	CC	CC	AC	AC	AC	AC	AC	AC	AC	AC	AC	AC	AC
i38093Gh	Dt_chr9	16165924	AA	AG	AG	AG	AG	AG	AG	AG	AG	AG	AG	AG	AG	AA	AG	AG	AA	AA	AG	AG	AA	AG	AA	AG	AG	AG	AA	AG	AG	AA	AG	AG	AG	AA	AG	AG	AG	AG	AG	AG	AG	AA	AG	AG	AG	AG	AG
i26880Gh	Dt_chr9	16165930	GG	GG	GG	GG	GG	GG	GG	GG	GG	GG	AG	GG	GG	GG	GG	GG	AG	AG	AG	GG	GG	AG	GG	GG	GG	GG	GG	GG	GG	GG	GG	AG	GG	GG	GG	GG	AG	GG	GG	AG	GG	AG	GG	GG	GG	AG	AG
i48089Gh	Dt_chr9	16173261	GG	GG	GG	AG	GG	GG	GG	AG	GG	GG	GG	AG	AG	GG	GG	AG	GG	GG	GG	GG	GG	GG	GG	AG	AG	GG	GG	AG	AG	AG	GG	GG	GG	AG	AG	GG	GG	GG	AG	GG	GG	GG	AG	AG	GG	GG	GG
i36084Gh	Dt_chr9	16173876	CC	CC	CC	CC	CC	CC	CC	CC	CC	CC	CC	CC	CC	CC	CC	CC	CC	AA	CC	CC	CC	CC	CC	AA	CC	CC	CC	CC	AA	CC	CC	CC	CC	CC	AA	CC	AA	CC	CC	CC	CC	AA	CC	CC	CC	CC	CC
i31795Gh	Dt_chr9	16178035	AA	AA	AA	AA	AA	GG	AA	GG	GG	AA	GG	AA	AA	GG	AA	AA	AA	AA	GG	AA	GG	AA	GG	AA	AA	AA	GG	AA	AA	GG	AA	GG	AA	AG	GG	GG	GG	AA	AA	GG	AA	AA	AA	AA	AA	GG	AA
i65174Gm	Dt_chr9	16205156	CC	AC	CC	AC	AC	AC	AC	CC	CC	AC	CC	CC	CC	CC	CC	AC	AC	AC	CC	CC	CC	CC	CC	CC	AC	AC	CC	CC	CC	CC	CC	AC	AC	AC	AC	AC	CC	CC	CC	CC	CC	CC	CC	CC	CC	CC	CC
i21252Gh	Dt_chr9	16216928	CC	CC	CC	AA	CC	CC	AA	CC	AA	CC	AC	CC	CC	CC	CC	CC	AA	AA	CC	AA	CC	AC	CC	CC	CC	CC	AA	CC	CC	CC	CC	CC	CC	CC	CC	AA	AA	AA	CC	CC	CC	CC	CC	AA	CC	CC	CC
i34449Gh	Dt_chr9	16221513	AA	CC	AA	CC	AA	AA	AA	CC	CC	AA	AA	AA	CC	AA	CC	CC	AA	AA	CC	CC	CC	AA	CC	CC	CC	CC	AA	AA	CC	CC	AA	CC	AA	CC	AA	CC	AA	CC	AA	AC	AA	AA	AA	AA	CC	AA	AA
i23752Gh	Dt_chr9	16224058	AA	AG	AA	AA	AA	AA	AA	AG	AA	AA	AA	AG	AG	AA	AA	AG	AA	AA	AA	AA	AA	AA	AA	AA	AG	AA	AA	AG	AA	AG	AA	AG	AA	AG	AA	AA	AA	AG	AA	AG	AA	AA	AG	AA	AG	AA	AG
i40299Gh	Dt_chr9	16225318	GG	AG	GG	GG	GG	GG	GG	AG	GG	GG	GG	AG	AG	GG	GG	AG	GG	GG	GG	GG	GG	GG	GG	GG	AG	GG	GG	AG	GG	AG	GG	AG	GG	AG	GG	GG	GG	AG	GG	AG	GG	GG	AG	GG	AG	GG	AG
i25648Gh	Dt_chr9	16232754	AA	AA	AA	GG	GG	GG	GG	AA	GG	AA	GG	AA	AA	AA	AA	AA	GG	GG	AA	AA	AA	AA	AA	AA	GG	GG	GG	AA	GG	AA	AA	AA	AA	AA	GG	GG	AA	GG	AA	AA	AA	GG	AA	AA	AA	GG	GG
i42168Gh	Dt_chr9	16236837	GG	GG	GG	GG	GG	GG	GG	GG	GG	GG	GG	GG	GG	GG	GG	GG	GG	GG	GG	GG	GG	GG	GG	GG	GG	GG	AA	GG	GG	GG	GG	GG	GG	GG	AG	GG	GG	GG	GG	GG	GG	GG	GG	GG	GG	GG	GG
i32129Gh	Dt_chr9	16241051	AG	AG	AG	AG	AG	AG	AG	AG	AG	AG	AG	AG	AG	AG	AG	AG	AG	AG	AG	AG	AG	AG	AG	AG	AG	AG	GG	AG	AG	AG	AG	AG	AG	AG	GG	AG	AG	AG	AG	AG	AG	AG	AG	AG	AG	AG	AG
i38184Gh	Dt_chr9	16248117	AA	AA	AA	GG	AA	GG	AA	AA	AA	AA	AA	AA	AA	AA	AA	AA	AA	GG	AA	AA	AA	AA	AA	AA	AA	GG	GG	AA	AA	AA	AA	AA	AA	AA	GG	AA	AA	AA	AA	AA	AA	GG	AA	AA	AA	GG	AA
i36643Gh	Dt_chr9	16261406	AG	GG	GG	GG	AG	GG	AG	AG	AG	AG	GG	AG	AG	AG	AG	AG	GG	AG	AG	GG	AG	AG	AG	GG	AG	AG	GG	AG	GG	GG	AG	AG	AG	AG	GG	GG	AG	AG	AG	GG	AG	AG	AG	AG	AG	AG	GG
i30055Gh	Dt_chr9	16265759	AC	CC	AC	AC	AC	AC	AC	AC	AC	AC	AC	AC	AC	AC	AC	AC	AC	AC	AC	AC	AC	AC	AC	AC	AC	AC	AC	CC	AC	AC	AC	AC	AC	AC	AC	AC	AC	AC	AC	CC	AC	AC	CC	AC	AC	AC	AC
i28119Gh	Dt_chr9	16265849	AG	GG	GG	GG	AG	AG	AG	GG	AG	GG	GG	AG	AG	AG	AG	AG	AG	NN	GG	GG	AG	AG	AG	AG	AG	AG	GG	AG	AG	AG	GG	AG	GG	AG	GG	GG	GG	GG	GG	GG	GG	AG	AG	AG	GG	AG	AG
i36783Gh	Dt_chr9	16274965	AG	AA	AA	AG	AA	AA	AA	AA	AA	AA	AA	AA	AA	AG	AG	AA	AG	AA	AG	AG	AG	AG	AG	AG	AA	AA	AA	AA	AG	AG	AA	AG	AA	AA	AA	AA	AG	AG	AG	AG	AA	AA	AA	AG	AA	AA	AG
i37505Gh	Dt_chr9	16287451	GG	GG	GG	GG	GG	AG	NN	GG	GG	GG	GG	GG	AG	GG	AG	GG	AG	AG	AG	GG	AG	GG	AG	AG	GG	AG	GG	GG	AG	AG	GG	AG	GG	AG	GG	AG	AG	NN	AG	AG	AG	AG	GG	GG	GG	GG	GG
i36999Gh	Dt_chr9	16300207	AA	AC	AC	AA	AA	AA	AC	AC	AA	AC	AC	AC	AA	AC	AC	AC	AC	AA	AC	AA	AA	AC	AA	AA	AC	AA	AA	AC	AA	AA	AC	AA	AC	AC	AA	AA	AA	AC	AC	AA	AC	AA	AC	AC	AC	AC	AA
i21270Gh	Dt_chr9	16321451	GG	GG	AG	GG	AG	GG	AG	GG	GG	GG	AG	GG	GG	GG	GG	GG	GG	GG	GG	GG	GG	GG	GG	GG	GG	GG	GG	GG	GG	GG	GG	GG	GG	GG	GG	AG	GG	AG	GG	GG	GG	GG	GG	GG	GG	AG	GG
i28327Gh	Dt_chr9	16324172	AG	AG	AG	AG	AG	AG	AG	AG	AG	AG	AG	AG	AG	AG	AG	AG	AG	AG	AG	AG	AG	AG	AG	AG	AG	AG	AA	AG	AG	AG	AG	AG	AG	AG	AA	AG	AG	AG	AG	AG	AG	AG	AG	AG	AG	AG	AG
i37900Gh	Dt_chr9	16324218	GG	GG	GG	GG	GG	AG	GG	AG	AG	GG	AG	GG	GG	AG	GG	GG	GG	GG	AG	GG	AG	GG	AG	GG	GG	GG	AG	GG	GG	AG	GG	AG	GG	NN	AG	AG	AG	GG	GG	AG	GG	GG	GG	GG	GG	AG	GG
i30545Gh	Dt_chr9	16328111	CC	CC	AC	CC	CC	AC	CC	CC	CC	AC	CC	CC	AC	CC	CC	AC	CC	CC	CC	CC	CC	CC	CC	CC	CC	AC	CC	CC	CC	CC	AC	CC	CC	CC	CC	AC	CC	CC	CC	CC	CC	CC	CC	CC	AC	CC	AC
i24085Gh	Dt_chr9	16338112	AG	GG	AG	AG	AG	AG	AG	AG	AG	AG	AG	GG	AG	AG	GG	AG	AG	GG	GG	AG	GG	GG	GG	GG	AG	GG	GG	GG	GG	GG	AG	GG	AG	AG	GG	AG	AG	AG	GG	AG	AG	AG	GG	GG	GG	AG	GG
i35408Gh	Dt_chr9	16338178	AG	AG	AG	AG	AG	GG	AG	AG	AG	AG	AG	AG	GG	AG	AG	AG	AG	AG	AG	AG	GG	GG	GG	GG	AG	AG	GG	AG	GG	GG	AG	AG	AG	AG	AG	GG	AG	AG	AG	AG	AG	AG	AG	AG	AG	AG	GG
i32291Gh	Dt_chr9	16341700	AG	AG	AG	GG	AG	AG	AG	AG	AG	AG	AG	AG	GG	AG	AG	AG	GG	GG	GG	AG	GG	AG	GG	GG	AG	AG	AG	AG	GG	GG	AG	GG	AG	AG	AG	AG	GG	AG	GG	GG	AG	GG	AG	GG	AG	GG	GG
i39506Gh	Dt_chr9	16349132	AG	GG	GG	GG	GG	GG	AG	GG	AG	AG	AG	GG	AG	AG	GG	GG	AG	GG	AG	GG	GG	GG	GG	AG	GG	GG	AG	GG	AG	GG	GG	GG	GG	AG	GG	GG	GG	AG	GG	GG	GG	AG	GG	GG	GG	GG	AG
i47368Gh	Dt_chr9	16350779	AA	AA	AA	AA	AA	GG	AA	AA	AA	AA	AA	AA	AA	AA	AA	AA	AA	AA	AA	AA	AA	AA	AA	AA	AA	AA	GG	AA	AA	AA	AA	AA	AA	AA	GG	AA	AA	AA	AA	GG	AA	AA	AA	AA	AA	GG	AA
i23228Gh	Dt_chr9	16356229	GG	AG	GG	GG	GG	GG	AG	GG	AG	AG	AG	AG	AG	GG	GG	AG	GG	GG	AG	GG	GG	GG	GG	AG	AG	GG	AG	GG	AG	AG	GG	AG	GG	GG	GG	GG	GG	AG	AG	AG	GG	AG	GG	AG	GG	AG	AG
i26003Gh	Dt_chr9	16363226	AA	GG	GG	AA	GG	AA	AA	AA	GG	AA	GG	AA	AA	AA	AA	AA	AA	AA	GG	AA	GG	AA	GG	AA	AA	AA	AA	GG	AA	AA	GG	AA	AA	GG	GG	AA	AA	AA	AA	AG	GG	AA	GG	AA	AA	AA	AA
i47583Gh	Dt_chr9	16365780	GG	AA	AA	AA	AA	AA	AA	AA	AA	GG	AA	GG	GG	GG	AA	AA	AA	AA	GG	AA	GG	AA	GG	AA	AA	AA	GG	GG	AA	GG	AA	GG	AA	AG	AA	GG	GG	AA	GG	AA	AA	AA	GG	GG	AA	AA	AA
i42008Gh	Dt_chr9	16378815	GG	GG	GG	GG	GG	GG	GG	GG	GG	GG	GG	GG	GG	GG	GG	GG	GG	GG	GG	AA	AA	GG	AA	GG	GG	GG	GG	GG	GG	GG	GG	GG	GG	GG	AA	GG	GG	GG	GG	GG	GG	GG	GG	GG	GG	GG	GG
i45942Gh	Dt_chr9	16381363	AG	AG	AG	GG	AG	GG	AG	AG	AG	AG	AG	AG	AG	AG	AG	AG	AG	AG	AG	AG	AG	AG	AG	AG	AG	GG	AG	AG	AG	AG	AG	AG	AG	AG	AG	AG	AG	AG	AG	AG	AG	AG	AG	AG	AG	AG	AG
i47242Gh	Dt_chr9	16381649	AG	GG	GG	AG	GG	GG	AG	AG	AG	AG	GG	AG	AG	AG	GG	AG	AG	AG	AG	GG	AG	AG	AG	AG	AG	AG	AG	GG	AG	AG	GG	AG	GG	AG	AG	AG	AG	AG	GG	AG	GG	AG	GG	AG	AG	AG	AG
i25385Gh	Dt_chr9	16383010	AA	AA	AA	AA	AA	AA	AA	AA	AA	AA	AA	AA	AA	AA	AA	AA	AA	AA	AA	AA	AA	AA	AA	NN	AA	AA	CC	AA	AA	AA	AA	AA	AA	AA	CC	AA	AA	AA	AA	AA	AA	AA	AA	AA	AA	AA	AA
i26930Gh	Dt_chr9	16383463	GG	GG	GG	GG	GG	GG	GG	AG	GG	GG	GG	GG	GG	GG	AG	GG	GG	AG	GG	GG	GG	GG	GG	AG	GG	GG	GG	GG	AG	GG	GG	GG	GG	GG	AG	GG	GG	GG	GG	AG	GG	GG	GG	GG	GG	AG	AG
i39830Gh	Dt_chr9	16387229	CC	CC	CC	CC	CC	CC	CC	CC	CC	CC	CC	CC	CC	CC	CC	CC	CC	CC	CC	CC	CC	CC	CC	CC	CC	CC	AC	CC	CC	CC	CC	CC	CC	CC	AC	CC	CC	CC	CC	CC	CC	CC	CC	CC	CC	CC	CC
i60232Gb	Dt_chr9	16388821	AA	AA	AA	AA	AG	AG	NN	AA	AG	AA	AG	AA	AA	AA	AA	AA	AG	AA	AA	AG	AG	AA	AG	AA	AA	AG	AA	AA	AA	AA	AA	AA	AA	AA	AG	AG	AA	AA	AA	AA	AA	AG	AA	AA	AA	AG	AA
i25427Gh	Dt_chr9	16406939	GG	GG	GG	GG	GG	GG	GG	GG	GG	GG	AG	AG	AG	GG	AG	GG	AG	GG	GG	GG	AG	GG	AG	AG	GG	GG	GG	AG	AG	AG	GG	AG	GG	GG	AG	GG	AG	AG	GG	AG	GG	GG	AG	GG	GG	GG	AG
i38887Gh	Dt_chr9	16409080	GG	GG	AG	AG	GG	AG	GG	AG	GG	AG	GG	AG	GG	GG	AG	GG	GG	GG	GG	AG	AG	GG	AG	GG	GG	GG	GG	AG	GG	GG	AG	GG	AG	GG	GG	AG	GG	GG	AG	AG	AG	GG	AG	GG	AG	GG	GG
i40834Gh	Dt_chr9	16409169	GG	GG	GG	GG	GG	GG	GG	GG	GG	GG	GG	GG	GG	GG	AG	AG	AG	AG	AG	GG	GG	GG	GG	GG	AG	AG	AG	GG	GG	GG	GG	AG	GG	AG	GG	GG	AG	AG	GG	GG	GG	GG	GG	GG	GG	GG	AG
i43310Gh	Dt_chr9	16409768	AA	AA	AA	AA	AA	AA	AA	AA	AA	AA	AA	AA	AA	AA	AA	AA	AA	AA	AA	AA	AA	AA	AA	AA	AA	AA	AG	AA	AA	AA	AA	AA	AA	AA	AG	AA	AA	AA	AA	AA	AA	AA	AA	AA	AA	AA	AA
i31948Gh	Dt_chr9	16440428	GG	GG	GG	GG	GG	GG	NN	GG	GG	AG	GG	GG	GG	GG	AG	GG	AG	AG	GG	AG	AG	AG	AG	GG	GG	GG	NN	GG	GG	GG	GG	GG	GG	GG	GG	GG	AG	AG	AG	GG	GG	GG	GG	AG	GG	GG	AG
i36642Gh	Dt_chr9	16440570	GG	GG	GG	GG	GG	GG	AA	GG	AA	GG	GG	GG	AA	GG	GG	GG	GG	AA	AA	GG	AA	AG	AA	GG	GG	GG	GG	GG	GG	GG	GG	AA	GG	GG	GG	GG	GG	GG	AA	GG	GG	AA	GG	AA	GG	GG	GG
i27310Gh	Dt_chr9	16459407	AC	AC	AC	CC	AC	CC	AC	AC	AC	AC	AC	AC	AC	AC	AC	AC	AC	AC	CC	CC	CC	AC	CC	AC	AC	CC	AC	AC	AC	AC	AC	AC	AC	AC	CC	CC	AC	AC	AC	AC	AC	AC	AC	AC	AC	AC	AC
i30319Gh	Dt_chr9	16459837	AG	AA	AG	AA	AG	AG	AG	AG	AA	AG	AA	AG	AG	AG	AG	AG	AG	AG	AG	AA	AG	AG	AG	AG	AG	AG	AG	AA	AG	AG	AG	AG	AG	AG	AG	AG	AG	AG	AA	AG	AA	AA	AA	AG	AA	AG	AG
i31165Gh	Dt_chr9	16486211	AA	AG	AA	AG	AG	AG	AA	AG	AA	AA	AA	AG	AA	AA	AG	AG	AA	AA	AA	AG	AA	AG	AA	AA	AG	AG	AA	AG	AA	AG	AG	AA	AG	AA	AA	AG	AG	AA	AG	AG	AG	AG	AG	AG	AG	AG	AA
i25712Gh	Dt_chr9	16499577	GG	AG	AG	AG	GG	GG	AG	AG	GG	AG	GG	AG	AG	GG	AG	AG	GG	GG	GG	GG	GG	AG	GG	GG	AG	GG	GG	AG	AG	AG	AG	AG	AG	AG	AG	GG	GG	AG	GG	GG	AG	AG	AG	AG	AG	GG	GG
i33247Gh	Dt_chr9	16500045	AC	CC	AC	CC	AC	AC	AC	CC	AC	AC	AC	AC	AC	AC	AC	CC	AC	AC	AC	CC	AC	AC	AC	CC	CC	AC	AC	AC	CC	AC	AC	CC	AC	AC	AC	AC	AC	AC	AC	AC	AC	CC	AC	AC	CC	AC	AC
i46947Gh	Dt_chr9	16517274	AA	AA	AA	AA	AA	AA	AA	AA	AA	AA	AA	AA	AA	AA	AA	AA	AA	AA	AA	AA	AA	AA	AA	AA	AA	AA	CC	AA	AA	AA	AA	AA	AA	AA	CC	AA	AA	AA	AA	AA	AA	AA	AA	AA	AA	AA	AA
i35489Gh	Dt_chr9	16524850	GG	GG	GG	GG	GG	GG	GG	GG	GG	GG	GG	GG	AG	GG	AG	AG	GG	AG	GG	GG	AG	GG	AG	AG	AG	AG	GG	GG	AG	GG	AG	GG	GG	GG	GG	AG	GG	GG	AG	GG	AG	GG	GG	AG	GG	GG	GG
i33595Gh	Dt_chr9	16525113	GG	GG	GG	GG	GG	GG	GG	GG	GG	AG	GG	GG	GG	GG	AG	GG	GG	GG	GG	GG	GG	GG	GG	GG	GG	GG	GG	GG	GG	GG	GG	GG	AG	GG	AG	GG	GG	GG	GG	GG	GG	GG	GG	GG	GG	GG	GG
i21671Gh	Dt_chr9	16526541	CC	AC	CC	CC	CC	AC	CC	CC	CC	CC	CC	CC	CC	CC	CC	CC	CC	CC	CC	CC	CC	CC	CC	CC	CC	CC	CC	CC	CC	CC	CC	AC	CC	AC	CC	CC	CC	CC	CC	CC	CC	CC	CC	CC	AC	CC	CC
i25064Gh	Dt_chr9	16555842	GG	GG	GG	GG	GG	AA	AG	GG	GG	GG	AA	GG	GG	GG	GG	GG	GG	GG	GG	GG	GG	GG	GG	GG	GG	GG	GG	GG	GG	GG	GG	GG	GG	AA	GG	GG	GG	GG	GG	GG	GG	AA	GG	GG	GG	GG	GG
i55907Gb	Dt_chr9	16557956	AA	AA	AA	AA	AA	AA	AA	AA	AA	AA	CC	AA	AA	AA	AA	AA	AA	AA	AA	AA	AA	AA	AA	AA	AA	AA	CC	AA	AA	AA	AA	CC	AA	AA	AA	CC	CC	AA	AA	AA	AA	AA	AA	AA	AA	AA	AA
i34278Gh	Dt_chr9	16558542	CC	CC	CC	CC	CC	AA	AC	CC	CC	CC	AA	CC	CC	CC	CC	CC	CC	CC	CC	CC	CC	CC	CC	CC	CC	CC	CC	CC	CC	CC	CC	CC	CC	AA	CC	CC	CC	CC	CC	CC	CC	AA	CC	CC	CC	CC	CC
i38022Gh	Dt_chr9	16561161	AA	AA	AA	AA	AA	AA	AA	AA	AA	AA	AA	AA	AA	AA	AA	AA	AA	AA	AA	GG	AA	AA	AA	AA	AA	GG	AA	AA	AA	AA	AA	AA	AA	AA	AA	AA	AA	AA	AA	AA	AA	AA	AA	AA	AA	AA	AA
i47075Gh	Dt_chr9	16562506	AG	GG	GG	AG	GG	AG	GG	AG	GG	GG	GG	GG	GG	GG	AG	GG	GG	GG	AG	AG	GG	GG	GG	GG	AG	GG	GG	GG	GG	GG	GG	AG	GG	GG	GG	AG	GG	AG	GG	AG	GG	AG	GG	GG	GG	GG	GG
i44790Gh	Dt_chr9	16563648	GG	GG	GG	AA	GG	AA	GG	GG	GG	GG	GG	GG	GG	GG	GG	GG	GG	GG	AA	AA	AA	GG	AA	GG	GG	AA	GG	GG	GG	GG	GG	GG	GG	GG	AA	AA	GG	GG	GG	GG	GG	GG	GG	GG	GG	GG	GG
i34612Gh	Dt_chr9	16564238	AG	GG	GG	AG	GG	AG	AG	AG	GG	AG	GG	AG	GG	AG	AG	AG	AG	AG	GG	GG	GG	AG	GG	AG	AG	GG	AG	GG	AG	GG	GG	GG	AG	GG	GG	AG	GG	AG	AG	AG	GG	GG	GG	AG	AG	AG	AG
i23628Gh	Dt_chr9	16564803	AA	AA	AA	AA	GG	AA	GG	AA	GG	AA	GG	AA	GG	AA	AG	GG	AA	GG	AA	AA	GG	AA	GG	GG	GG	GG	AA	AA	GG	AA	GG	AA	AA	AA	GG	GG	AA	GG	GG	AA	GG	AA	AA	GG	AA	AA	AA
i38685Gh	Dt_chr9	16574128	GG	GG	GG	GG	GG	GG	AG	AG	GG	GG	AG	AG	AG	AG	GG	AG	AG	AG	AG	GG	GG	GG	GG	AG	AG	GG	AG	GG	AG	AG	GG	AG	GG	AG	AG	GG	AG	GG	GG	AG	GG	AG	GG	GG	AG	GG	GG
i22652Gh	Dt_chr9	16591155	CC	CC	CC	AC	AC	AC	AC	CC	AC	CC	AC	CC	CC	CC	CC	CC	AC	AC	CC	CC	CC	CC	CC	CC	AC	AC	AC	CC	AC	CC	CC	CC	CC	CC	AC	AC	CC	AC	CC	AC	CC	CC	CC	CC	CC	AC	AC
i28659Gh	Dt_chr9	16606928	GG	AA	GG	AA	GG	GG	GG	AA	AA	GG	GG	GG	AA	GG	AA	AA	GG	AA	AA	AA	AA	GG	AA	AA	AA	AA	GG	GG	AA	AA	GG	AA	GG	AA	GG	AA	AA	AA	GG	AG	GG	AA	GG	GG	AA	GG	GG
i39482Gh	Dt_chr9	16617712	AG	GG	AG	GG	GG	GG	AG	GG	AG	GG	GG	GG	AG	AG	AG	AG	AG	AG	AG	GG	GG	GG	GG	AG	AG	AG	AG	GG	AG	AG	AG	AG	GG	GG	GG	GG	AG	AG	GG	GG	GG	AG	GG	AG	GG	AG	AG
i26423Gh	Dt_chr9	16618833	AA	GG	GG	AA	AA	AA	GG	GG	AA	GG	GG	GG	AA	GG	GG	GG	GG	AA	GG	AA	AA	GG	AA	AA	GG	AA	AA	GG	AA	AA	GG	AA	GG	GG	AA	AA	AA	GG	GG	AA	GG	AA	GG	GG	GG	GG	AA
i25383Gh	Dt_chr9	16624322	GG	GG	GG	GG	GG	GG	GG	GG	GG	GG	GG	GG	GG	GG	GG	GG	GG	GG	GG	AA	AA	GG	AA	GG	GG	GG	GG	GG	GG	GG	GG	GG	GG	GG	AA	GG	GG	GG	GG	GG	GG	GG	GG	GG	GG	GG	GG
i47489Gh	Dt_chr9	16632251	AA	AA	AA	AA	GG	AA	GG	AA	GG	AA	GG	AA	GG	AA	AG	GG	AA	GG	AA	AA	GG	AA	GG	GG	GG	GG	AA	AA	GG	AA	GG	GG	AA	AA	GG	GG	AA	GG	GG	GG	GG	AA	AA	GG	AA	AA	AA
i31367Gh	Dt_chr9	16639735	GG	GG	AG	AG	AG	GG	GG	GG	GG	GG	GG	GG	AG	GG	GG	GG	GG	AG	GG	AG	AG	AG	AG	AG	GG	GG	GG	GG	AG	AG	GG	AG	GG	GG	GG	GG	GG	GG	GG	AG	GG	GG	GG	AG	GG	GG	AG
i24402Gh	Dt_chr9	16649423	AG	AA	AA	AG	AG	AG	AA	AA	AG	AA	AA	AA	AG	AA	AA	AA	AA	AG	AA	AG	AG	AA	AG	AG	AA	AG	AG	AA	AG	AG	AA	AG	AA	AA	AG	AG	AG	AA	AA	AG	AA	AG	AA	AA	AA	AA	AG
i30567Gh	Dt_chr9	16659262	GG	AA	AA	AA	AA	AA	AA	GG	AA	AA	AA	AA	AA	AA	AA	AA	GG	AA	GG	AA	AA	AA	AA	AA	AA	AA	AA	AA	AA	AA	AA	AA	AA	AA	AA	AA	AA	AA	AA	AA	AA	AA	AA	AA	GG	AA	AA
i42387Gh	Dt_chr9	16670526	AC	AC	AC	AC	CC	AC	AC	AC	AC	AC	AC	CC	AC	AC	AC	CC	AC	AC	AC	CC	AC	AC	AC	AC	CC	AC	AC	AC	AC	CC	AC	AC	CC	AC	CC	AC	AC	AC	CC	CC	AC	CC	AC	CC	AC	AC	AC
i58385Gb	Dt_chr9	16691743	AG	AG	AG	AG	AG	AG	AG	AG	AG	AG	AG	AG	AG	AG	AG	AG	GG	AG	AG	GG	GG	AG	GG	AG	AG	AG	AG	AG	NN	AG	AG	AG	AG	AG	AG	NN	AG	AG	AG	AG	AG	AG	AG	AG	AG	AG	AG
i30424Gh	Dt_chr9	16701228	AC	AC	AC	AC	AC	AC	AC	AC	CC	AC	AC	AC	CC	AC	AC	AC	CC	AC	AC	AC	AC	CC	AC	CC	AC	AC	AC	AC	CC	CC	AC	CC	AC	AC	CC	AC	CC	AC	AC	CC	AC	AC	AC	AC	AC	AC	AC
i45873Gh	Dt_chr9	16701384	GG	GG	GG	GG	GG	GG	GG	GG	GG	GG	AA	GG	GG	GG	GG	GG	GG	GG	GG	GG	GG	GG	GG	GG	GG	GG	GG	GG	GG	GG	GG	GG	GG	GG	GG	AA	GG	GG	GG	GG	GG	GG	GG	GG	GG	GG	GG
i49098Gh	Dt_chr9	16702850	GG	GG	GG	AA	GG	GG	GG	AA	GG	GG	GG	AA	AA	GG	GG	AA	GG	GG	GG	GG	GG	GG	GG	AA	AA	GG	GG	AA	AA	AA	GG	GG	GG	AA	AA	GG	GG	GG	AA	GG	GG	GG	AA	AA	GG	GG	GG
i26594Gh	Dt_chr9	16705225	AA	AA	AA	AA	AG	AA	AG	AA	AG	AA	AG	AA	AG	AA	AG	AG	AA	AG	AA	AA	AG	AA	AG	AG	AG	AG	AA	AA	AG	AA	AG	AG	AA	AA	AG	AG	AA	AG	AG	AG	AG	AA	AA	AG	AA	AA	AA
i18464Gh	Dt_chr9	16705837	AA	GG	GG	AA	GG	AA	AA	GG	GG	AA	AA	AA	AA	AA	GG	AA	AA	AA	AA	AA	AA	AA	AA	AA	AA	AA	AA	GG	AA	AA	GG	AA	GG	GG	AA	AA	AA	AA	AA	AA	GG	GG	GG	AA	AA	AA	AA
i24652Gh	Dt_chr9	16714987	AA	AA	AA	AA	GG	GG	AA	GG	AA	AA	GG	GG	AA	AA	AA	AA	AA	AA	AA	GG	AA	AA	AA	AA	AA	AA	AA	AA	AA	AA	AA	AA	GG	AA	GG	AA	AA	AA	AA	AA	GG	AA	AA	AA	AA	AA	AA
i40710Gh	Dt_chr9	16725691	GG	GG	GG	GG	GG	GG	GG	GG	GG	GG	GG	GG	GG	GG	GG	GG	GG	GG	GG	GG	GG	GG	GG	GG	GG	GG	AA	GG	GG	GG	GG	GG	GG	GG	AA	GG	GG	GG	GG	GG	GG	GG	GG	GG	GG	GG	GG
i41240Gh	Dt_chr9	16727562	GG	GG	GG	GG	GG	GG	GG	GG	GG	GG	GG	GG	AG	GG	GG	GG	GG	GG	GG	GG	GG	GG	GG	AG	GG	GG	GG	GG	AG	GG	AG	GG	AG	GG	GG	GG	GG	GG	GG	AG	GG	GG	GG	GG	GG	GG	GG
i32294Gh	Dt_chr9	16728140	AA	AA	AA	AG	AG	AG	AG	AA	AG	AA	AG	AA	AA	AA	AA	AA	AG	AG	AA	AA	AA	AA	AA	AA	AG	AG	AG	AA	AG	AA	AA	AA	AA	AA	AG	AG	AA	AG	AA	AA	AA	AA	AA	AA	AA	AG	AG
i35506Gh	Dt_chr9	16757565	AA	AA	AA	AA	AA	AA	AA	AA	AA	GG	AA	AA	AA	AA	GG	AA	AA	AA	AA	AA	AA	AA	AA	AA	AA	AA	AA	AA	AA	AA	AA	AA	GG	AA	GG	AA	AA	AA	AA	AA	AA	AA	AA	AA	AA	AA	AA
i23810Gh	Dt_chr9	16765539	AA	AA	AA	AA	AG	AA	AA	AA	AA	AA	AA	AG	AA	AA	AA	AG	AA	AA	AA	AG	AA	AG	AA	AA	AG	AA	AA	AA	AA	AG	AA	AA	AG	AA	AG	AA	AA	AA	AG	AG	AA	AG	AA	AG	AA	AA	AA
i40927Gh	Dt_chr9	16767128	AA	AA	AA	AA	AA	AA	AA	AA	AA	AA	AA	AA	AA	AA	AA	AA	AA	AA	AA	AA	AA	AA	AA	AA	AA	AA	GG	AA	AA	AA	AA	AA	AA	AA	GG	AA	AA	AA	AA	AA	AA	AA	AA	AA	AA	AA	AA
i27108Gh	Dt_chr9	16772036	AG	AG	AG	GG	AG	GG	AG	AG	AG	AG	AG	GG	AG	AG	AG	AG	GG	AG	AG	AG	GG	AG	GG	GG	AG	GG	GG	AG	AG	AG	AG	AG	AG	AG	GG	GG	AG	AG	AG	AG	AG	AG	AG	AG	AG	AG	AG
i47784Gh	Dt_chr9	16791415	AG	AG	AG	AG	AG	AG	AG	AG	AG	AG	AA	AG	AG	AG	AG	AG	AG	AG	AG	AG	AA	AG	AA	AG	AG	AG	AG	AG	AG	AG	AG	AG	AG	AG	AG	AG	AG	AG	AG	AG	AG	AG	AG	AG	AG	AG	AA
i18312Gh	Dt_chr9	16820335	GG	GG	GG	AG	GG	AG	GG	GG	GG	GG	GG	GG	GG	GG	GG	GG	GG	GG	GG	GG	GG	GG	GG	GG	GG	AG	GG	GG	GG	GG	GG	GG	GG	GG	GG	GG	GG	GG	GG	GG	GG	GG	GG	GG	GG	GG	GG
i20794Gh	Dt_chr9	16821173	AG	AG	AG	GG	AG	AG	AG	AG	AG	AG	NN	AG	GG	AG	AG	AG	GG	GG	GG	AG	GG	NN	GG	GG	AG	AG	AG	AG	GG	GG	AG	GG	AG	AG	AG	AG	GG	AG	GG	GG	AG	GG	AG	GG	AG	GG	GG
i23027Gh	Dt_chr9	16824211	CC	CC	CC	AA	CC	CC	CC	CC	CC	CC	AC	CC	CC	CC	CC	AA	AA	CC	CC	CC	AA	CC	AA	CC	AA	AA	CC	CC	CC	CC	CC	AA	CC	CC	CC	AA	AA	CC	CC	CC	CC	CC	CC	CC	AA	CC	CC
i18412Gh	Dt_chr9	16825273	AC	AC	CC	CC	CC	CC	CC	CC	CC	CC	CC	CC	CC	AC	AC	CC	AC	CC	CC	AC	CC	CC	CC	AC	CC	CC	CC	CC	AC	CC	CC	AC	CC	CC	CC	CC	AC	AC	CC	CC	CC	CC	CC	CC	CC	CC	AC
i37872Gh	Dt_chr9	16825904	GG	GG	GG	GG	GG	GG	GG	GG	GG	GG	GG	GG	GG	GG	AG	GG	AG	GG	GG	GG	AG	GG	AG	GG	GG	GG	GG	GG	GG	GG	GG	AG	GG	GG	AG	AG	AG	GG	GG	GG	GG	GG	GG	GG	GG	GG	GG
i20543Gh	Dt_chr9	16831683	AG	AG	AG	AG	AG	AG	AG	AG	AG	AG	AG	AG	AG	AG	AG	AG	AG	AG	AG	AG	AG	AG	AG	AG	AG	AG	AG	AG	AG	AG	AG	AG	AG	AG	AG	AG	AG	AG	AG	AG	AG	AG	AG	AG	AG	AG	AG
i39187Gh	Dt_chr9	16844940	GG	GG	GG	GG	GG	GG	GG	GG	GG	GG	GG	GG	GG	GG	GG	GG	GG	AG	GG	GG	GG	GG	GG	AG	GG	GG	GG	GG	AG	GG	GG	GG	GG	GG	AG	GG	AG	GG	GG	GG	GG	AG	GG	GG	GG	GG	GG
i39023Gh	Dt_chr9	16846282	GG	AG	AG	AG	AG	GG	AG	AG	AG	GG	AG	AG	GG	GG	GG	AG	AG	AG	GG	GG	AG	AG	AG	AG	AG	GG	GG	AG	AG	GG	AG	AG	AG	GG	GG	AG	AG	GG	GG	GG	GG	GG	AG	AG	GG	AG	GG
i46166Gh	Dt_chr9	16846762	AA	AA	CC	NN	CC	CC	CC	AA	CC	AA	AA	CC	AA	AA	AA	AA	AA	CC	AA	CC	AA	AA	AA	AA	AA	AA	AA	CC	AA	AA	CC	AA	CC	AA	AA	AA	CC	CC	CC	AA	CC	AA	CC	AA	AA	AA	AA
i43643Gh	Dt_chr9	16853476	CC	AA	AA	CC	CC	CC	AA	AA	CC	AA	AA	AA	CC	AA	AA	AA	AA	CC	AA	CC	CC	AA	CC	CC	AA	CC	CC	AA	CC	CC	AA	CC	AA	AA	CC	CC	CC	AA	AA	CC	AA	CC	AA	AA	AA	AA	CC
i45237Gh	Dt_chr9	16864376	AA	AA	AA	GG	AA	GG	AA	GG	AA	AA	AA	GG	AA	AA	AA	AA	AA	GG	AA	GG	GG	GG	GG	AA	AA	GG	GG	GG	AA	AA	AA	AA	AA	GG	AA	AA	AA	AA	GG	AA	AA	AA	GG	AA	GG	AA	AA
i44541Gh	Dt_chr9	16882810	GG	GG	GG	GG	GG	GG	GG	GG	GG	GG	GG	GG	GG	GG	GG	GG	GG	GG	GG	GG	GG	GG	GG	GG	GG	GG	AG	GG	GG	GG	GG	GG	GG	GG	AG	GG	GG	GG	GG	GG	GG	GG	GG	GG	GG	GG	GG
i28441Gh	Dt_chr9	16883845	GG	GG	AG	AG	GG	AG	GG	GG	AG	GG	GG	GG	GG	GG	GG	GG	GG	GG	AG	GG	AG	GG	AG	GG	GG	AG	GG	GG	GG	GG	GG	GG	GG	GG	AG	AG	GG	GG	GG	GG	GG	GG	GG	GG	GG	AG	GG
i44221Gh	Dt_chr9	16883869	AC	AC	AC	AC	AC	AC	AC	AC	AC	AC	AC	AC	AC	AC	AC	AC	AC	AC	AC	AC	AC	AC	AC	AC	AC	AC	CC	AC	AC	AC	AC	AC	AC	AC	CC	AC	AC	AC	AC	AC	AC	AC	AC	AC	AC	AC	AC
i45079Gh	Dt_chr9	16883972	AG	GG	GG	GG	AG	GG	AG	GG	GG	AG	GG	GG	AG	AG	AG	GG	AG	AG	AG	GG	AG	AG	AG	GG	GG	GG	AG	GG	GG	AG	AG	AG	AG	AG	GG	GG	AG	GG	AG	GG	AG	GG	GG	AG	GG	GG	AG
i36028Gh	Dt_chr9	16921571	AG	AG	AG	AG	AG	AG	AG	AG	AG	AG	NN	AG	AG	AG	AG	AG	GG	AG	AG	AG	AG	AG	AG	AG	AG	AG	AG	AG	AG	AG	AG	GG	AG	AG	GG	AG	GG	GG	AG	AG	AG	AG	AG	AG	AG	AG	GG
i26810Gh	Dt_chr9	16924958	AC	AC	AC	AC	AA	AA	AA	AC	AA	AC	AC	AC	AA	AC	AC	AC	AC	AC	AC	AC	AC	AC	AC	AA	AC	AC	AC	AC	AA	AA	AC	AC	AC	AC	AC	AC	AC	AC	AC	AA	AC	AC	AC	AC	AC	AA	AC
i37926Gh	Dt_chr9	16934814	CC	CC	CC	CC	CC	AA	CC	AA	AA	CC	AA	CC	CC	AA	CC	CC	CC	CC	AA	CC	AA	CC	AA	CC	CC	CC	AA	CC	CC	AA	CC	AA	CC	AC	AA	AA	AA	CC	CC	AA	CC	CC	CC	CC	CC	AA	CC
i49261Gh	Dt_chr9	16937559	GG	GG	GG	GG	AG	GG	GG	GG	GG	GG	GG	AG	GG	GG	GG	AG	GG	GG	GG	AG	GG	AG	GG	GG	AG	AG	GG	GG	GG	AG	GG	GG	AG	GG	GG	GG	GG	GG	AG	AG	GG	AG	GG	AG	GG	GG	GG
i44143Gh	Dt_chr9	16941020	AA	AA	AA	AA	AA	AA	AA	AA	AA	AA	AA	AA	AA	AA	AA	AA	AA	AA	AA	AA	AA	AA	AA	NN	AA	AA	GG	AA	AA	AA	AA	AA	AA	AA	GG	AA	AA	AA	AA	AA	AA	AA	AA	AA	AA	AA	AA
i33945Gh	Dt_chr9	16941082	GG	GG	GG	GG	GG	GG	GG	GG	GG	GG	GG	GG	GG	AA	GG	GG	AA	AA	GG	GG	GG	GG	GG	GG	GG	GG	GG	GG	GG	GG	GG	AA	GG	AA	GG	GG	GG	GG	GG	GG	GG	GG	GG	GG	GG	GG	GG
i23846Gh	Dt_chr9	16941239	AA	AG	AA	AG	AA	AA	AA	AG	AG	AG	AA	AG	AG	AA	AG	AG	AG	AG	AG	AA	AA	AG	AA	AG	AG	AG	AA	AG	AG	AA	AG	AG	AG	AA	AG	AA	AG	AA	AG	AG	AG	AA	AG	AG	AG	AA	AG
i34540Gh	Dt_chr9	16957202	AG	AG	AG	AG	AG	GG	AG	GG	GG	AG	GG	AG	AG	GG	AG	AG	AG	AG	GG	AG	GG	AG	GG	AG	AG	AG	GG	AG	AG	GG	AG	GG	AG	NN	GG	GG	GG	AG	AG	GG	AG	AG	AG	AG	AG	GG	AG
i36188Gh	Dt_chr9	16979168	GG	AG	GG	AG	AG	AG	AG	AG	AG	GG	AG	AG	GG	GG	AG	AG	AG	AG	AG	AG	AG	AG	AG	AG	AG	AG	GG	AG	AG	GG	GG	AG	GG	AG	AG	AG	AG	AG	AG	AG	GG	AG	AG	GG	AG	GG	AG
i30702Gh	Dt_chr9	16979223	CC	CC	CC	CC	CC	AA	CC	AA	AA	CC	AA	CC	CC	AA	CC	CC	CC	CC	AA	CC	AA	CC	AA	CC	CC	CC	AA	CC	CC	AA	CC	AA	CC	AC	AA	AA	AA	CC	CC	AA	CC	CC	CC	CC	CC	AA	CC
i24951Gh	Dt_chr9	16980613	AC	CC	CC	CC	CC	CC	CC	CC	CC	AC	CC	CC	CC	CC	CC	CC	CC	CC	CC	CC	CC	CC	CC	CC	CC	CC	AC	CC	CC	CC	CC	CC	CC	CC	AC	CC	CC	CC	CC	CC	CC	CC	CC	CC	CC	CC	CC
i19863Gh	Dt_chr9	16984076	AA	AA	AA	AA	AA	GG	AG	AA	AA	AA	GG	AA	AA	AA	AA	AA	AA	AA	AA	AA	AA	AA	AA	AA	AA	AA	AA	AA	AA	AA	AA	AA	AA	GG	AA	AA	AA	AA	AA	AA	AA	GG	AA	AA	AA	AA	AA
i34041Gh	Dt_chr9	16985469	AA	AA	AA	AA	AA	AA	AA	AA	AA	AA	AA	AA	AA	AA	AA	AA	AA	AA	AA	AA	AA	AA	AA	AA	AA	AA	AG	AA	AA	AA	AA	AA	AA	AA	AG	AA	AA	AA	AA	AA	AA	AA	AA	AA	AA	AA	AA
i22336Gh	Dt_chr9	16987197	AA	AA	AA	AA	AA	AG	AA	AA	AG	AA	AG	AA	AA	AG	AA	AA	AA	AA	AG	AA	AG	AA	AG	AA	AA	AA	AG	AA	AA	AG	AA	AG	AA	NN	AA	AG	AG	AG	AA	AG	AA	AA	AA	AA	AA	AA	AA
i28936Gh	Dt_chr9	16990799	AG	AG	AG	GG	AG	GG	AG	AG	AG	AG	AG	AG	AG	AG	AG	AG	AG	AG	GG	GG	GG	AG	GG	AG	AG	GG	AG	AG	AG	AG	AG	AG	AG	AG	GG	GG	AG	AG	AG	AG	AG	AG	AG	AG	AG	AG	AG
i39688Gh	Dt_chr9	17001974	AA	AA	AA	AA	AA	AA	AA	AA	AA	AA	AA	AA	AA	AA	AA	AA	AA	AA	AA	AA	AA	AA	AA	AA	AA	AA	GG	AA	AA	AA	AA	AA	AA	AA	GG	AA	AA	AA	AA	AA	AA	AA	AA	AA	AA	AA	AA
i28309Gh	Dt_chr9	17016371	AA	AG	AA	AA	AA	AA	AA	AA	AA	AG	AA	AG	AA	AA	AA	AA	AA	AA	AA	AA	AA	AA	AA	AA	AA	AA	AA	AG	AA	AA	AG	AA	AG	AA	AA	AA	AA	AA	AG	AA	AG	AG	AG	AG	AA	AA	AA
i37329Gh	Dt_chr9	17019439	CC	CC	CC	AC	CC	CC	CC	AC	CC	CC	CC	AC	AC	CC	CC	AC	CC	CC	CC	CC	CC	CC	CC	AC	AC	CC	CC	AC	AC	AC	CC	CC	CC	AC	AC	CC	CC	CC	AC	CC	CC	CC	AC	AC	CC	CC	CC
i21539Gh	Dt_chr9	17020564	AA	AA	AA	AA	AA	AA	AA	AA	AA	AA	AA	AA	AA	AA	AA	AA	AA	AA	AA	AA	AA	AA	AA	AA	AA	GG	AA	AA	AA	AA	AA	GG	AA	AA	AA	AA	AA	AA	AA	AA	AA	AA	AA	AA	AA	AA	AA
i22986Gh	Dt_chr9	17021431	GG	AG	GG	AG	AG	AG	AG	GG	GG	AG	GG	GG	GG	GG	GG	AG	AG	AG	GG	GG	GG	GG	GG	GG	AG	AG	GG	GG	GG	GG	GG	AG	AG	AG	AG	AG	GG	GG	GG	AG	GG	GG	GG	GG	GG	GG	GG
i27428Gh	Dt_chr9	17021750	AC	AC	AC	AC	AC	AC	AC	AC	AC	AC	AC	AC	AC	AC	AC	AC	AC	AC	AC	AC	AC	AC	AC	AC	AC	AC	CC	AC	AC	AC	AC	AC	AC	AC	CC	AC	AC	AC	AC	AC	AC	AC	AC	AC	AC	AC	AC
i46212Gh	Dt_chr9	17026842	AG	AG	AG	GG	AG	AG	AG	GG	AG	AG	AG	GG	GG	AG	AG	GG	AG	AG	AG	AG	AG	AG	AG	GG	GG	AG	AG	GG	GG	GG	AG	AG	AG	GG	GG	AG	AG	AG	GG	AG	AG	AG	GG	GG	AG	AG	AG
i39074Gh	Dt_chr9	17028494	AA	AA	AA	AA	AA	AA	AA	AA	AG	AA	AG	AA	AG	AA	AA	AA	AG	AA	AA	AA	AA	AG	AA	AG	AA	AA	AA	AA	AG	AG	AA	AG	AA	AA	AG	AA	AG	AA	AA	AG	AA	AA	AA	AA	AA	AA	AA
i30363Gh	Dt_chr9	17039755	AA	AA	AA	AA	AA	AA	AA	AA	AA	AA	AA	AA	AA	AA	AA	AA	AA	AA	AA	AA	AA	AA	AA	AA	AA	AA	GG	AA	AA	AA	AA	AA	AA	AA	GG	AA	AA	AA	AA	AA	AA	AA	AA	AA	AA	AA	AA
i21141Gh	Dt_chr9	17073128	CC	AC	AC	CC	CC	CC	AC	AC	CC	AC	AC	AC	CC	AC	AC	AC	AC	CC	AC	CC	CC	AC	CC	CC	AC	CC	CC	AC	CC	CC	AC	CC	AC	AC	CC	CC	CC	AC	AC	CC	AC	CC	AC	AC	AC	AC	CC
i47396Gh	Dt_chr9	17075292	GG	GG	GG	AG	GG	AG	GG	GG	GG	GG	AG	GG	GG	GG	GG	GG	GG	GG	GG	GG	GG	GG	GG	GG	GG	AG	GG	GG	GG	GG	GG	GG	GG	GG	GG	GG	GG	AG	GG	GG	GG	AG	GG	GG	GG	GG	AG
i31558Gh	Dt_chr9	17104265	AA	CC	AA	CC	AA	CC	CC	AA	CC	AA	CC	AA	CC	AA	AA	AA	CC	CC	AA	AA	CC	AA	CC	CC	AA	CC	AA	AA	CC	CC	AA	AA	AA	AA	CC	CC	AA	AA	CC	CC	AA	AA	AA	CC	AA	CC	AA
i31081Gh	Dt_chr9	17118490	AG	AG	GG	GG	AG	GG	AG	GG	AG	AG	GG	AG	AG	AG	AG	AG	GG	GG	AG	GG	GG	AG	GG	GG	AG	AG	AG	AG	GG	AG	AG	GG	AG	AG	GG	GG	AG	AG	GG	GG	AG	AG	AG	AG	AG	AG	GG
i33815Gh	Dt_chr9	17118906	AC	AC	NN	AC	AC	AC	AC	AC	AC	CC	AC	AC	AC	AC	AC	AC	AC	AC	AC	AC	AC	AC	AC	AC	AC	CC	AC	AC	AC	AC	AC	AC	AC	AC	AC	CC	AC	AC	AC	AC	AC	AC	AC	AC	AC	AC	AC
i27190Gh	Dt_chr9	17120780	AG	AG	GG	GG	AG	AG	GG	AG	GG	AG	AG	AG	AG	AG	AG	AG	AG	AG	AG	GG	AG	AG	AG	AG	AG	AG	AG	AG	AG	AG	AG	AG	GG	AG	GG	GG	AG	AG	AG	AG	AG	AG	AG	AG	AG	GG	AG
i35801Gh	Dt_chr9	17126700	AA	AA	AA	AA	AA	AA	AA	GG	AA	AA	AA	GG	GG	AA	AA	GG	AA	AA	GG	AA	GG	GG	GG	AA	GG	GG	AA	AA	AA	GG	AA	AA	AA	GG	AA	AA	AA	AA	GG	GG	AA	AA	AA	GG	GG	AA	AA
i38898Gh	Dt_chr9	17126734	AG	AG	AG	AG	AG	AG	AG	AG	AG	AG	AG	AG	AG	AG	AG	AG	AG	AG	AG	AG	AG	AG	AG	AG	AG	AG	AA	AG	AG	AG	AG	AG	AG	AG	AA	AG	AG	AG	AG	AG	AG	AG	AG	AG	AG	AG	AG
i43868Gh	Dt_chr9	17142774	CC	CC	CC	CC	CC	CC	CC	CC	CC	CC	AC	CC	CC	CC	CC	CC	AC	CC	CC	CC	CC	CC	CC	CC	CC	CC	CC	CC	CC	CC	CC	AC	CC	CC	AC	CC	AC	AC	CC	CC	CC	CC	CC	CC	CC	CC	AC
i36903Gh	Dt_chr9	17148773	GG	GG	GG	AG	AG	AG	AG	GG	AG	AG	AG	AG	GG	GG	AG	GG	GG	AG	GG	GG	GG	GG	GG	AG	GG	GG	GG	AG	AG	AG	AG	AG	GG	GG	GG	AG	GG	AG	GG	AG	AG	GG	AG	GG	GG	AG	AG
i29763Gh	Dt_chr9	17155383	AA	AA	AA	AA	AA	AA	AA	AA	AA	AA	AA	AA	AA	AA	AA	AA	AA	AA	AA	AA	AA	AA	AA	AA	AA	AA	GG	AA	AA	AA	AA	AA	AA	AA	GG	AA	AA	AA	AA	AA	AA	AA	AA	AA	AA	AA	AA
i41668Gh	Dt_chr9	17166610	AA	AA	AA	AA	AA	AA	AA	AA	AA	AA	AA	AA	AA	AA	AA	AA	AA	AA	AA	AA	AA	AA	AA	AA	AA	AA	GG	AA	AA	AA	AA	AA	AA	AA	GG	AA	AA	AA	AA	AA	AA	AA	AA	AA	AA	AA	AA
i37485Gh	Dt_chr9	17166731	AA	AA	AA	AA	AA	AA	AA	AA	AA	AA	AA	AA	AA	AA	AA	AA	AA	AA	AA	AA	AA	AA	AA	AA	AA	AA	GG	AA	AA	AA	AA	AA	AA	AA	GG	AA	AA	AA	AA	AA	AA	AA	AA	AA	AA	AA	AA
i34055Gh	Dt_chr9	17169295	AG	AG	AG	AG	AG	GG	AG	GG	GG	AG	GG	AG	GG	AG	AG	AG	AG	AG	AG	GG	AG	AG	AG	GG	AG	GG	AG	AG	GG	AG	GG	AG	GG	AG	GG	GG	AG	AG	AG	GG	AG	GG	AG	AG	AG	GG	AG
i46091Gh	Dt_chr9	17185719	AG	AG	AG	AG	AG	AA	AG	AG	AG	AG	AA	AG	AG	AG	AG	AG	AG	AG	AG	AG	AG	AG	AG	AG	AG	AG	AG	AG	AG	AG	AG	AG	AG	AA	AG	AG	AG	AG	AG	AG	AG	AA	AG	AG	AG	AG	AG
i45379Gh	Dt_chr9	17186521	AA	GG	GG	AA	GG	GG	AA	AA	AA	AA	GG	AA	AA	AA	GG	AA	AA	AA	AA	GG	AA	AA	AA	AA	AA	AA	AA	GG	AA	AA	GG	AA	GG	AA	AA	AA	AA	AA	GG	AA	GG	AA	GG	AA	AA	AA	AA
i23590Gh	Dt_chr9	17187997	GG	GG	AG	GG	GG	GG	GG	GG	GG	AG	GG	GG	GG	GG	GG	GG	GG	GG	GG	GG	AG	GG	AG	GG	GG	AG	GG	AG	GG	GG	AG	GG	AG	AG	GG	AG	GG	NN	GG	AG	AG	AG	AG	AG	AG	AG	GG
i27230Gh	Dt_chr9	17190493	AA	AA	AA	AA	AA	AA	AA	AA	CC	AA	AC	AA	CC	AA	AA	AA	CC	AA	AA	AA	AA	CC	AA	CC	AA	AA	AA	AA	CC	CC	AA	CC	AA	AA	CC	AA	CC	AA	AA	CC	AA	AA	AA	AA	AA	AA	AA
i45390Gh	Dt_chr9	17195205	AG	AG	AG	GG	AG	GG	AG	AG	AG	AG	AG	AG	AG	AG	AG	AG	AG	AG	GG	AG	GG	AG	GG	AG	AG	GG	AG	AG	AG	AG	AG	AG	AG	AG	GG	GG	AG	AG	AG	AG	AG	AG	AG	AG	AG	AG	AG
i37660Gh	Dt_chr9	17197693	AA	AA	AA	AA	AA	AA	AA	AA	AA	AA	AA	AA	AA	AA	AA	AA	AA	AA	AA	AA	AA	AA	AA	AA	AA	AA	GG	AA	AA	AA	AA	AA	AA	AA	GG	AA	AA	AA	AA	AA	AA	AA	AA	AA	AA	AA	AA
i25168Gh	Dt_chr9	17198206	GG	GG	GG	AG	GG	AG	GG	GG	GG	GG	GG	GG	GG	GG	GG	GG	GG	GG	AG	GG	AG	GG	AG	GG	GG	AG	GG	GG	GG	GG	GG	GG	GG	GG	AG	AG	GG	GG	GG	GG	GG	GG	GG	GG	GG	GG	GG
i23852Gh	Dt_chr9	17235558	GG	GG	GG	GG	GG	GG	GG	GG	GG	GG	GG	GG	GG	GG	GG	AG	GG	GG	GG	GG	GG	GG	GG	GG	AG	GG	AG	GG	GG	GG	GG	GG	GG	GG	AG	GG	GG	GG	GG	GG	GG	GG	GG	GG	GG	GG	GG
i21768Gh	Dt_chr9	17241637	AC	AC	AC	AC	AC	AA	AC	AA	AA	AC	AA	AC	AC	AA	AC	AC	AC	AC	AA	AC	AA	AC	AA	AC	AC	AC	AA	AC	AC	AA	AC	AA	AC	AA	AA	AA	AA	AC	AC	AA	AC	AC	AC	AC	AC	AA	AC
i35630Gh	Dt_chr9	17242809	AA	AA	AA	AA	AA	AA	AA	AA	AA	AA	AA	AA	AA	AA	AA	AA	AA	AA	AA	AA	AA	AA	AA	AA	AA	AA	GG	AA	AA	AA	AA	AA	AA	AA	GG	AA	AA	AA	AA	AA	AA	AA	AA	AA	AA	AA	AA
i36511Gh	Dt_chr9	17243130	CC	CC	AC	AC	CC	AC	CC	AC	CC	AC	CC	CC	CC	CC	AC	CC	AC	CC	CC	AC	CC	CC	CC	CC	CC	CC	CC	CC	CC	CC	AC	CC	AC	CC	CC	CC	CC	CC	AC	CC	AC	CC	CC	AC	CC	CC	CC
i36093Gh	Dt_chr9	17245165	AC	AC	AC	AC	AA	AC	AC	AA	AC	AC	AC	AA	AC	AC	AC	AC	AA	AC	AC	AC	AC	AA	AC	AC	AC	AC	AA	AC	AC	AC	AC	AC	AC	AC	AC	AA	AA	AC	AC	AC	AC	AA	AC	AA	AA	AA	AA
i46158Gh	Dt_chr9	17246498	CC	CC	CC	AC	CC	CC	CC	CC	AC	CC	NN	CC	CC	CC	CC	CC	AC	AC	CC	CC	CC	CC	CC	CC	CC	CC	CC	CC	CC	CC	CC	CC	CC	CC	CC	AC	AC	CC	CC	AC	CC	CC	CC	CC	CC	AC	CC
i42275Gh	Dt_chr9	17263859	AA	AA	AA	AA	AA	AA	AA	AA	AA	AA	AG	AA	AA	AA	AA	AA	AG	AG	AG	AA	AG	AG	AG	AA	AA	AA	AA	AA	AA	AA	AA	AG	AA	AA	AA	AA	AG	AA	AA	AG	AA	AG	AA	AA	AA	AG	AG
i44142Gh	Dt_chr9	17266716	AG	AG	AG	AG	AG	AG	AG	AG	AG	AG	AG	AG	AG	AG	AG	AG	AG	AG	AG	AG	AG	AG	AG	AG	AG	AG	AA	AG	AG	AG	AG	AG	AG	AG	AA	AG	AG	AG	AG	AG	AG	AG	AG	AG	AG	AG	AG
i26254Gh	Dt_chr9	17271280	GG	AA	GG	GG	GG	GG	GG	GG	GG	GG	GG	GG	GG	GG	GG	GG	GG	GG	GG	GG	GG	GG	GG	GG	GG	GG	GG	AA	GG	GG	GG	GG	GG	GG	GG	GG	GG	GG	GG	GG	GG	GG	AA	GG	GG	GG	GG
i48133Gh	Dt_chr9	17284094	GG	GG	GG	GG	AG	GG	AG	GG	AG	GG	AG	GG	AG	GG	AG	AG	GG	AG	GG	GG	AG	GG	AG	AG	AG	AG	GG	GG	AG	GG	AG	AG	GG	GG	AG	AG	GG	AG	AG	AG	AG	GG	GG	AG	GG	GG	GG
i43002Gh	Dt_chr9	17301364	AA	AA	AA	AA	AG	AA	AA	AA	AA	AA	AA	AG	AA	AA	AA	AG	AA	AA	AA	AG	AA	AG	AA	AA	AG	AG	AA	AA	AA	AG	AA	AA	AG	AA	AA	AA	AA	AA	AG	AG	AA	AG	AA	AG	AA	AA	AA
i34017Gh	Dt_chr9	17302137	AG	AG	AG	AA	AG	AG	AG	AG	AG	AG	AG	AG	AG	AG	AA	AG	AG	AG	AG	AG	AG	AG	AG	AG	AG	AG	AA	AG	AG	AG	AG	AG	AG	AG	AA	AA	AG	AG	AG	AG	AG	AA	AG	AG	AA	AG	AG
i46571Gh	Dt_chr9	17310408	AG	AA	AA	AA	AA	AA	AA	AG	AA	AG	AA	AA	AA	AG	AA	AG	AG	AA	AA	AA	AA	AG	AA	AA	AG	AA	AA	AA	AA	AA	AA	AG	AG	AA	AA	AA	AG	AG	AG	AA	AA	AA	AA	AG	AA	AA	AA
i26164Gh	Dt_chr9	17318511	AA	AA	AG	AG	AG	AA	AA	AA	AA	AA	AG	AA	AA	AA	AA	AA	AA	AG	AG	AG	AG	AA	AG	AA	AA	AG	AA	AA	AA	AA	AG	AA	AG	AG	AA	AA	AA	AG	AA	AA	AG	AG	AA	AG	AA	AG	AG
i31872Gh	Dt_chr9	17319585	AA	AA	AG	AA	AG	AA	AA	AA	AA	AA	AA	AA	AA	AA	AA	AA	AA	AA	AG	AA	AG	AA	AG	AA	AA	AG	AA	AA	AA	AA	AG	AG	AG	AA	AG	AA	AA	AG	AA	AA	AG	AA	AA	AA	AA	AA	AA
i37704Gh	Dt_chr9	17320202	AA	AG	AG	AA	AG	AG	AG	AG	AG	AG	AG	AG	AG	AA	AA	AA	AA	AG	AG	AA	AG	AA	AG	AA	AA	AA	AG	AG	AA	AG	AG	AG	AG	AA	AA	AA	AA	AG	AG	AA	AG	AG	AG	AG	AG	AG	AG
i18362Gh	Dt_chr9	17322358	CC	CC	CC	AC	CC	AC	CC	CC	AC	AC	AC	CC	CC	CC	CC	CC	AC	CC	AC	AC	AC	AC	AC	CC	CC	CC	AC	CC	CC	CC	CC	CC	CC	AC	CC	AC	AC	NN	CC	CC	CC	AC	CC	AC	CC	CC	AC
i45751Gh	Dt_chr9	17331157	AA	GG	GG	GG	GG	GG	GG	GG	GG	GG	GG	GG	GG	AA	AA	GG	GG	GG	GG	AA	AA	GG	AA	GG	GG	AA	AA	GG	GG	GG	GG	GG	AA	GG	GG	GG	GG	GG	GG	GG	GG	GG	GG	GG	GG	GG	GG
i41693Gh	Dt_chr9	17334257	GG	AA	AA	AA	GG	AA	AA	GG	AA	GG	GG	AA	GG	GG	AA	AA	GG	GG	GG	AA	AA	AA	AA	AA	AA	AA	GG	AA	AA	GG	GG	AA	GG	AA	AA	AA	AA	AA	AA	AA	AA	GG	AA	GG	GG	GG	AA
i45845Gh	Dt_chr9	17359838	GG	AG	GG	GG	GG	GG	GG	GG	GG	GG	AG	GG	AG	GG	GG	GG	AG	GG	GG	AG	GG	AG	GG	AG	GG	AG	AG	GG	AG	AG	GG	AG	GG	GG	AG	GG	AG	GG	GG	AG	GG	AG	GG	GG	AG	GG	GG
i00714Gh	Dt_chr9	17361788	AG	AG	GG	GG	AG	GG	AG	AG	GG	AG	AG	AG	AG	AG	AG	AG	AG	AG	GG	GG	GG	AG	GG	AG	AG	GG	AG	AG	AG	AG	AG	AG	AG	AG	GG	GG	AG	AG	AG	AG	AG	AG	AG	AG	AG	GG	AG
i45887Gh	Dt_chr9	17367521	AC	AC	AC	AA	AC	AA	AC	AC	AC	AC	AA	AC	AA	AC	AC	AC	AA	AA	AC	AC	AA	AC	AA	AA	AC	AA	AC	AC	AA	AA	AC	AC	AC	AC	AA	AA	AC	AC	AA	AA	AC	AC	AC	AA	AC	AA	AC
i48054Gh	Dt_chr9	17371648	GG	GG	GG	GG	GG	AA	AG	GG	GG	GG	AA	GG	GG	GG	GG	GG	GG	GG	GG	GG	GG	GG	GG	GG	GG	GG	GG	GG	GG	GG	GG	GG	GG	AA	GG	GG	GG	GG	GG	GG	GG	AA	GG	GG	GG	GG	GG
i21980Gh	Dt_chr9	17389598	CC	CC	AC	AC	CC	AC	CC	CC	AC	CC	CC	CC	CC	CC	CC	CC	CC	CC	AC	CC	AC	CC	AC	CC	CC	AC	CC	CC	CC	CC	CC	CC	CC	CC	AC	AC	CC	CC	CC	CC	CC	CC	CC	CC	CC	AC	CC
i32808Gh	Dt_chr9	17399775	AG	AG	AG	AG	AG	AG	AG	AG	GG	AG	AG	AG	AG	AG	GG	GG	AG	AG	AG	AG	AG	AG	AG	AG	GG	AG	AG	AG	AG	AG	AG	AG	AG	AG	AG	AG	AG	AG	AG	AG	AG	AG	AG	AG	AG	AG	AG
i23208Gh	Dt_chr9	17408573	AG	AG	AG	AG	AG	AG	AG	AG	AG	AG	AG	AG	AG	AG	AG	AG	AG	AG	AG	AG	AG	AG	AG	AG	AG	AG	AA	AG	AG	AG	AG	AG	AG	AG	AA	AG	AG	AG	AG	AG	AG	AG	AG	AG	AG	AG	AG
i42795Gh	Dt_chr9	17433469	AA	AA	AA	AA	AA	CC	AC	AA	AA	AA	CC	AA	AA	AA	AA	AA	AA	AA	AA	AA	AA	AA	AA	AA	AA	AA	AA	AA	AA	AA	AA	AA	AA	CC	AA	AA	AA	AA	AA	AA	AA	CC	AA	AA	AA	AA	AA
i35254Gh	Dt_chr9	17461000	GG	GG	GG	AA	GG	AA	GG	AA	GG	GG	GG	AA	GG	GG	GG	GG	GG	AA	GG	AA	AA	AA	AA	GG	GG	AA	AA	AA	GG	GG	GG	GG	GG	AA	GG	GG	GG	GG	AA	GG	GG	GG	AA	GG	AA	GG	GG
i22355Gh	Dt_chr9	17465404	GG	AG	GG	AG	AG	AG	AG	GG	GG	GG	GG	GG	GG	GG	GG	AG	AG	AG	AG	GG	GG	GG	GG	GG	AG	AG	GG	GG	GG	GG	GG	AG	GG	AG	GG	AG	GG	GG	GG	GG	GG	GG	GG	GG	GG	GG	GG
i35020Gh	Dt_chr9	17476777	AG	AG	GG	GG	GG	GG	GG	AG	AG	GG	AG	GG	AG	AG	AG	AG	AG	GG	AG	GG	GG	AG	GG	AG	AG	AG	AG	GG	AG	AG	GG	AG	GG	AG	GG	AG	GG	AG	GG	AG	GG	AG	GG	AG	AG	AG	AG
i34177Gh	Dt_chr9	17485758	GG	GG	GG	GG	GG	GG	GG	GG	GG	GG	GG	GG	AG	GG	AG	GG	GG	GG	GG	GG	GG	GG	GG	AG	GG	AG	GG	GG	AG	AG	GG	GG	GG	GG	GG	GG	GG	AG	GG	AG	GG	GG	GG	GG	GG	GG	AG
i46992Gh	Dt_chr9	17486149	AA	AA	AA	GG	AA	AA	AA	AA	AA	AA	AA	AA	GG	AA	AA	AA	AA	AA	AA	AA	AA	AA	AA	GG	AA	AA	AA	AA	GG	GG	AA	AA	AA	AA	AA	AA	AA	AA	AA	AA	AA	AA	AA	AA	AA	AA	AA
i24135Gh	Dt_chr9	17500334	CC	CC	CC	AA	CC	AA	CC	CC	CC	CC	CC	CC	CC	CC	CC	CC	CC	AA	CC	CC	CC	CC	CC	CC	CC	AA	AA	CC	CC	CC	CC	CC	CC	CC	AA	CC	CC	CC	CC	CC	CC	CC	CC	CC	CC	AA	CC
i23994Gh	Dt_chr9	17506565	AG	AG	AG	GG	AG	AG	AG	AG	AG	AG	AG	AG	AG	AG	AG	AG	AG	AG	AG	GG	AG	AG	AG	AG	AG	AG	AG	AG	AG	AG	AG	AG	AG	AG	AG	GG	AG	AG	AG	AG	AG	AG	AG	AG	AG	AG	AG
i30333Gh	Dt_chr9	17507368	AC	AC	AC	CC	AC	CC	AC	AC	AC	AC	AC	AC	AC	AC	AC	AC	AC	CC	AC	AC	AC	AC	AC	AC	AC	CC	CC	AC	AC	AC	AC	AC	AC	AC	CC	AC	AC	AC	AC	AC	AC	AC	AC	AC	AC	CC	AC
i33080Gh	Dt_chr9	17514059	AG	AG	AG	AG	GG	GG	GG	AG	GG	AG	GG	NN	GG	AG	GG	AG	GG	AG	AG	AG	GG	AG	GG	GG	AG	AG	AG	GG	GG	GG	AG	GG	AG	AG	GG	AG	GG	GG	AG	GG	AG	AG	GG	AG	AG	GG	GG
i40928Gh	Dt_chr9	17517776	GG	GG	GG	GG	GG	AG	AG	GG	GG	GG	GG	GG	GG	GG	GG	GG	GG	GG	GG	AG	GG	GG	GG	GG	GG	GG	GG	GG	GG	GG	GG	GG	GG	NN	GG	GG	GG	GG	AG	AG	AG	GG	GG	GG	AG	GG	GG
i30453Gh	Dt_chr9	17517808	CC	CC	CC	AC	AC	AC	AC	CC	AC	CC	AC	CC	CC	CC	CC	CC	AC	AC	CC	CC	CC	CC	CC	CC	AC	AC	AC	CC	AC	CC	CC	CC	CC	CC	AC	AC	CC	AC	CC	CC	CC	CC	CC	CC	CC	AC	AC
i18668Gh	Dt_chr9	17521099	AA	GG	GG	AA	AA	AA	GG	GG	AA	GG	GG	GG	AA	GG	GG	GG	GG	AA	GG	AA	AA	GG	AA	AA	GG	AA	AA	GG	AA	AA	GG	AA	GG	GG	AA	AA	AA	GG	GG	AA	GG	AA	GG	GG	GG	GG	AA
i27848Gh	Dt_chr9	17546696	AA	AA	AA	AA	AA	AA	AA	AA	AA	AA	AA	AA	AA	AA	AA	AA	AA	AA	AA	CC	CC	AA	CC	AA	AA	AA	AA	AA	AA	AA	AA	AA	AA	AA	CC	AA	AA	AA	AA	AA	AA	AA	AA	AA	AA	AA	AA
i38476Gh	Dt_chr9	17564769	AC	AC	CC	CC	AC	AC	CC	AC	CC	AC	AC	AC	AC	AC	AC	AC	AC	AC	AC	CC	AC	AC	AC	AC	AC	AC	AC	AC	AC	AC	AC	AC	CC	AC	CC	CC	AC	AC	AC	AC	AC	AC	AC	AC	AC	CC	AC
i41968Gh	Dt_chr9	17579562	CC	AA	AA	CC	AA	AA	CC	CC	CC	CC	AA	CC	CC	CC	AA	CC	CC	CC	CC	AA	CC	CC	CC	CC	CC	CC	CC	AA	CC	CC	AA	CC	AA	CC	CC	CC	CC	CC	AA	CC	AA	AA	AA	CC	CC	CC	CC
i32182Gh	Dt_chr9	17606691	AA	GG	GG	GG	GG	GG	GG	GG	AA	AA	AA	GG	AA	AA	GG	AA	AA	GG	GG	AA	AA	AA	AA	GG	AA	AA	AA	GG	GG	GG	GG	GG	GG	GG	AA	AA	GG	AA	GG	GG	GG	GG	GG	AA	GG	AA	AA
i00538Gh	Dt_chr9	17613688	AG	GG	AG	AG	AG	AG	AG	AG	GG	GG	AG	AG	GG	GG	GG	GG	GG	AG	GG	GG	GG	AG	GG	AG	GG	AG	GG	AG	AG	AG	AG	AG	GG	AG	AG	GG	GG	GG	GG	AG	AG	AG	AG	AG	AG	AG	AG
i39405Gh	Dt_chr9	17616089	AG	GG	AG	GG	AG	GG	AG	AG	AG	GG	AG	GG	AG	AG	GG	AG	AG	GG	GG	GG	AG	GG	AG	GG	GG	GG	GG	GG	GG	GG	AG	GG	AG	AG	GG	GG	AG	AG	AG	AG	AG	GG	GG	AG	AG	GG	AG
i41941Gh	Dt_chr9	17627640	AA	GG	GG	AA	AA	AA	GG	GG	AA	GG	GG	GG	AA	GG	GG	GG	GG	AA	GG	AA	AA	GG	AA	AA	GG	AA	AA	GG	AA	AA	GG	AA	GG	GG	AA	AA	AA	GG	GG	AA	GG	AA	GG	GG	GG	GG	AA
i38793Gh	Dt_chr9	17632774	GG	GG	GG	GG	GG	GG	GG	GG	GG	GG	AG	GG	GG	GG	AG	AG	GG	GG	GG	GG	GG	GG	GG	GG	AG	GG	GG	GG	GG	GG	GG	GG	GG	AG	AG	GG	GG	AG	GG	GG	GG	GG	GG	GG	GG	GG	GG
i31640Gh	Dt_chr9	17636580	CC	AC	CC	CC	AC	CC	AC	AC	AC	AC	AC	CC	AC	AC	CC	AC	AC	AC	CC	AC	AC	AC	AC	CC	AC	CC	AC	AC	CC	CC	CC	CC	CC	AC	AC	CC	CC	CC	AC	AC	AC	AC	AC	CC	CC	AC	CC
i36177Gh	Dt_chr9	17640209	AG	AG	AG	AG	AG	AG	AG	AG	AG	AG	AG	AG	AG	AG	AG	AA	AG	AA	AG	AG	AA	AG	AA	AA	AA	AA	AG	AG	AA	AG	AG	AG	AG	AG	AA	AA	AG	AG	AA	AG	AG	AA	AG	AG	AG	AA	AA
i19446Gh	Dt_chr9	17671901	AC	AA	AA	AA	AA	AA	AA	AC	AA	AA	AA	AA	AA	AA	AA	AC	AA	AA	AA	AA	AA	AA	AA	AC	AC	AC	AA	AA	AC	AA	AA	AA	AA	NN	AA	AA	AA	AC	AA	AC	AA	AA	AA	AC	AA	AA	AA
i26733Gh	Dt_chr9	17683381	GG	GG	GG	GG	AG	AG	GG	GG	AG	GG	GG	GG	GG	GG	GG	AG	AG	GG	GG	AG	GG	GG	GG	GG	AG	GG	GG	GG	GG	GG	GG	GG	GG	GG	GG	AG	GG	GG	GG	GG	GG	GG	GG	GG	GG	GG	GG
i37391Gh	Dt_chr9	17705332	GG	AA	GG	GG	AA	GG	AA	GG	GG	AA	AA	GG	GG	GG	GG	GG	AA	AG	GG	AA	AA	GG	AA	AA	GG	AA	AG	GG	AA	GG	AA	GG	AA	GG	GG	GG	GG	AA	GG	AA	AA	GG	GG	GG	GG	AA	GG
i60221Gb	Dt_chr9	17711141	AG	AG	AG	AG	AG	AG	AG	AG	AG	AG	AG	AG	AG	AG	AG	AG	AG	AG	AG	AG	AG	AG	AG	AG	AG	AG	AG	AG	AG	AG	AG	AG	AG	AG	AG	AG	AG	AG	AG	AG	AG	AG	AG	AG	AG	AG	AG
i46253Gh	Dt_chr9	17712232	AC	AC	AC	AC	AC	CC	CC	AC	AC	CC	CC	AC	AC	AC	CC	AC	AC	AC	AC	AC	AC	AC	AC	NN	AC	AC	AC	AC	AC	AC	AC	AC	CC	CC	CC	AC	AC	AC	AC	AC	NN	CC	AC	AC	AC	AC	AC
i59145Gb	Dt_chr9	17718782	AA	AA	AA	AA	AA	AA	AA	AA	AA	AA	AA	AA	AA	AA	AA	AA	AA	AA	AA	AA	GG	AA	GG	AA	AA	AA	AA	AA	AA	AA	AA	AA	AA	AA	AA	AA	AA	AA	AA	AA	AA	AA	AA	AA	AA	GG	AA
i49237Gh	Dt_chr9	17734561	GG	GG	GG	GG	AA	GG	GG	GG	GG	GG	GG	AA	GG	GG	GG	AA	GG	GG	GG	AA	GG	AG	GG	GG	AA	GG	GG	GG	GG	AA	GG	GG	AA	GG	AA	GG	GG	GG	AA	AA	GG	AA	GG	AA	GG	GG	GG
i34768Gh	Dt_chr9	17738316	GG	AG	AG	GG	AG	AG	GG	GG	GG	GG	AG	GG	GG	GG	AG	GG	GG	GG	GG	AG	GG	GG	GG	GG	GG	GG	GG	AG	GG	GG	AG	GG	AG	GG	GG	GG	GG	GG	AG	GG	AG	GG	AG	GG	GG	GG	GG
i29605Gh	Dt_chr9	17740843	AG	AG	AG	AG	AG	AA	AG	AG	AG	AG	AA	AG	AG	AG	AG	AG	AG	AG	AG	AG	AG	AG	AG	AG	AG	AG	AG	AG	AG	AG	AG	AG	AG	AA	AG	AG	AG	AG	AG	AG	AG	AA	AG	AG	AG	AG	AG
i37320Gh	Dt_chr9	17763082	GG	AG	AG	GG	GG	GG	AG	AG	GG	AG	AG	AG	GG	AG	AG	AG	AG	GG	AG	GG	GG	AG	GG	GG	AG	GG	GG	AG	GG	GG	AG	GG	AG	AG	GG	GG	GG	AG	AG	GG	AG	GG	AG	AG	AG	AG	GG
i33106Gh	Dt_chr9	17774006	AG	AG	AG	AG	AG	GG	AG	AG	AG	GG	GG	AG	GG	AG	AG	AG	AG	GG	AG	GG	AG	AG	AG	GG	AG	GG	GG	AG	GG	AG	AG	GG	AG	GG	GG	GG	GG	AG	AG	GG	AG	GG	AG	AG	GG	AG	AG
i20697Gh	Dt_chr9	17795681	AA	AG	AG	AA	AA	AA	AG	AG	AA	AG	AG	AG	AA	AG	AG	AG	AG	AA	AG	AA	AA	AG	AA	AA	AG	AA	AA	AG	AA	AA	AG	AA	AG	AG	AA	AA	AA	AG	AG	AA	AG	AA	AG	AG	AG	AG	AA
i43292Gh	Dt_chr9	17797990	GG	AG	AG	GG	GG	GG	AG	AG	GG	AG	AG	AG	GG	AG	AG	AG	AG	GG	AG	GG	GG	AG	GG	GG	AG	GG	GG	AG	GG	GG	AG	GG	AG	AG	GG	GG	GG	AG	AG	GG	AG	GG	AG	AG	AG	AG	GG
i40655Gh	Dt_chr9	17798574	AA	AA	AA	AG	AG	AG	AG	AA	AG	AA	AG	AA	AA	AA	AA	AA	AG	AG	AA	AA	AA	AA	AA	AA	AG	AG	AG	AA	AG	AA	AA	AA	AA	AA	AG	AG	AA	AG	AA	AA	AA	AA	AA	AA	AA	AG	AG
i22605Gh	Dt_chr9	17802400	CC	CC	CC	AC	CC	AC	CC	CC	CC	CC	CC	CC	CC	CC	CC	CC	CC	CC	CC	CC	CC	CC	CC	CC	CC	AC	CC	CC	CC	CC	CC	CC	CC	CC	CC	CC	CC	CC	CC	CC	CC	CC	CC	CC	CC	CC	CC
i40369Gh	Dt_chr9	17803897	AG	GG	GG	AG	AG	AG	GG	GG	GG	GG	GG	GG	GG	GG	AG	GG	GG	GG	AG	GG	GG	GG	GG	GG	GG	AG	GG	AG	GG	AG	AG	GG	AG	GG	NN	AG	GG	GG	GG	GG	GG	GG	AG	GG	GG	GG	GG
i30766Gh	Dt_chr9	17808678	AG	AG	AG	AG	GG	GG	AG	AG	AG	AG	GG	GG	AG	AG	AG	AG	AG	AG	AG	GG	AG	AG	AG	AG	AG	AG	AG	AG	AG	AG	AG	AG	GG	GG	GG	AG	AG	AG	AG	AG	GG	AG	AG	AG	AG	AG	AG
i23544Gh	Dt_chr9	17817023	AA	AA	AA	AG	AA	AA	AA	AG	AA	AA	AA	AG	AG	AA	AA	AG	AA	AA	AA	AA	AA	AA	AA	AG	AG	AA	AA	AG	AG	AG	AA	AA	AA	AG	AG	AA	AA	AA	AG	AA	AA	AA	AG	AG	AA	AA	AA
i45365Gh	Dt_chr9	17839554	AG	AA	AG	AA	AG	AA	AA	AG	AA	AG	AA	AA	AG	AA	AG	AG	AA	AA	AA	AG	AG	AA	AG	AA	AG	AG	AG	AA	AG	AA	AG	AA	AG	AG	AG	AA	AA	AA	AA	AG	AG	AG	AA	AG	AA	AG	AA
i35289Gh	Dt_chr9	17895913	AG	AG	AG	AG	AG	AA	AG	AG	AG	AG	AA	AG	AG	AG	AG	AG	AG	AG	AG	AG	AG	AG	AG	AG	AG	AG	AG	AG	AG	AG	AG	AG	AG	AA	AG	AG	AG	AG	AG	AG	AG	AA	AG	AG	AG	AG	AG
i26742Gh	Dt_chr9	17906223	GG	GG	GG	GG	GG	GG	GG	GG	GG	GG	GG	GG	GG	GG	AA	GG	GG	GG	AG	GG	GG	GG	GG	GG	GG	GG	GG	GG	GG	GG	GG	GG	GG	AG	AA	GG	GG	GG	GG	GG	GG	GG	GG	GG	GG	GG	GG
i31195Gh	Dt_chr9	17956670	AC	CC	CC	AC	CC	CC	CC	CC	CC	CC	CC	AC	CC	CC	CC	CC	CC	CC	CC	CC	CC	CC	CC	AC	CC	AC	CC	CC	CC	AC	CC	AC	AC	CC	CC	CC	CC	AC	CC	CC	CC	CC	CC	AC	AC	AC	AC
i47782Gh	Dt_chr9	17956743	CC	CC	CC	CC	CC	CC	CC	CC	CC	CC	CC	CC	CC	CC	CC	CC	CC	CC	CC	CC	CC	CC	CC	CC	CC	CC	AC	CC	CC	CC	CC	CC	CC	CC	AC	CC	CC	CC	CC	CC	CC	CC	CC	CC	CC	CC	CC
i25268Gh	Dt_chr9	17957439	AG	GG	GG	AG	GG	AG	GG	GG	AG	AG	AG	AG	GG	AG	AG	GG	AG	AG	GG	AG	AG	AG	AG	AG	GG	AG	AG	AG	AG	AG	GG	GG	AG	GG	AG	AG	AG	AG	AG	GG	AG	AG	AG	GG	GG	AG	AG
i32202Gh	Dt_chr9	17958147	GG	GG	GG	GG	GG	GG	GG	GG	GG	GG	GG	GG	GG	GG	GG	GG	GG	GG	GG	GG	GG	AA	GG	GG	GG	GG	GG	GG	GG	GG	GG	GG	GG	GG	GG	GG	GG	GG	GG	GG	GG	GG	GG	GG	GG	GG	AA
i30624Gh	Dt_chr9	17958239	GG	GG	GG	AA	GG	GG	GG	GG	GG	GG	GG	GG	GG	GG	GG	AA	GG	GG	GG	AA	GG	GG	GG	GG	AA	AA	GG	GG	GG	GG	GG	AA	GG	GG	GG	GG	GG	GG	GG	GG	GG	GG	GG	GG	GG	GG	GG
i33647Gh	Dt_chr9	17959189	AA	GG	AA	GG	AA	GG	AA	GG	AA	GG	AA	GG	GG	AA	AA	GG	AA	AA	AA	GG	AA	GG	AA	AA	GG	GG	AG	GG	AA	AA	AA	AA	AA	GG	GG	GG	AA	GG	GG	GG	AA	AA	GG	AA	GG	AA	GG
i23360Gh	Dt_chr9	17959584	AA	AA	AA	AA	AA	CC	AA	CC	AA	AA	AA	AA	AA	AA	AA	AA	AA	AA	AA	CC	AA	AA	AA	CC	AA	AA	AA	AA	CC	AA	AA	CC	AA	AA	CC	AA	AA	AA	AA	CC	AA	CC	AA	AA	AA	AA	AA
i63140Gt	Dt_chr9	17964121	AA	AA	AA	AA	AA	AA	AA	AA	AA	AA	AA	AA	AA	AA	AA	AA	AA	AA	AA	AA	AA	AA	AA	AG	AA	AA	AA	AA	AG	AA	AA	AG	AA	NN	AA	AA	AA	AG	AG	AA	AA	AA	AA	AA	AA	AA	AA
i00422Gh	Dt_chr9	17964544	CC	AC	CC	CC	CC	AC	CC	CC	CC	CC	CC	AC	AC	CC	AC	AC	CC	CC	CC	CC	CC	CC	CC	CC	AC	AC	CC	AC	CC	AC	CC	AC	CC	CC	AC	AC	CC	CC	AC	CC	CC	CC	AC	CC	AC	AC	AC
i14407Gh	Dt_chr9	17969164	AA	AG	AA	AA	AA	AA	AA	AA	AA	AA	AA	AA	AA	AA	AA	AA	AA	AA	AA	AA	AA	AA	AA	AG	AA	AA	AA	AA	AG	AA	AA	AA	AA	AA	AA	AA	AA	AA	AA	AG	AA	AA	AA	AA	AA	AA	AA
i45993Gh	Dt_chr9	17971948	AG	AG	AG	GG	AG	GG	AG	AG	AG	AG	GG	AG	GG	AG	AG	AG	GG	GG	AG	AG	GG	AG	GG	GG	AG	GG	AG	AG	GG	GG	AG	AG	AG	AG	GG	GG	AG	AG	GG	GG	AG	AG	AG	GG	AG	GG	AG
i42410Gh	Dt_chr9	17988469	GG	AA	GG	GG	GG	GG	GG	GG	GG	GG	GG	AA	GG	GG	GG	AA	GG	GG	GG	GG	GG	GG	GG	GG	AA	GG	AA	AA	GG	GG	GG	GG	GG	GG	GG	GG	GG	GG	GG	AA	GG	GG	AA	GG	GG	GG	GG
i46191Gh	Dt_chr9	18003708	CC	AC	AC	CC	CC	AC	CC	CC	CC	AC	AC	AC	CC	CC	CC	CC	CC	AC	CC	CC	AC	CC	AC	CC	CC	CC	AC	AC	AC	AC	CC	AC	CC	AC	CC	CC	AC	CC	AC	CC	AC	AC	AC	CC	CC	AC	AC
i35706Gh	Dt_chr9	18004541	AG	AG	AG	GG	GG	GG	GG	AG	GG	AG	GG	AG	AG	AG	AG	AG	AG	GG	AG	GG	GG	AG	GG	AG	AG	AG	AG	AG	GG	AG	AG	AG	AG	AG	GG	GG	AG	AG	AG	AG	AG	AG	AG	AG	AG	AG	AG
i48138Gh	Dt_chr9	18004610	GG	AG	AG	AG	GG	AG	GG	AG	AG	GG	AG	AG	GG	GG	GG	AG	GG	GG	GG	AG	AG	GG	AG	AG	AG	AG	GG	AG	AG	GG	GG	GG	GG	GG	AG	AG	GG	AG	GG	AG	GG	AG	AG	GG	AG	AG	GG
i48256Gh	Dt_chr9	18010729	CC	CC	CC	AC	AC	AC	AC	CC	AC	CC	AC	CC	CC	CC	CC	CC	AC	AC	CC	CC	CC	CC	CC	CC	AC	AC	AC	CC	AC	CC	CC	CC	CC	CC	AC	AC	CC	AC	CC	CC	CC	AC	CC	CC	CC	AC	AC
i27222Gh	Dt_chr9	18070099	AG	AG	AG	GG	AG	AG	GG	GG	AG	AG	AG	AG	AG	AG	GG	AG	AG	GG	AG	AG	AG	AG	AG	AG	AG	GG	GG	AG	AG	AG	AG	AG	AG	GG	AG	AG	GG	GG	AG	AG	AG	GG	AG	AG	AG	AG	GG
i30163Gh	Dt_chr9	18081916	GG	AA	AA	GG	AA	AA	GG	GG	GG	GG	AA	GG	GG	GG	AA	GG	GG	GG	GG	AA	GG	GG	GG	GG	GG	GG	GG	AA	GG	GG	AA	GG	AA	GG	GG	GG	GG	GG	AA	GG	AA	AA	AA	GG	GG	GG	GG
i28729Gh	Dt_chr9	18083259	AA	AA	AA	AA	GG	AA	GG	AA	GG	AA	GG	AA	GG	AA	AG	GG	AA	GG	AA	AA	GG	AA	GG	GG	GG	GG	AA	AA	GG	AA	GG	AA	AA	AA	GG	GG	AA	GG	AA	AA	GG	AA	AA	GG	AA	AA	AA
i34191Gh	Dt_chr9	18083903	GG	GG	AG	AG	AG	GG	AG	GG	AG	AG	AG	AG	GG	AG	GG	GG	AG	AG	AG	GG	GG	AG	GG	AG	GG	GG	AG	AG	AG	GG	AG	GG	GG	GG	GG	GG	AG	AG	GG	GG	AG	GG	AG	GG	GG	GG	GG
i38479Gh	Dt_chr9	18094746	AA	AA	AA	AA	AA	AA	AA	AA	AA	AA	AA	AA	AA	AA	GG	AA	AA	AA	AA	AA	GG	AA	GG	AA	AA	AA	AA	AA	AA	AA	AA	AA	AA	AA	AA	AA	AA	AA	AA	AA	AA	AA	AA	AA	AA	AA	AA
i19976Gh	Dt_chr9	18121028	AG	AG	GG	GG	AG	GG	AG	AG	GG	GG	AG	AG	AG	GG	GG	AG	GG	AG	AG	GG	GG	GG	GG	GG	AG	GG	AG	GG	GG	AG	AG	GG	GG	GG	AG	GG	AG	GG	AG	GG	AG	AG	GG	AG	GG	AG	AG
i43112Gh	Dt_chr9	18125252	AG	GG	GG	GG	GG	GG	GG	GG	AG	AG	AG	GG	AG	AG	GG	AG	AG	AG	GG	AG	AG	AG	AG	AG	AG	AG	AG	GG	AG	GG	GG	GG	GG	GG	AG	AG	AG	AG	GG	GG	GG	AG	GG	AG	GG	AG	AG
i04965Gh	Dt_chr9	18154372	AG	GG	GG	AG	AG	AG	AG	AG	AG	AG	AG	GG	GG	AG	AG	AG	GG	GG	GG	AG	AG	AG	AG	AG	AG	AG	GG	GG	AG	GG	AG	AG	AG	GG	GG	AG	AG	GG	AG	GG	AG	GG	GG	GG	AG	GG	AG
i39839Gh	Dt_chr9	18215857	AA	AA	AA	AA	AA	GG	AG	AA	AA	AA	GG	AA	AA	AA	AA	AA	AA	AA	AA	AA	AA	AA	AA	AA	AA	AA	AA	AA	AA	AA	AA	AA	AA	GG	AA	AA	AA	AA	AA	AA	AA	GG	AA	AA	AA	AA	AA
i38417Gh	Dt_chr9	18217102	GG	AG	AG	AG	GG	AG	GG	GG	GG	GG	GG	GG	GG	GG	AG	GG	GG	GG	GG	AG	GG	GG	GG	GG	GG	GG	GG	GG	GG	GG	AG	GG	AG	GG	GG	AG	GG	GG	AG	GG	AG	GG	GG	GG	GG	AG	GG
i40579Gh	Dt_chr9	18231830	AA	AA	AA	AA	AA	GG	AA	GG	GG	AA	AA	AA	AA	GG	AA	AA	AA	AA	GG	AA	GG	AA	GG	AA	AA	AA	GG	AA	AA	GG	AA	AA	AA	AG	GG	GG	AA	AA	GG	GG	AA	AA	AA	GG	AA	GG	AA
i31114Gh	Dt_chr9	18256495	GG	GG	GG	GG	GG	GG	GG	GG	GG	GG	GG	GG	GG	GG	GG	GG	GG	GG	GG	GG	GG	GG	GG	GG	GG	AG	GG	GG	GG	GG	GG	GG	GG	AA	GG	GG	GG	GG	GG	GG	GG	GG	GG	GG	GG	GG	GG
i26033Gh	Dt_chr9	18298541	CC	CC	CC	CC	CC	CC	CC	CC	CC	CC	CC	CC	CC	CC	CC	CC	CC	CC	CC	CC	CC	CC	CC	CC	CC	CC	AC	CC	CC	CC	CC	CC	CC	CC	AC	CC	CC	CC	CC	CC	CC	AC	CC	CC	CC	CC	CC
i02329Gh	Dt_chr9	18306747	AG	AA	AG	AG	AG	AA	AG	AG	AG	AG	AG	AA	AA	AG	AA	AG	AG	AA	AG	AG	AA	AG	AA	AG	AG	AG	AG	AA	AA	AG	AG	AG	AG	AG	AG	AA	AG	AG	AA	AG	AG	AA	AA	AG	AA	AG	AG
i24628Gh	Dt_chr9	18324540	AG	GG	GG	GG	AG	GG	AG	AG	AG	GG	GG	GG	AG	AG	AG	AG	AG	AG	AG	AG	AG	AG	AG	AG	AG	AG	AG	GG	GG	AG	AG	AG	AG	AG	AG	AG	AG	AG	AG	AG	GG	AG	GG	AG	AG	GG	AG
i23822Gh	Dt_chr9	18325121	AG	AG	AG	GG	AG	AG	AG	AG	AG	AG	AG	AG	AG	AG	AG	AG	AG	AG	GG	GG	AG	AG	AG	AG	AG	AG	AG	AG	AG	AG	AG	AG	AG	GG	AG	AG	GG	AG	AG	NN	AG	AG	AG	AG	GG	AG	AG
i41033Gh	Dt_chr9	18331656	AG	AG	AG	AG	AG	GG	NN	AG	AG	GG	GG	AG	AG	AG	GG	AG	AG	AG	AG	AG	AG	AG	AG	AG	AG	AG	AG	AG	AG	AG	AG	AG	GG	GG	GG	AG	AG	AG	AG	AG	AG	GG	AG	AG	AG	AG	AG
i48990Gh	Dt_chr9	18337813	AA	AA	AA	AA	AG	AA	NN	AA	AG	AA	AG	AA	AA	AA	AA	AA	AG	AA	AA	AA	AG	AA	AG	AA	AA	AG	AA	AA	AA	AA	AA	AA	AA	AA	AG	AG	AA	AA	AA	AA	AA	AG	AA	AA	AA	AG	AA
i42482Gh	Dt_chr9	18416240	AC	CC	CC	AC	CC	CC	AC	AC	AC	AC	CC	AC	AC	AC	CC	AC	AC	AC	AC	CC	AC	AC	AC	AC	AC	AC	AC	CC	AC	AC	CC	AC	CC	AC	AC	AC	AC	AC	CC	AC	CC	AC	CC	AC	AC	AC	AC
i33669Gh	Dt_chr9	18471995	AA	AA	AA	AA	AA	GG	AG	AA	AA	AA	GG	AA	AA	AA	AA	AA	AA	AA	AA	AA	AA	AA	AA	AA	AA	AA	AA	AA	AA	AA	AA	AA	AA	GG	AA	AA	AA	AA	AA	AA	AA	GG	AA	AA	AA	AA	AA
i04933Gh	Dt_chr9	18524216	AA	AA	AG	AG	AA	AA	AA	AG	AA	AG	AA	AA	AG	AA	AA	AA	AA	AG	AG	AA	AG	AA	AG	AG	AA	AG	AA	AA	AG	AG	AG	AA	AG	AA	AG	AG	AA	AG	AG	AA	AG	AG	AA	AA	AG	AG	AG
i04931Gh	Dt_chr9	18525023	AA	AA	AG	AG	AA	AA	AA	AG	AA	AG	AA	AA	AG	AA	AA	AA	AA	AG	AG	AA	AG	AA	AG	AG	AA	AG	AA	AA	AG	AG	AG	AA	AG	AA	AG	AG	AA	AG	AG	AA	AG	AG	AA	AA	AG	AG	AG
i04934Gh	Dt_chr9	18526911	AC	AC	CC	CC	AC	AC	AC	CC	AC	CC	AC	AC	CC	AC	AC	AC	AC	CC	CC	AC	CC	AC	CC	CC	AC	CC	AC	AC	CC	CC	CC	AC	CC	AC	CC	CC	AC	CC	CC	AC	CC	CC	AC	AC	CC	CC	CC
i21194Gh	Dt_chr9	18534008	AA	AA	AA	AA	AA	AA	AA	AA	AA	AA	AA	AA	AA	AA	AA	AA	AA	AA	AA	AA	AA	AA	AA	AA	AA	AA	AC	AA	AA	AA	AA	AA	AA	AA	AC	AA	AA	AA	AA	AA	AA	AC	AA	AA	AA	AA	AA
i49072Gh	Dt_chr9	18551969	AA	CC	AA	AA	AA	AA	AA	CC	AA	CC	CC	CC	AA	AA	AA	AA	CC	AA	AA	AA	AA	AA	AA	CC	AA	CC	AA	CC	CC	AA	CC	AA	CC	AA	AC	CC	AA	CC	CC	AA	CC	CC	CC	CC	AA	AA	AA
i32755Gh	Dt_chr9	18556471	AG	AA	AA	AG	AG	AG	AA	AA	AG	AA	AA	AA	AG	AA	AA	AA	AA	AG	AA	AG	AG	AA	AG	AG	AA	AG	AG	AA	AG	AG	AA	AG	AA	AA	AG	AG	AG	AA	AA	AG	AA	AG	AA	AA	AA	AA	AG
i19906Gh	Dt_chr9	18564615	AA	AA	AA	AA	AA	AC	AA	AC	AC	AA	AC	AA	AA	AA	AA	AA	AA	AA	AA	AC	AA	AA	AA	AA	AA	AC	AA	AA	AA	AA	AA	AA	AA	AA	AA	AC	AA	AA	AA	AA	AA	AC	AA	AA	AA	AC	AA
i06508Gh	Dt_chr9	18573173	AG	GG	AG	GG	GG	GG	GG	GG	GG	GG	GG	GG	GG	AG	GG	GG	GG	AG	GG	GG	GG	GG	GG	AG	GG	GG	GG	GG	AG	GG	AG	AG	GG	AG	GG	GG	GG	GG	GG	GG	AG	GG	GG	AG	GG	GG	AG
i20546Gh	Dt_chr9	18588136	GG	AA	AA	AA	AA	AA	AA	GG	AA	AA	AA	AA	GG	AA	AA	AA	AA	AG	AA	AA	AA	AA	AA	AA	AA	AA	AA	AA	AA	GG	AA	GG	AA	AA	AA	AA	AA	AA	AA	AA	AA	AA	AA	AA	AA	AA	GG
i21749Gh	Dt_chr9	18595204	AA	AA	AA	AA	AA	AA	AA	AA	AA	AA	AA	AA	AA	AA	AA	AA	AA	AA	AA	CC	CC	AA	CC	AA	AA	AA	AA	AA	AA	AA	AA	AA	AA	AA	CC	AA	AA	AA	AA	AA	AA	AA	AA	AA	AA	AA	AA
i42859Gh	Dt_chr9	18602584	AG	GG	GG	AG	GG	GG	AG	AG	AG	AG	GG	AG	AG	AG	GG	AG	AG	AG	AG	GG	AG	AG	AG	AG	AG	AG	AG	GG	AG	AG	GG	AG	GG	AG	AG	AG	AG	AG	GG	AG	GG	AG	GG	AG	AG	AG	AG
i20481Gh	Dt_chr9	18605643	GG	GG	GG	GG	GG	GG	GG	AA	GG	GG	GG	GG	GG	GG	GG	GG	GG	GG	GG	GG	GG	GG	GG	GG	GG	GG	GG	GG	GG	GG	GG	GG	GG	GG	GG	AA	GG	GG	GG	GG	GG	GG	GG	GG	GG	GG	GG
i25821Gh	Dt_chr9	18621853	GG	GG	AG	AG	GG	GG	GG	AG	AG	GG	GG	GG	GG	GG	AG	GG	GG	GG	AG	AG	AG	AG	AG	AG	GG	AG	GG	GG	AG	GG	GG	GG	GG	GG	GG	GG	GG	GG	GG	AG	AG	AG	GG	GG	GG	AG	GG
i47160Gh	Dt_chr9	18625233	AA	AA	AA	AA	GG	GG	AA	AA	GG	AA	AA	AA	AA	AA	GG	GG	GG	AA	AA	GG	AA	AA	AA	AA	GG	GG	GG	AA	AA	AA	AA	AA	GG	AA	GG	GG	AA	AA	AA	AA	GG	GG	AA	AA	AA	AA	AA
i36831Gh	Dt_chr9	18629238	AA	AA	AA	AA	AA	CC	AA	AA	CC	AA	CC	AA	AA	CC	AA	AA	AA	AA	CC	AA	CC	AA	CC	AA	AA	AA	CC	AA	AA	CC	AA	CC	AA	AC	AA	CC	CC	CC	AA	CC	AA	AA	AA	AA	AA	AA	AA
i27980Gh	Dt_chr9	18632730	AA	AA	AA	CC	AA	CC	AA	CC	AA	AA	AA	AA	AA	AA	AA	AA	AA	AA	CC	AA	AA	AA	AA	AA	AA	AA	AA	AA	AA	AA	AA	AA	AA	AA	CC	CC	AA	CC	AA	CC	AA	AA	AA	AA	AA	CC	AA
i26426Gh	Dt_chr9	18657784	AA	AA	AA	AA	AA	AA	AA	AA	AA	AA	AA	AA	AA	AA	GG	AA	AA	AA	AA	AA	GG	AA	GG	AA	AA	AA	AA	AA	AA	AA	AA	AA	AA	AA	AA	AA	AA	AA	AA	AA	AA	AA	AA	AA	AA	AA	AA
i16299Gh	Dt_chr9	18667574	AG	AG	AG	AG	AG	AG	AG	AG	AG	AG	AG	AG	AG	AG	AG	AG	GG	AG	AG	AG	AG	AG	AG	AG	AG	AG	AG	AG	AG	AG	AG	AG	AG	AG	AG	AG	AG	AG	AG	AG	AG	AG	AG	AG	AG	AG	AG
i42589Gh	Dt_chr9	18674763	AG	AG	AG	AG	AG	AG	AG	AG	AG	AG	AG	AG	AG	AG	AG	AG	AG	AG	AG	AG	AG	AG	AG	AG	AG	AG	GG	AG	AG	AG	AG	AG	AG	AG	GG	AG	AG	AG	AG	AG	AG	GG	AG	AG	AG	AG	AG
i18763Gh	Dt_chr9	18687114	AA	AA	AA	AA	AA	AA	AA	AG	AA	AA	AA	AA	AA	AA	AA	AA	AA	AA	AA	AA	AA	AA	AA	AA	AA	AA	AG	AA	AA	AA	AA	AA	AA	AA	AG	AA	AA	AA	AG	AA	AA	AA	AA	AG	AA	AA	AA
i36711Gh	Dt_chr9	18701512	AA	GG	GG	AA	GG	GG	AA	AA	AA	AA	GG	AA	AA	AA	GG	AA	AA	AA	AA	GG	AA	AA	AA	AA	AA	AA	AA	GG	AA	AA	GG	AA	GG	AA	AA	AA	AA	AA	GG	AA	GG	AA	GG	AA	AA	AA	AA
i37510Gh	Dt_chr9	18712416	AA	AA	AA	AA	AA	AA	AA	AA	AA	AA	AG	AA	AA	AA	AG	AG	AA	AA	AA	AA	AA	AA	AA	AA	AG	AA	AA	AA	AA	AA	AA	AA	AA	AG	AG	AA	AA	AG	AA	AA	AA	AA	AA	AA	AA	AA	AA
i29136Gh	Dt_chr9	18716577	AG	AA	AA	AG	AG	AG	AA	AA	AG	AA	AA	AA	AG	AA	AA	AA	AA	AG	AA	AG	AG	AA	AG	AG	AA	AG	AG	AA	AG	AG	AA	AG	AA	AA	AG	AG	AG	AA	AA	AG	AA	AG	AA	AA	AA	AA	AG
i28705Gh	Dt_chr9	18718325	CC	AC	AC	CC	CC	AC	AC	AC	AC	CC	CC	CC	CC	CC	CC	CC	CC	CC	CC	AC	AC	AC	AC	CC	CC	AC	CC	CC	CC	CC	AC	CC	CC	CC	CC	CC	CC	CC	CC	AC	AC	CC	CC	AC	AC	AC	AC
i39696Gh	Dt_chr9	18718460	AG	AG	AG	GG	GG	GG	GG	GG	GG	AG	GG	GG	GG	AG	AG	AG	AG	GG	AG	AG	GG	AG	GG	GG	AG	AG	AG	GG	GG	AG	GG	AG	GG	AG	AG	GG	AG	AG	AG	GG	GG	AG	GG	AG	AG	AG	AG
i35966Gh	Dt_chr9	18719340	AA	AA	AA	AA	AA	GG	AG	AA	AA	AA	GG	AA	AA	AA	AA	AA	AA	AA	AA	AA	AA	AA	AA	AA	AA	AA	AA	AA	AA	AA	AA	AA	AA	GG	AA	AA	AA	AA	AA	AA	AA	GG	AA	AA	AA	AA	AA
i44419Gh	Dt_chr9	18719569	AA	AG	AA	AA	AA	AA	AA	AG	AA	AA	AA	AG	AA	AA	AA	AA	AA	AA	AA	AA	AA	AA	AA	AA	AA	AA	AA	AG	AA	AA	AA	AG	AA	AA	AA	AA	AA	AG	AG	AA	AA	AA	AG	AA	AA	AA	AG
i39847Gh	Dt_chr9	18731575	AA	AA	AA	AA	AA	GG	AA	AA	AA	AA	AA	AA	AA	AA	GG	AA	AA	AA	AA	GG	GG	AA	GG	AA	AA	AA	AA	AA	AA	AA	AA	AA	AA	AA	GG	AA	AA	AA	AA	AA	AA	AA	AA	AA	AA	AA	GG
i25601Gh	Dt_chr9	18767869	AC	AC	AC	CC	CC	CC	CC	AC	CC	AC	CC	AC	AC	AC	AC	AC	CC	CC	AC	AC	AC	AC	AC	AC	CC	CC	CC	AC	CC	AC	AC	AC	AC	AC	CC	CC	AC	CC	AC	AC	AC	AC	AC	AC	AC	CC	CC
i39944Gh	Dt_chr9	18786604	GG	GG	GG	AG	AG	AG	AG	GG	AG	AG	AG	AG	GG	GG	AG	GG	GG	AG	GG	GG	GG	GG	GG	AG	GG	GG	GG	AG	AG	AG	AG	AG	GG	GG	GG	AG	GG	GG	GG	AG	AG	GG	AG	GG	GG	AG	AG
i23337Gh	Dt_chr9	18792412	GG	AG	GG	AG	GG	AG	AG	AG	AG	AG	AG	GG	AG	AG	AG	GG	GG	AG	GG	GG	AG	NN	AG	AG	GG	AG	AG	AG	AG	GG	AG	GG	GG	GG	GG	AG	AG	AG	GG	GG	AG	GG	AG	GG	AG	AG	AG
i44739Gh	Dt_chr9	18797892	AC	AC	CC	AC	CC	CC	AC	AC	AC	AC	AC	AC	CC	AC	AC	CC	CC	CC	AC	CC	AC	AC	AC	CC	CC	AC	AC	AC	CC	CC	AC	AC	CC	AC	AC	AC	AC	CC	CC	AC	AC	NN	AC	AC	AC	CC	AC
i37159Gh	Dt_chr9	18804120	AA	AA	AA	CC	AA	CC	AA	AA	AA	AA	AA	AA	CC	AA	AA	AA	AA	CC	AA	AA	AA	AA	AA	CC	AA	CC	AA	AA	CC	CC	AA	AA	AA	AA	CC	CC	AA	AA	CC	CC	AA	AA	AA	CC	AA	CC	AA
i13326Gh	Dt_chr9	18809848	CC	CC	CC	AC	CC	AC	CC	CC	CC	CC	CC	CC	AC	CC	CC	CC	CC	AC	CC	CC	CC	CC	CC	AC	CC	AC	CC	CC	AC	AC	CC	CC	CC	CC	AC	AC	CC	CC	AC	AC	CC	CC	CC	AC	CC	AC	CC
i47905Gh	Dt_chr9	18814822	AA	GG	AA	AA	AA	AA	AA	AA	AA	AA	AA	AA	AA	AA	AA	AA	AA	AA	AA	GG	AA	AA	AA	AA	AA	AA	AA	AA	AA	AA	AA	AA	AA	AG	AA	GG	AA	AA	AA	AA	AA	AA	AA	AA	AA	AA	AA
i29652Gh	Dt_chr9	18815192	AG	GG	GG	AG	GG	AG	GG	GG	GG	AG	GG	GG	GG	AG	AG	GG	GG	GG	AG	AG	GG	AG	GG	AG	GG	GG	AG	GG	GG	GG	GG	AG	GG	GG	GG	AG	GG	AG	AG	GG	GG	GG	GG	GG	GG	GG	AG
i31080Gh	Dt_chr9	18815561	CC	CC	CC	AC	AC	AC	AC	CC	AC	AC	AC	CC	CC	AC	CC	CC	CC	CC	CC	CC	AC	NN	AC	AC	CC	AC	AC	CC	AC	CC	CC	AC	CC	CC	CC	CC	CC	AC	CC	CC	CC	CC	CC	CC	CC	CC	AC
i38405Gh	Dt_chr9	18816869	AA	AA	AA	GG	AA	GG	AA	AA	AA	AA	AA	AA	GG	AA	AA	AA	AA	GG	AA	AA	GG	AA	GG	GG	AA	GG	AA	AA	GG	GG	AA	AA	AA	AA	GG	GG	AA	AA	GG	GG	AA	AA	AA	GG	AA	GG	AA
i25134Gh	Dt_chr9	18818705	AA	AA	GG	AA	GG	AA	AA	AA	AA	AA	GG	AA	AA	AA	AA	AA	AA	AA	AA	AA	AA	AA	AA	AA	AA	AA	AA	AA	AA	AA	AA	AA	AA	AA	AA	AA	AA	AA	AA	AA	AA	AA	AA	AA	AA	GG	AA
i14950Gh	Dt_chr9	18819315	GG	GG	AA	GG	AA	GG	GG	GG	GG	GG	AA	GG	GG	GG	GG	GG	GG	GG	GG	GG	GG	GG	GG	GG	GG	GG	GG	GG	GG	GG	GG	GG	GG	GG	GG	GG	GG	GG	GG	GG	GG	GG	GG	GG	GG	AA	GG
i13327Gh	Dt_chr9	18827697	AG	AG	AG	GG	AG	GG	AG	AG	AG	AG	AG	AG	GG	AG	AG	AG	AG	GG	AG	AG	GG	AG	GG	GG	AG	GG	AG	AG	GG	GG	AG	AG	AG	AG	GG	GG	AG	AG	GG	GG	AG	AG	AG	GG	AG	GG	AG
i23850Gh	Dt_chr9	18832310	AA	AA	AA	GG	AA	GG	AA	AA	AA	AA	AA	AA	GG	AA	AA	AA	AA	GG	AA	AA	GG	AA	GG	GG	AA	GG	AA	AA	GG	GG	AA	AA	AA	AA	GG	GG	AA	AA	GG	GG	AA	AA	AA	GG	AA	GG	AA
i45326Gh	Dt_chr9	18839719	CC	CC	CC	CC	AC	AC	AC	CC	AC	CC	AC	CC	AC	CC	CC	CC	CC	CC	CC	CC	CC	CC	CC	AC	CC	CC	CC	CC	AC	AC	CC	CC	CC	CC	CC	CC	CC	CC	CC	AC	CC	CC	CC	CC	CC	AC	CC
i20303Gh	Dt_chr9	18847855	AA	AA	AA	AG	AA	AG	AA	AA	AA	AA	AA	AA	AG	AA	AA	AA	AA	AG	AA	AA	AA	AA	AA	AG	AA	AG	AA	AA	AG	AG	AA	AA	AA	AA	AG	AG	AA	AA	AG	AG	AA	AA	AA	AG	AA	AG	AA
i20304Gh	Dt_chr9	18849240	GG	GG	GG	AG	GG	AG	GG	GG	GG	GG	GG	GG	AG	GG	GG	GG	GG	AG	GG	GG	AG	GG	AG	AG	GG	AG	GG	GG	AG	AG	GG	GG	GG	GG	AG	AG	GG	GG	AG	AG	GG	GG	GG	AG	GG	AG	GG
i21767Gh	Dt_chr9	18857934	AA	AC	AA	AA	AC	AA	AA	AC	AA	AA	AA	AA	AA	AA	AA	AA	AC	AA	AA	AA	AC	AA	AC	AA	AA	AA	AA	AC	AA	AA	AC	AA	AC	AA	AA	AA	AA	AA	AA	AA	AC	AA	AC	AA	AC	AA	AA
i32725Gh	Dt_chr9	18859743	GG	GG	GG	AG	GG	AG	GG	GG	GG	GG	GG	GG	AG	GG	GG	GG	GG	AG	GG	GG	AG	GG	AG	AG	GG	AG	GG	GG	AG	AG	GG	GG	GG	GG	AG	AG	GG	GG	AG	AG	GG	GG	GG	AG	GG	AG	GG
i35219Gh	Dt_chr9	18882241	AG	AG	AG	AG	AG	AG	AG	AG	AG	AG	AG	AG	AG	AG	AG	AG	AG	AG	AG	GG	AG	AG	AG	AG	AG	GG	AG	AG	AG	AG	AG	AG	AG	AG	AG	AG	AG	AG	AG	AG	AG	AG	AG	AG	AG	AG	AG
i44186Gh	Dt_chr9	18894333	GG	AG	GG	AG	AG	AG	AG	AG	AG	AG	AG	AG	GG	GG	AG	AG	AG	AG	GG	AG	GG	GG	GG	GG	AG	AG	GG	AG	GG	GG	AG	GG	AG	AG	AG	AG	AG	AG	GG	GG	AG	GG	AG	GG	GG	AG	GG
i24558Gh	Dt_chr9	18899555	AC	AC	AA	AA	AC	AA	AC	AA	AC	AA	AC	AC	AC	AC	AA	AC	AA	AC	AC	AA	AC	AC	AC	AC	AC	AC	AC	AC	AC	AC	AA	AC	AA	AC	AC	AC	AC	AC	AA	AC	AA	AA	AC	AA	AC	AC	AC
i38312Gh	Dt_chr9	18901907	AG	AA	AA	AA	AA	AA	AG	AA	AG	AG	AG	AA	AG	AG	AA	AA	AG	AA	AG	AA	AG	AA	AG	AG	AA	AA	AG	AA	AG	AA	AA	AG	AA	AG	AA	AA	AA	AG	AA	AA	AA	AA	AA	AA	AA	AA	AG
i37168Gh	Dt_chr9	18930331	AA	AA	AA	AA	AA	AA	AA	AA	AA	AA	AA	AA	AA	AA	AA	AA	AA	AA	AA	AA	AA	AA	AA	AA	AA	AA	AG	AA	AA	AA	AA	AA	AA	AA	AG	AA	AA	AA	AA	AA	AA	AA	AA	AA	AA	AA	AA
i24757Gh	Dt_chr9	18930469	AA	GG	GG	GG	GG	GG	GG	GG	GG	GG	GG	GG	GG	AA	GG	GG	AA	AA	GG	GG	AA	GG	AA	GG	GG	GG	AA	GG	GG	AA	GG	GG	GG	AA	GG	GG	GG	GG	GG	GG	GG	AA	GG	GG	GG	GG	GG
i21761Gh	Dt_chr9	18942514	AA	GG	AA	AA	AA	AA	AA	AA	AA	AA	AA	AA	AA	AA	AA	AA	AA	GG	AA	AA	AA	AA	AA	AA	AA	AA	AA	AA	AA	AA	AA	AA	AA	AA	AA	AA	GG	AA	AA	AA	AA	GG	AA	AA	AA	AA	AA
i30009Gh	Dt_chr9	18944049	AG	GG	AG	AG	AG	AG	AG	GG	AG	GG	GG	GG	AG	AG	AG	AG	GG	AG	AG	AG	AG	AG	AG	GG	AG	GG	AG	GG	GG	AG	GG	AG	GG	AG	AG	GG	AG	GG	GG	AG	GG	GG	GG	GG	AG	AG	AG
i47512Gh	Dt_chr9	18952826	AC	AC	AC	CC	AC	CC	AC	AC	AC	AC	AC	AC	AC	AC	AC	AC	AC	AC	CC	AC	CC	AC	CC	AC	AC	CC	AC	AC	AC	AC	AC	AC	AC	AC	CC	CC	AC	AC	AC	AC	AC	AC	AC	AC	AC	AC	AC
i43374Gh	Dt_chr9	18958800	GG	AG	AG	GG	AG	GG	AG	AG	GG	GG	GG	AG	GG	GG	GG	GG	GG	GG	GG	GG	GG	GG	GG	GG	GG	GG	GG	AG	GG	GG	AG	GG	AG	AG	GG	GG	GG	GG	GG	AG	AG	GG	AG	GG	AG	GG	GG
i26605Gh	Dt_chr9	18960496	GG	GG	AA	AA	AA	AA	AA	GG	AA	AA	AA	AA	GG	GG	GG	GG	GG	AA	AA	GG	GG	GG	GG	AA	GG	GG	GG	AA	AA	GG	AA	AA	GG	GG	GG	AA	GG	AA	GG	AA	AA	GG	AA	GG	GG	AA	GG
i31404Gh	Dt_chr9	18961042	AA	GG	AA	GG	AA	GG	GG	GG	GG	GG	GG	AA	GG	GG	GG	AA	AA	GG	AA	AA	GG	AG	GG	GG	AA	GG	GG	GG	GG	AA	GG	AA	AA	AA	AA	GG	GG	GG	AA	AA	GG	AA	GG	AA	GG	GG	GG
i46768Gh	Dt_chr9	18989505	AG	AG	AG	AG	GG	AG	AG	AG	AG	AG	AG	GG	AG	AG	AG	GG	AG	AG	AG	GG	AG	NN	AG	AG	GG	AG	AG	AG	AG	GG	AG	AG	GG	AG	GG	AG	AG	AG	GG	GG	AG	GG	AG	GG	AG	AG	AG
i34500Gh	Dt_chr9	19079490	AG	AG	AA	AA	AG	AA	AG	AA	AG	AA	AG	AG	AG	AG	AA	AG	AA	AG	AG	AA	AG	AG	AG	AG	AG	AG	AG	AG	AG	AG	AA	AG	AA	AG	AG	AG	AG	AG	AA	AG	AA	AG	AG	AA	AG	AG	AG
i46190Gh	Dt_chr9	19114765	AC	AC	AC	AC	AC	AC	AA	AC	AC	AC	AC	AC	AC	AC	AC	AC	AC	NN	AC	AC	AC	AC	AC	AC	AC	AA	AC	AC	AC	AC	AC	AA	AC	AC	AC	AC	AC	AC	AC	AA	AC	AA	AC	AC	AC	AC	AC
i21156Gh	Dt_chr9	19128264	CC	AA	AA	CC	AA	AA	CC	CC	CC	CC	AA	CC	CC	CC	AA	CC	CC	CC	CC	AA	CC	CC	CC	CC	CC	CC	CC	AA	CC	CC	AA	CC	AA	CC	CC	CC	CC	CC	AA	CC	AA	CC	AA	CC	CC	CC	CC
i43255Gh	Dt_chr9	19167949	AG	AG	AG	AG	AG	AG	AG	AG	AG	AG	AG	AG	GG	AG	GG	AG	AG	GG	GG	GG	AG	AG	AG	AG	AG	AG	AG	AG	AG	GG	GG	AG	GG	AG	AG	AG	AG	AG	GG	AG	GG	GG	AG	AG	AG	AG	AG
i41172Gh	Dt_chr9	19174122	GG	AA	AA	GG	AA	AA	GG	GG	GG	GG	AA	GG	GG	GG	AA	GG	GG	GG	GG	AA	GG	GG	GG	GG	GG	GG	GG	AA	GG	GG	AA	GG	AA	GG	GG	GG	GG	GG	AA	GG	AA	GG	AA	GG	GG	GG	GG
i25394Gh	Dt_chr9	19184349	AC	AC	AA	AC	AA	AC	AA	AC	AA	AC	AA	AC	AC	AC	AA	AC	AA	AA	AA	AC	AA	AC	AA	AA	AC	AA	AA	AC	AA	AA	AC	AA	AC	AA	AC	AC	AA	AA	AA	AC	AC	AC	AC	AC	AC	AA	AC
i34813Gh	Dt_chr9	19219294	CC	CC	CC	AA	CC	AA	CC	CC	CC	CC	CC	CC	CC	CC	CC	CC	CC	CC	CC	CC	CC	CC	CC	CC	CC	AA	CC	CC	CC	CC	CC	CC	CC	CC	CC	CC	CC	CC	CC	CC	CC	CC	CC	CC	CC	CC	CC
i29357Gh	Dt_chr9	19220291	GG	GG	AA	AA	AA	AA	AA	GG	GG	AA	GG	GG	AA	GG	AA	GG	AA	AG	AA	AA	GG	GG	GG	GG	GG	GG	AA	GG	GG	AA	AA	AA	AA	GG	AA	GG	AA	AG	AA	GG	AA	GG	GG	AA	AA	GG	AA
i42513Gh	Dt_chr9	19220292	GG	GG	GG	GG	GG	GG	GG	GG	GG	GG	GG	GG	GG	GG	GG	GG	GG	GG	GG	AA	AA	GG	AA	GG	GG	GG	GG	GG	GG	GG	GG	GG	GG	GG	AA	GG	GG	GG	GG	GG	GG	GG	GG	GG	GG	GG	GG
i24237Gh	Dt_chr9	19220351	GG	GG	GG	GG	GG	GG	GG	GG	GG	GG	GG	GG	GG	GG	GG	GG	GG	GG	GG	AA	AA	GG	AA	GG	GG	GG	GG	GG	GG	GG	GG	GG	GG	GG	AA	GG	GG	GG	GG	GG	GG	GG	GG	GG	GG	GG	GG
i39360Gh	Dt_chr9	19220351	AA	AG	AG	AA	AG	AG	AA	AA	AA	AA	AG	AA	AA	AA	AG	AA	AA	AA	AA	AG	AA	AA	AA	AA	AA	AA	AA	AG	AA	AA	AG	AA	AG	AA	AA	AA	AA	AA	AG	AA	AG	AA	AG	AA	AA	AA	AA
i41863Gh	Dt_chr9	19258832	AG	GG	GG	AG	GG	AG	GG	AG	GG	GG	GG	GG	GG	GG	GG	GG	GG	GG	AG	AG	GG	GG	GG	GG	AG	GG	GG	GG	GG	GG	GG	GG	GG	GG	GG	GG	GG	AG	GG	AG	GG	AG	GG	GG	GG	GG	GG
i20153Gh	Dt_chr9	19289063	AC	AC	AC	AC	AC	AC	AC	CC	AC	AC	AC	AC	AC	AC	AC	AC	AC	AC	AC	AC	AC	AC	AC	AC	AC	AC	AC	AC	AC	AC	AC	AC	AC	AC	AC	CC	AC	AC	AC	AC	AC	AC	AC	AC	AC	AC	AC
i47469Gh	Dt_chr9	19307251	GG	GG	GG	AG	GG	AG	GG	GG	GG	GG	GG	GG	GG	GG	GG	GG	GG	GG	AG	GG	AG	GG	AG	GG	GG	AG	GG	GG	GG	GG	GG	GG	GG	GG	AG	AG	GG	GG	GG	GG	GG	GG	GG	GG	GG	GG	GG
i18228Gh	Dt_chr9	19320318	AC	AC	AC	CC	CC	AC	CC	AC	CC	AC	AC	AC	AC	AC	CC	CC	AC	AC	AC	CC	AC	AC	AC	AC	CC	AC	AC	AC	AC	AC	AC	AC	AC	AC	AC	AC	AC	AC	AC	AC	AC	AC	AC	AC	AC	AC	AC
i25398Gh	Dt_chr9	19320444	AA	AG	AG	AA	AG	AG	AG	AA	AG	AA	AG	AG	AA	AA	AA	AG	AG	AA	AG	AA	AG	AG	AG	AG	AG	AA	AG	AG	AG	AG	AA	AG	AG	AG	AG	AG	AG	AG	AA	AG	AA	AG	AG	AG	AA	AG	AG
i41044Gh	Dt_chr9	19320517	AG	AG	AG	GG	GG	GG	AG	AG	GG	AG	AG	AG	GG	GG	GG	AG	AG	GG	GG	GG	AG	GG	AG	GG	AG	AG	GG	AG	GG	GG	AG	AG	AG	GG	GG	AG	GG	AG	AG	AG	AG	GG	AG	GG	AG	AG	GG
i39899Gh	Dt_chr9	19337465	AC	CC	CC	AC	AC	CC	CC	CC	AC	AC	CC	CC	AC	CC	CC	CC	CC	AC	CC	AC	CC	CC	CC	AC	CC	AC	AC	CC	AC	AC	CC	AC	CC	CC	AC	CC	CC	CC	AC	CC	CC	AC	CC	CC	CC	CC	AC
i23066Gh	Dt_chr9	19338162	AC	CC	AC	AC	AC	AC	AC	AC	AC	AC	CC	CC	AC	AC	CC	CC	CC	CC	AC	CC	AC	AC	AC	CC	CC	AC	CC	AC	CC	AC	AC	AC	AC	AC	CC	CC	AC	AC	AC	CC	AC	CC	AC	AC	AC	AC	AC
i29459Gh	Dt_chr9	19364460	AG	AG	AG	AG	GG	GG	AG	AG	AG	AG	GG	GG	GG	GG	AG	GG	AG	GG	AG	GG	GG	AG	GG	GG	GG	AG	AG	GG	GG	AG	GG	AG	AG	GG	GG	GG	GG	AG	GG	GG	GG	AG	GG	GG	AG	AG	GG
i18018Gh	Dt_chr9	19385066	CC	CC	CC	CC	CC	CC	AA	CC	AA	AA	AC	AA	CC	CC	CC	CC	CC	CC	AA	CC	CC	CC	CC	CC	CC	CC	AA	CC	CC	CC	CC	CC	CC	CC	CC	AA	CC	AA	AA	CC	CC	AA	CC	AA	CC	CC	CC
i55821Gb	Dt_chr9	19405490	AA	GG	AA	GG	GG	GG	GG	AA	AA	GG	AA	AA	AA	AA	GG	GG	GG	GG	GG	AA	AA	AA	AA	AA	GG	GG	AA	AA	AA	AA	AA	GG	GG	GG	GG	GG	AA	AA	AA	GG	AA	AA	AA	AA	AA	AA	AA
i35249Gh	Dt_chr9	19406299	GG	AA	AA	AA	AA	AA	AA	AA	AA	GG	AA	GG	GG	GG	AA	AA	AA	AA	GG	AA	GG	AA	GG	AA	AA	AA	GG	GG	AA	GG	AA	GG	AA	NN	AA	GG	GG	AA	GG	AA	AA	AA	GG	GG	AA	AA	AA
i34601Gh	Dt_chr9	19406436	AA	AA	AA	AA	AA	AA	AA	AA	AA	AA	AA	AA	AA	AA	AA	AA	AA	AA	AA	AA	AA	AA	AA	AA	AA	AA	GG	AA	AA	AA	AA	AA	AA	AA	GG	AA	AA	AA	AA	AA	AA	AA	AA	AA	AA	AA	AA
i47072Gh	Dt_chr9	19425894	CC	CC	AC	AC	CC	AC	CC	AC	CC	AC	CC	CC	CC	CC	AC	CC	AC	CC	CC	AC	CC	CC	CC	CC	CC	CC	CC	CC	CC	CC	AC	CC	AC	CC	CC	CC	CC	CC	AC	CC	AC	CC	CC	AC	CC	CC	CC
i22238Gh	Dt_chr9	19435018	GG	AG	AG	GG	AG	AG	GG	GG	GG	GG	AG	GG	GG	GG	AG	GG	GG	GG	GG	AG	GG	GG	GG	GG	GG	GG	GG	AG	GG	GG	AG	GG	AG	GG	GG	GG	GG	GG	AG	GG	AG	AG	AG	GG	GG	GG	GG
i48363Gh	Dt_chr9	19439818	AG	AG	AG	GG	GG	GG	GG	AG	GG	AG	GG	AG	AG	AG	AG	AG	GG	GG	AG	AG	AG	AG	AG	AG	GG	GG	GG	AG	GG	AG	AG	AG	AG	AG	GG	GG	AG	GG	AG	AG	AG	AG	AG	AG	AG	GG	GG
i31966Gh	Dt_chr9	19499796	AA	AA	GG	GG	AA	AA	GG	AA	GG	AA	AA	AA	AA	AA	AA	AA	AA	AA	AA	GG	AA	AA	AA	AA	AA	AA	AA	AA	AA	AA	AA	AA	GG	AA	GG	GG	AA	AA	AA	AA	AA	AA	AA	AA	AA	GG	AA
i20983Gh	Dt_chr9	19500356	GG	GG	GG	GG	GG	AA	NN	GG	GG	GG	AA	GG	GG	GG	GG	GG	GG	GG	GG	GG	GG	GG	GG	GG	GG	GG	GG	GG	GG	GG	GG	GG	GG	AA	GG	GG	GG	GG	GG	GG	GG	AA	GG	GG	GG	GG	GG
i44234Gh	Dt_chr9	19508086	GG	AA	GG	GG	GG	AA	GG	GG	GG	GG	GG	GG	GG	GG	AA	GG	AA	GG	AA	GG	GG	GG	GG	GG	GG	AA	AA	GG	GG	GG	GG	GG	GG	AA	GG	AA	AA	GG	GG	GG	GG	AA	GG	GG	GG	GG	GG
i19329Gh	Dt_chr9	19510934	AA	AA	AA	AC	AC	AC	AC	AC	AC	AA	AC	AC	AC	AA	AA	AA	AA	AC	AA	AA	AC	AA	AC	AC	AA	AA	AA	AC	AC	AA	AC	AA	AC	AA	AA	AC	AA	AA	AA	AC	AC	AA	AC	AA	AA	AA	AA
i37812Gh	Dt_chr9	19561205	AA	AC	AC	AA	AA	AA	AC	AC	AA	AC	AC	AC	AA	AC	AC	AC	AC	AA	AC	AA	AA	AC	AA	AA	AC	AA	AA	AC	AA	AA	AC	AA	AC	AC	AA	AA	AA	AC	AC	AA	AC	AA	AC	AC	AC	AC	AA
i45126Gh	Dt_chr9	19567258	AA	AA	AA	AA	AA	AA	AA	AA	AA	AA	AA	AA	AA	AA	AA	AA	AA	AA	AA	AA	AA	AA	AA	AA	AA	AA	GG	AA	AA	AA	AA	AA	AA	AA	GG	AA	AA	AA	AA	AA	AA	AA	AA	AA	AA	AA	AA
i29348Gh	Dt_chr9	19579289	AA	AA	AA	AA	AA	GG	AG	AA	AA	AA	GG	AA	AA	AA	AA	AA	AA	AA	AA	AA	AA	AA	AA	AA	AA	AA	AA	AA	AA	AA	AA	AA	AA	GG	AA	AA	AA	AA	AA	AA	AA	GG	AA	AA	AA	AA	AA
i33592Gh	Dt_chr9	19581331	GG	AG	AG	GG	GG	GG	AG	AG	GG	AG	AG	AG	GG	AG	AG	AG	AG	GG	AG	GG	GG	AG	GG	GG	AG	GG	GG	AG	GG	GG	AG	GG	AG	AG	GG	GG	GG	AG	AG	GG	AG	GG	AG	AG	AG	AG	GG
i41622Gh	Dt_chr9	19659011	AA	AA	AA	AA	AA	GG	AA	AA	AA	AA	AA	AA	AA	GG	AA	AA	AA	AA	AA	AA	GG	AA	GG	AA	AA	AA	GG	AA	AA	GG	AA	AA	AA	AA	GG	AA	AA	AA	AA	GG	GG	AA	AA	AA	AA	GG	AA
i44982Gh	Dt_chr9	19659785	AA	AA	AG	AG	AA	AG	AG	AA	AG	AA	AG	AA	AA	AA	AA	AA	AA	AA	AA	AA	AA	AA	AA	AG	AA	AA	AA	AA	AG	AA	AA	AA	AA	AA	AA	AA	AA	AG	AA	AA	AA	AA	AA	AA	AA	AG	AA
i33506Gh	Dt_chr9	19660615	GG	AG	AG	GG	AG	GG	AG	AG	AG	GG	AG	AG	AG	GG	NN	AG	AG	AG	GG	GG	AG	GG	AG	GG	AG	AG	GG	AG	AG	AG	AG	GG	AG	AG	AG	GG	AG	GG	GG	AG	AG	AG	AG	AG	AG	AG	GG
i36512Gh	Dt_chr9	19661347	AA	GG	AA	GG	GG	AA	AA	GG	AA	GG	AA	GG	AA	AA	AA	AA	AA	AA	AA	GG	GG	GG	GG	AA	AA	AA	AA	GG	AA	AA	AA	AA	GG	GG	GG	GG	AA	AA	GG	GG	GG	AA	GG	AA	GG	AA	AA
i49181Gh	Dt_chr9	19662183	GG	GG	AG	GG	AG	GG	GG	AG	GG	AG	GG	GG	AG	AG	AG	AG	AG	GG	AG	GG	AG	AG	GG	GG	AG	GG	GG	GG	GG	AG	AG	AG	AG	GG	GG	GG	NN	GG	GG	GG	AG	AG	GG	GG	GG	GG	AG
i44914Gh	Dt_chr9	19667720	AC	AA	AA	AA	AA	AA	AC	AC	AA	AC	AC	AA	AC	AC	AA	AA	AC	AC	AC	AC	AC	AC	AC	AC	AA	AA	AC	AC	AC	AC	AA	AC	AC	AC	AA	AC	AC	AC	AC	AC	AA	AC	AC	AC	AC	AA	AC
i43620Gh	Dt_chr9	19669651	GG	AG	GG	AG	GG	AG	AG	GG	AG	GG	AG	GG	GG	GG	AG	GG	AG	AG	GG	AG	AG	GG	AG	GG	GG	AG	GG	AG	GG	GG	GG	AG	GG	GG	AG	AG	GG	GG	GG	GG	GG	GG	AG	GG	GG	AG	AG
i28709Gh	Dt_chr9	19677927	AA	GG	GG	GG	GG	AA	GG	GG	GG	AA	GG	GG	GG	AA	AG	GG	GG	GG	AA	GG	GG	GG	GG	GG	GG	GG	GG	GG	GG	GG	GG	GG	GG	GG	GG	GG	GG	GG	AA	AA	GG	GG	GG	GG	GG	AA	GG
i16353Gh	Dt_chr9	19681144	AA	AA	AA	AA	CC	AA	AA	CC	CC	AA	CC	AA	AA	AA	AA	CC	AA	AC	AA	AA	CC	AA	CC	AA	CC	AA	AA	AA	AA	CC	AA	AA	AA	AA	AA	AA	AA	AA	AA	AA	AA	AA	AA	AA	AA	AA	AA
i33459Gh	Dt_chr9	19692806	AG	AG	AG	AG	AG	AG	AG	AG	GG	AG	AG	AG	AG	AG	AG	AG	AG	AG	AG	AG	AG	AG	AG	GG	AG	AG	AG	AG	GG	AG	AG	AG	AG	AG	AG	AG	AG	AG	AG	AG	AG	AG	AG	AG	AG	AG	AG
i26380Gh	Dt_chr9	19693057	AG	AA	AA	AA	AG	AA	AG	AA	AA	AG	AA	AA	AG	AG	AA	AA	AG	AG	AG	AA	AA	AG	AA	AA	AA	AA	AG	AA	AA	AG	AG	AG	AG	AG	AA	AA	AG	AA	AG	AA	AG	AA	AA	AG	AA	AA	AG
i28098Gh	Dt_chr9	19694921	AG	AG	AG	AG	AG	GG	AG	AG	AG	AG	AG	AG	AG	GG	AG	AG	AG	AG	AG	AG	GG	AG	GG	AG	AG	AG	GG	AG	AG	GG	AG	AG	AG	GG	GG	AG	AG	AG	AG	GG	AG	AG	AG	AG	AG	GG	AG
i31559Gh	Dt_chr9	19722142	AA	AA	CC	AA	AA	AA	CC	AA	CC	AA	AA	AA	AA	AA	AA	AA	AA	AA	AA	AA	AA	AA	AA	AA	AA	CC	AA	CC	AA	AA	AA	AA	CC	AA	CC	CC	AA	AA	AA	CC	AA	AA	CC	AA	AA	CC	AA
i41363Gh	Dt_chr9	19722379	AC	AC	AC	AC	AC	AC	AC	AC	AC	AC	AC	AC	AC	AC	AC	AC	AC	AC	AC	AC	AC	AC	AC	AC	AC	AC	CC	AC	AC	AC	AC	AC	AC	AC	CC	AC	AC	AC	AC	AC	AC	AC	AC	AC	AC	AC	AC
i18451Gh	Dt_chr9	19724473	AG	GG	GG	AG	GG	GG	AG	AG	AG	AG	GG	AG	AG	AG	GG	AG	AG	AG	AG	GG	AG	AG	AG	AG	AG	AG	AG	GG	AG	AG	GG	AG	GG	AG	AG	AG	AG	AG	AG	AG	GG	AG	GG	AG	AG	AG	AG
i47724Gh	Dt_chr9	19729502	AA	GG	GG	AA	GG	AA	AA	GG	AA	AA	AA	AA	AA	AA	GG	AA	AA	AA	AA	AA	AA	AA	AA	AA	AA	AA	AA	GG	AA	AA	GG	AA	GG	GG	AA	AA	AA	AA	AA	AA	GG	GG	GG	AA	GG	AA	AA
i20200Gh	Dt_chr9	19758447	AG	AG	AG	AG	AG	AA	AG	AA	AG	AA	AG	AA	AA	AA	AG	AA	AG	AG	AG	AA	AA	AG	AA	AG	AA	AG	AG	AG	AG	AA	AG	AA	AG	AG	AG	AG	AG	AG	AG	AG	AA	AG	AG	AG	AA	AG	AA
i24111Gh	Dt_chr9	19803958	GG	AG	AG	GG	AG	AG	AG	AG	GG	GG	GG	GG	GG	GG	AG	GG	AG	AG	GG	AG	GG	GG	GG	GG	GG	GG	AG	AG	GG	GG	AG	GG	AG	AG	AG	GG	GG	GG	GG	GG	AG	GG	AG	GG	AG	GG	GG
i20716Gh	Dt_chr9	19823005	AA	AG	AG	AA	AA	AA	AG	AG	AA	AG	AG	AG	AA	AG	AG	AG	AG	AA	AG	AA	AA	AG	AA	AA	AG	AA	AA	AG	AA	AA	AG	AA	AG	AG	AA	AA	AA	AG	AG	AA	AG	AA	AG	AG	AG	AG	AA
i38174Gh	Dt_chr9	19857059	AG	GG	AG	GG	GG	AG	AG	GG	AG	GG	AG	GG	AG	AG	AG	AG	AG	AG	AG	GG	GG	GG	GG	AG	AG	AG	AG	GG	AG	AG	AG	AG	GG	GG	GG	GG	AG	AG	GG	GG	GG	AG	GG	AG	GG	AG	AG
i31066Gh	Dt_chr9	19859790	AG	AG	AG	AG	AG	AG	GG	AG	GG	AG	GG	AG	AG	AG	AG	AG	GG	GG	AG	GG	AG	AG	AG	GG	AG	GG	GG	AG	GG	GG	AG	AG	AG	AG	AG	AG	AG	GG	AG	AG	GG	GG	AG	AG	GG	AG	AG
i24522Gh	Dt_chr9	19878821	AG	AG	AG	AG	AG	AG	AG	AG	AG	AG	AG	AG	AG	AG	AG	AG	AG	AG	AG	GG	GG	AG	GG	AG	AG	AG	AG	AG	AG	AG	AG	AG	AG	AG	GG	AG	AG	AG	AG	AG	AG	AG	AG	AG	AG	AG	AG
i38519Gh	Dt_chr9	19878920	GG	GG	GG	GG	GG	GG	GG	GG	GG	GG	GG	GG	GG	GG	GG	GG	GG	GG	GG	GG	GG	GG	GG	GG	GG	GG	AA	GG	GG	GG	GG	GG	GG	GG	AA	GG	GG	GG	GG	GG	GG	GG	GG	GG	GG	GG	GG
i32325Gh	Dt_chr9	19892324	GG	GG	GG	AG	AG	AG	AG	GG	AG	GG	AG	GG	GG	GG	GG	GG	GG	GG	GG	AG	AG	GG	AG	GG	GG	GG	AG	GG	GG	GG	GG	GG	GG	GG	AG	GG	GG	GG	GG	GG	GG	GG	GG	GG	GG	AG	GG
i40163Gh	Dt_chr9	19899040	AG	AA	AG	AG	AG	AG	AG	AG	AG	AG	AG	AG	AG	AG	AG	AG	AG	AG	AG	AG	AG	AG	AG	AA	AG	AG	AG	AA	AA	AG	AG	AG	AG	AG	AA	AG	AG	AG	AG	AG	AG	AG	AA	AG	AG	AG	AG
i49642Gh	Dt_chr9	19923215	AG	AG	AG	AG	AG	AG	NN	AG	AG	AG	AG	AA	AG	AG	AG	AG	AG	AG	AG	AG	AG	AG	AG	AG	AG	AG	AG	AA	AA	AG	AG	AG	AG	AG	AG	AA	AG	AA	AG	AA	AG	AG	AA	AG	AG	AG	AG
i43760Gh	Dt_chr9	19933217	AC	AC	AC	AC	AC	AC	AC	AC	AC	CC	AC	AC	AC	AC	CC	AC	AC	AC	AC	AC	AC	AC	AC	AC	AC	AC	AC	AC	AC	AC	AC	AC	CC	AC	CC	AC	AC	AC	AC	AC	AC	AC	AC	AC	AC	AC	AC
i26191Gh	Dt_chr9	19943910	GG	AA	AA	GG	GG	GG	GG	GG	GG	GG	GG	GG	GG	GG	AA	AA	GG	GG	GG	GG	GG	GG	GG	GG	AA	GG	GG	AA	GG	GG	AA	AA	AA	AA	AA	GG	AA	GG	AA	AA	AA	AA	AA	GG	GG	AA	GG
i46638Gh	Dt_chr9	19948098	GG	GG	GG	GG	AG	GG	AG	GG	AG	GG	AG	GG	AG	GG	NN	AG	GG	AG	GG	GG	AG	GG	AG	AG	AG	AG	GG	GG	AG	GG	AG	AG	GG	GG	AG	AG	GG	AG	AG	AG	AG	GG	GG	AG	GG	GG	GG
i27970Gh	Dt_chr9	19955242	GG	GG	GG	GG	AA	AA	AA	GG	AA	GG	AG	GG	AA	GG	GG	GG	GG	GG	GG	GG	GG	GG	GG	AA	GG	GG	GG	GG	AA	AA	GG	GG	GG	GG	GG	GG	GG	GG	GG	AA	GG	GG	GG	GG	GG	AA	GG
i36814Gh	Dt_chr9	19972945	GG	GG	GG	GG	GG	GG	GG	GG	GG	GG	GG	GG	GG	GG	GG	GG	GG	GG	GG	GG	GG	GG	GG	GG	GG	GG	AA	GG	GG	GG	GG	GG	GG	GG	AA	GG	GG	GG	GG	GG	GG	GG	GG	GG	GG	GG	GG
i48213Gh	Dt_chr9	19988715	GG	AG	GG	GG	GG	GG	GG	GG	GG	AG	GG	AG	GG	GG	GG	GG	GG	GG	GG	GG	GG	GG	GG	GG	GG	GG	GG	AG	GG	GG	AG	GG	AG	GG	GG	GG	GG	GG	AG	GG	AG	AG	AG	AG	GG	GG	GG
i42905Gh	Dt_chr9	19993137	AG	AG	AG	GG	AG	GG	AG	AG	AG	GG	AG	AG	GG	GG	GG	AG	AG	GG	AG	AG	GG	GG	GG	AG	AG	AG	GG	AG	GG	AG	AG	AG	AG	AG	GG	GG	GG	GG	AG	AG	AG	AG	AG	AG	AG	GG	GG
i32423Gh	Dt_chr9	19993619	AA	AA	AA	AA	AA	AA	AA	AA	AA	AA	AA	AA	AA	AA	AA	AA	AA	AA	AA	AA	AA	AA	AA	AA	AA	AA	GG	AA	AA	AA	AA	AA	AA	AA	GG	AA	AA	AA	AA	AA	AA	AA	AA	AA	AA	AA	AA
i29271Gh	Dt_chr9	20009638	GG	GG	AG	GG	GG	GG	GG	GG	GG	AG	GG	GG	GG	AG	AG	GG	AG	AG	GG	GG	AG	AG	AG	GG	GG	GG	GG	GG	GG	AG	AG	AG	AG	AG	AG	GG	AG	GG	AG	GG	AG	GG	GG	AG	AG	GG	GG
i45319Gh	Dt_chr9	20033037	AG	AG	GG	AG	GG	GG	GG	AG	AG	AG	AG	GG	AG	AG	AG	AG	AG	GG	AG	GG	AG	AG	AG	AG	AG	AG	AG	GG	AG	AG	GG	AG	GG	AG	AG	AG	GG	AG	GG	AG	GG	AG	GG	AG	AG	AG	AG
i38960Gh	Dt_chr9	20038154	GG	GG	GG	GG	GG	AG	GG	AG	AG	GG	AG	GG	GG	AG	GG	GG	GG	GG	AG	GG	AG	GG	AG	GG	GG	GG	AG	GG	GG	AG	GG	AG	GG	NN	AG	AG	AG	GG	GG	AG	GG	GG	GG	GG	GG	AG	GG
i25170Gh	Dt_chr9	20046732	AG	AG	AG	AG	AG	AG	AG	AG	AG	AG	AG	AG	AG	AG	AG	AG	AG	AG	AG	AG	AG	AG	AG	AG	AG	AG	GG	AG	AG	AG	AG	AG	AG	AG	GG	AG	AG	AG	AG	AG	AG	GG	AG	AG	AG	AG	AG
i25778Gh	Dt_chr9	20068216	AA	AA	CC	CC	AA	AA	CC	AA	CC	AA	AA	AA	AA	AA	AA	AA	AA	AA	AA	CC	AA	AA	AA	AA	AA	AA	AA	AA	AA	AA	AA	AA	CC	AA	CC	CC	AA	AA	AA	AA	AA	AA	AA	AA	AA	CC	AA
i47415Gh	Dt_chr9	20083687	AG	AG	AG	GG	AG	AG	AG	GG	AG	AG	AG	GG	GG	AG	AG	GG	AG	AG	AG	AG	AG	AG	AG	GG	GG	AG	AG	GG	GG	GG	AG	AG	AG	GG	GG	AG	AG	AG	GG	AG	AG	AG	GG	GG	AG	AG	AG
i38229Gh	Dt_chr9	20084644	CC	CC	CC	AC	CC	CC	CC	CC	CC	CC	AC	CC	AC	CC	CC	CC	AC	AC	AC	CC	AC	AC	AC	AC	CC	CC	CC	CC	AC	AC	CC	AC	CC	CC	CC	CC	AC	CC	AC	AC	CC	AC	CC	AC	CC	AC	AC
i32633Gh	Dt_chr9	20088861	AA	AA	AA	AA	AA	AA	AA	GG	AA	AA	AA	AA	AA	AA	AA	AA	AA	AA	AA	GG	AA	AA	AA	AA	AA	GG	AA	AA	AA	AA	AA	AA	AA	AA	AA	AA	AA	AA	AA	AA	AA	AA	AA	AA	GG	AA	AA
i32364Gh	Dt_chr9	20089174	AA	AA	AA	AA	AA	AA	AA	AA	AA	AA	AA	AA	AA	AA	AA	AA	AA	AA	AA	AA	AA	AA	AA	AA	AA	AA	CC	AA	AA	AA	AA	AA	AA	AA	CC	AA	AA	AA	AA	AA	AA	AA	AA	AA	AA	AA	AA
i41900Gh	Dt_chr9	20097086	AG	AG	AG	AG	GG	GG	GG	AG	GG	AG	GG	NN	GG	AG	GG	AG	GG	AG	AG	AG	GG	AG	GG	GG	AG	AG	AG	GG	GG	GG	AG	GG	AG	AG	GG	AG	GG	GG	AG	GG	AG	AG	GG	AG	AG	GG	GG
i37700Gh	Dt_chr9	20097755	GG	AG	GG	AG	GG	AG	AG	AG	AG	AG	AG	GG	AG	AG	AG	GG	GG	AG	GG	GG	AG	AG	AG	AG	GG	AG	AG	AG	AG	GG	AG	GG	GG	GG	GG	AG	AG	AG	GG	GG	AG	GG	AG	GG	AG	AG	AG
i20289Gh	Dt_chr9	20140954	AG	AG	AG	GG	AG	AG	AG	AG	AG	AG	AG	AG	GG	AG	AG	AG	GG	GG	GG	AG	GG	AG	GG	GG	AG	AG	AG	AG	GG	GG	AG	GG	AG	AG	AG	AG	GG	AG	GG	GG	AG	GG	AG	GG	AG	GG	GG
i45184Gh	Dt_chr9	20157716	AA	AA	AC	AA	AA	AA	AA	AA	AA	AA	AA	AA	AA	AA	AA	AA	AA	AC	AA	AC	AA	AA	AA	AC	AA	AA	AA	AA	AC	AA	AC	AA	AC	AA	AA	AA	AA	AA	AC	AA	AC	AA	AA	AA	AA	AA	AA
i69207Gl	Dt_chr9	20180418	AA	AA	AA	AG	AA	AA	AA	AA	AA	AA	AG	AA	AG	AA	AA	AA	AG	AG	AG	AA	AG	AG	AG	AG	AA	AA	AA	AA	AG	AG	AA	AG	AA	AA	AA	AA	AG	AA	AG	AG	AA	AG	AA	AG	AA	AG	AG
i13284Gh	Dt_chr9	20183532	CC	CC	CC	AA	CC	CC	CC	CC	CC	CC	AC	CC	AA	CC	CC	CC	AA	AA	AA	CC	AA	AC	AA	AA	CC	CC	CC	CC	AA	AA	CC	AA	CC	CC	CC	CC	AA	CC	AA	AA	CC	AA	CC	AA	CC	AA	AA
i42880Gh	Dt_chr9	20201199	AG	GG	GG	GG	AG	GG	AG	GG	GG	GG	GG	GG	GG	AG	GG	GG	AG	AG	GG	GG	AG	GG	AG	GG	GG	GG	AG	GG	GG	AG	GG	GG	GG	AG	GG	GG	GG	GG	GG	GG	GG	AG	GG	GG	GG	GG	GG
i44690Gh	Dt_chr9	20209683	GG	GG	GG	GG	GG	GG	GG	GG	AG	GG	AG	GG	AG	GG	AG	AG	AG	AG	AG	GG	AG	AG	AG	AG	AG	AG	GG	GG	AG	AG	GG	AG	GG	GG	AG	AG	AG	AG	AG	GG	GG	AG	GG	AG	GG	AG	AG
i13283Gh	Dt_chr9	20214650	AA	AA	AA	AG	AA	AA	AA	AA	AA	AA	AG	AA	AG	AA	AA	AA	AG	AG	AG	AA	AG	AG	AG	AG	AA	AA	AA	AA	AG	AG	AA	AG	AA	AA	AA	AA	AG	AA	AG	AG	AA	AG	AA	AG	AA	AG	AG
i47959Gh	Dt_chr9	20222343	GG	GG	GG	AG	GG	AG	GG	GG	GG	GG	GG	GG	GG	GG	GG	GG	GG	GG	GG	GG	GG	GG	GG	GG	GG	AG	GG	GG	GG	GG	GG	GG	GG	GG	GG	GG	GG	GG	GG	GG	GG	GG	GG	GG	GG	GG	GG
i29097Gh	Dt_chr9	20231402	GG	GG	GG	GG	GG	GG	GG	GG	GG	GG	GG	GG	GG	GG	GG	GG	GG	GG	GG	GG	GG	GG	GG	GG	GG	GG	GG	GG	GG	GG	GG	GG	GG	GG	GG	GG	GG	GG	GG	GG	GG	GG	GG	GG	GG	GG	GG
i49351Gh	Dt_chr9	20236988	AA	AA	AA	AA	AA	AA	AA	AA	AA	AA	AA	AA	AA	AA	AA	AA	AA	AA	AA	AA	AA	AA	AA	AA	AA	AA	GG	AA	AA	AA	AA	AA	AA	AA	GG	AA	AA	AA	AA	AA	AA	AA	AA	AA	AA	AA	AA
i47303Gh	Dt_chr9	20282236	AA	CC	AA	AA	AA	CC	CC	CC	AA	CC	AA	CC	CC	AA	CC	CC	CC	CC	CC	AA	CC	AC	CC	AA	CC	AA	CC	CC	AA	AA	CC	CC	CC	CC	AA	AA	CC	CC	CC	CC	CC	CC	CC	CC	CC	AA	CC
i26272Gh	Dt_chr9	20283306	AG	AG	AG	AG	GG	AG	GG	AG	GG	AG	GG	AG	GG	AG	AG	GG	AG	GG	AG	AG	GG	AG	GG	GG	GG	GG	AG	AG	GG	AG	GG	GG	AG	AG	GG	GG	AG	GG	GG	GG	GG	AG	AG	GG	AG	AG	AG
i34720Gh	Dt_chr9	20317777	AA	AA	AA	CC	AA	AA	AA	AA	AA	AA	AC	AA	CC	AA	AA	AA	CC	CC	CC	AA	CC	AC	CC	CC	AA	AA	AA	AA	CC	CC	AA	CC	AA	AA	AA	AA	CC	AA	CC	CC	AA	CC	AA	CC	AA	CC	CC
i20288Gh	Dt_chr9	20342976	GG	GG	GG	AG	GG	GG	GG	GG	GG	GG	AG	GG	AG	GG	GG	GG	AG	AG	AG	GG	AG	AG	AG	AG	GG	GG	GG	GG	AG	AG	GG	AG	GG	GG	GG	GG	AG	GG	AG	AG	GG	AG	GG	AG	GG	AG	AG
i40970Gh	Dt_chr9	20344573	AA	AA	AA	CC	AA	AA	AA	AA	AA	AA	AC	AA	CC	AA	AA	AA	CC	CC	CC	AA	CC	AC	CC	CC	AA	AA	AA	AA	CC	CC	AA	CC	AA	AA	AA	AA	CC	AA	CC	CC	AA	CC	AA	CC	AA	CC	CC
i29457Gh	Dt_chr9	20365104	CC	CC	CC	CC	CC	AA	AC	CC	CC	CC	AA	CC	CC	CC	CC	CC	CC	CC	CC	CC	CC	CC	CC	CC	CC	CC	CC	CC	CC	CC	CC	CC	CC	AA	CC	CC	CC	CC	CC	CC	CC	AA	CC	CC	CC	CC	CC
i26459Gh	Dt_chr9	20380886	GG	GG	GG	GG	GG	GG	GG	GG	GG	GG	GG	GG	GG	GG	GG	GG	GG	GG	GG	AG	AG	GG	AG	AG	GG	GG	GG	GG	AG	GG	GG	AG	GG	GG	GG	GG	GG	GG	GG	GG	GG	GG	GG	GG	GG	GG	GG
i30564Gh	Dt_chr9	20388118	AG	AG	AG	AG	AG	AG	AG	AG	AG	GG	AG	AG	AG	AG	GG	AG	AG	AG	AG	AG	AG	AG	AG	AG	AG	AG	AG	AG	AG	AG	AG	AG	GG	AG	GG	AG	AG	AG	AG	AG	AG	AG	AG	AG	AG	AG	AG
i21123Gh	Dt_chr9	20393700	GG	GG	GG	GG	GG	GG	GG	GG	GG	GG	GG	GG	GG	GG	GG	GG	GG	GG	GG	AA	AA	GG	AA	GG	GG	GG	GG	GG	GG	GG	GG	GG	GG	GG	AA	GG	GG	GG	GG	GG	GG	GG	GG	GG	GG	GG	GG
i23806Gh	Dt_chr9	20395122	AA	AA	AA	AA	AA	AA	AA	GG	AA	AA	AA	AA	AA	AA	AA	AA	AA	GG	AA	AA	GG	AA	GG	GG	AA	AA	AA	AA	GG	AA	AA	AA	AA	AA	AA	AA	AA	AA	AA	AA	AA	AA	AA	AA	AA	AA	AA
i31944Gh	Dt_chr9	20399914	GG	GG	AA	GG	GG	GG	AA	GG	AA	GG	GG	GG	GG	GG	GG	GG	GG	GG	GG	GG	GG	GG	GG	GG	GG	GG	GG	GG	GG	GG	GG	GG	AA	GG	AA	AA	GG	GG	GG	GG	GG	GG	GG	GG	GG	AA	GG
i31351Gh	Dt_chr9	20408070	AG	AG	AG	AA	AG	AA	AG	AG	AG	AG	AG	AG	AG	AG	AG	AG	AG	AG	AA	AG	AA	AG	AA	AG	AG	AA	AG	AG	AG	AG	AG	AG	AG	AG	AA	AA	AG	AG	AG	AG	AG	AG	AG	AG	AG	AG	AG
i37837Gh	Dt_chr9	20414055	GG	GG	GG	AA	GG	AA	GG	GG	GG	GG	GG	GG	AA	GG	GG	GG	GG	AA	GG	GG	AA	GG	AA	AA	GG	AA	GG	GG	AA	AA	GG	GG	GG	GG	AA	AA	GG	GG	AA	AA	GG	GG	GG	AA	GG	AA	GG
i35622Gh	Dt_chr9	20425917	AG	AG	AG	GG	AG	GG	AG	AG	AG	AG	AG	AG	AG	AG	AG	AG	AG	GG	AG	AG	AG	AG	AG	AG	AG	GG	GG	AG	AG	AG	AG	AG	AG	AG	GG	AG	AG	AG	AG	AG	AG	GG	AG	AG	AG	GG	AG
i23614Gh	Dt_chr9	20462385	AG	AG	GG	GG	GG	GG	GG	AG	GG	GG	GG	AG	AG	AG	GG	AG	AG	GG	GG	AG	AG	AG	AG	GG	AG	AG	AG	AG	GG	AG	GG	GG	AG	AG	GG	GG	AG	AG	AG	GG	GG	AG	AG	AG	AG	GG	GG
i25400Gh	Dt_chr9	20462428	GG	GG	GG	GG	GG	GG	GG	GG	GG	AG	GG	GG	AG	AG	GG	GG	GG	AG	GG	GG	GG	AG	GG	GG	GG	GG	AG	GG	AG	GG	GG	GG	GG	GG	GG	GG	GG	AG	GG	GG	GG	GG	GG	GG	GG	GG	AG
i49208Gh	Dt_chr9	20466071	GG	GG	GG	GG	AG	GG	GG	GG	GG	GG	GG	AG	GG	GG	GG	AG	GG	GG	GG	AG	GG	AG	GG	GG	AG	AG	GG	GG	GG	AG	GG	GG	AG	GG	AG	GG	GG	GG	AG	AG	GG	AG	GG	AG	GG	GG	GG
i31464Gh	Dt_chr9	20498640	GG	GG	GG	GG	AG	GG	AG	GG	AG	GG	AG	GG	AG	GG	AG	AG	GG	AG	GG	GG	AG	GG	AG	AG	AG	AG	GG	GG	AG	GG	AG	AG	GG	GG	AG	AG	GG	AG	AG	AG	AG	GG	GG	AG	GG	GG	GG
i43222Gh	Dt_chr9	20499326	GG	GG	AA	GG	GG	GG	AA	GG	AA	GG	GG	GG	GG	GG	GG	GG	GG	GG	GG	GG	GG	GG	GG	GG	GG	GG	GG	GG	GG	GG	GG	GG	AA	GG	GG	GG	GG	GG	GG	GG	GG	GG	GG	GG	GG	AA	GG
i36964Gh	Dt_chr9	20500322	GG	GG	GG	GG	GG	GG	GG	GG	GG	GG	GG	GG	AA	GG	GG	GG	GG	GG	AA	GG	GG	AG	GG	AA	GG	GG	GG	GG	AA	AA	GG	AA	GG	GG	GG	GG	GG	GG	AA	GG	GG	AA	GG	AA	GG	GG	GG
i48773Gh	Dt_chr9	20536640	AG	AA	AA	AA	AA	AA	AA	AA	AA	AA	AA	AA	AG	AA	AA	AA	AA	AA	AG	AA	AA	AA	AA	AG	AA	AA	AG	AA	AG	AG	AA	AA	AA	AA	AA	AG	AA	AG	AA	AG	AA	AA	AA	AA	AA	AA	AA
i40459Gh	Dt_chr9	20542357	AA	AG	AG	AA	AA	AA	AG	AG	AA	AG	AG	AG	AA	AG	AG	AG	AG	AA	AG	AA	AA	AG	AA	AA	AG	AA	AA	AG	AA	AA	AG	AA	AG	AG	AA	AA	AA	AG	AG	AA	AG	AA	AG	AG	AG	AG	AA
i38092Gh	Dt_chr9	20542730	GG	AG	AG	GG	GG	GG	AG	AG	GG	AG	AG	AG	GG	AG	AG	AG	AG	GG	AG	GG	GG	AG	GG	GG	AG	GG	GG	AG	GG	GG	AG	GG	AG	AG	GG	GG	GG	AG	AG	GG	AG	GG	AG	AG	AG	AG	GG
i43905Gh	Dt_chr9	20545489	GG	GG	AG	GG	GG	GG	GG	GG	GG	GG	GG	GG	GG	GG	GG	GG	GG	GG	GG	GG	GG	GG	GG	GG	GG	AG	GG	GG	GG	GG	AG	GG	AG	AG	GG	GG	GG	GG	GG	AG	AG	GG	GG	AG	AG	GG	GG
i23216Gh	Dt_chr9	20566685	AA	GG	GG	AA	AA	AA	GG	GG	AA	GG	GG	GG	AA	GG	GG	GG	GG	AA	GG	AA	AA	GG	AA	AA	GG	AA	AA	GG	AA	AA	GG	AA	GG	GG	AA	AA	AA	GG	GG	AA	GG	AA	GG	GG	GG	GG	AA
i23292Gh	Dt_chr9	20568239	AC	CC	CC	AC	AC	CC	CC	CC	AC	AC	CC	CC	CC	CC	CC	CC	CC	AC	CC	AC	CC	CC	CC	AC	CC	AC	AC	CC	AC	CC	CC	AC	CC	CC	AC	CC	CC	CC	AC	CC	CC	CC	CC	CC	CC	CC	AC
i35955Gh	Dt_chr9	20619116	AG	AG	AG	AG	GG	AG	AG	AG	AG	AG	AG	GG	AG	AG	AG	GG	AG	AG	AG	GG	AG	GG	AG	AG	GG	AG	AG	AG	AG	GG	AG	AG	GG	AG	GG	AG	AG	AG	GG	GG	AG	GG	AG	GG	AG	AG	AG
i37690Gh	Dt_chr9	20629426	GG	AA	GG	AA	GG	GG	AA	GG	AA	AA	AG	GG	AA	GG	GG	GG	GG	AA	AA	GG	GG	GG	GG	AA	GG	GG	GG	GG	AA	AA	GG	GG	GG	GG	GG	AA	GG	GG	AA	AA	GG	AA	GG	AA	GG	AA	AA
i38630Gh	Dt_chr9	20641863	GG	GG	GG	AG	GG	AG	GG	GG	GG	GG	GG	GG	GG	GG	GG	GG	GG	GG	AG	GG	AG	GG	AG	GG	GG	AG	GG	GG	GG	GG	GG	GG	GG	GG	AG	AG	GG	GG	GG	GG	GG	GG	GG	GG	GG	GG	GG
i42236Gh	Dt_chr9	20642109	AA	AA	AA	GG	AA	AA	AA	AA	AA	AA	AG	AA	GG	AA	AA	AA	GG	GG	GG	AA	GG	AG	GG	GG	AA	AA	AA	AA	GG	GG	AA	GG	AA	AA	AA	AA	GG	AA	GG	GG	AA	GG	AA	GG	AA	GG	GG
i42733Gh	Dt_chr9	20649164	AA	AA	AA	AA	AA	AA	AA	AA	AA	AA	AA	AA	AA	AA	AA	AA	AA	AA	AA	AA	AA	AA	AA	AA	AA	AA	GG	AA	AA	AA	AA	AA	AA	AA	GG	AA	AA	AA	AA	AA	AA	AA	AA	AA	AA	AA	AA
i38451Gh	Dt_chr9	20652763	AA	AA	AA	AA	AA	AA	AA	AG	AA	AA	AA	AA	AA	AA	AA	AA	AA	AA	AA	AA	AA	AA	AA	AA	AA	AA	GG	AA	AA	AA	AA	AA	AA	AA	GG	AA	AA	AA	AA	AA	AA	AA	AA	AA	AA	AA	AA
i19894Gh	Dt_chr9	20666399	AA	AA	AA	AA	AA	CC	NN	AA	AA	AA	CC	AA	AA	AA	AA	AA	AA	AA	AA	AA	AA	AA	AA	AA	AA	AA	AA	AA	AA	AA	AA	AA	AA	CC	AA	AA	AA	AA	AA	AA	AA	CC	AA	AA	AA	AA	AA
i43414Gh	Dt_chr9	20669474	CC	AC	CC	CC	CC	CC	CC	CC	CC	AC	CC	AC	CC	CC	CC	CC	CC	CC	CC	CC	CC	CC	CC	CC	CC	CC	CC	AC	CC	CC	AC	CC	AC	CC	CC	CC	CC	CC	AC	CC	AC	AC	AC	AC	CC	CC	CC
i24108Gh	Dt_chr9	20678210	AG	AA	AA	AA	AA	AA	AA	AA	AA	AA	AA	AA	AA	AG	AA	AA	AG	AG	AA	AA	AG	AA	AG	AA	AA	AA	AG	AA	AA	AG	AA	AA	AA	AG	AA	AA	AA	AA	AA	AA	AA	AG	AA	AA	AA	AA	AA
i30657Gh	Dt_chr9	20683361	AG	AG	AG	GG	AG	AG	AG	AG	AG	AG	AG	AG	GG	AG	AG	AG	GG	GG	GG	AG	GG	AG	GG	GG	AG	AG	AG	AG	GG	GG	AG	GG	AG	AG	AG	AG	GG	AG	GG	GG	AG	GG	AG	GG	AG	GG	GG
i33610Gh	Dt_chr9	20687239	AG	AG	GG	GG	GG	GG	GG	GG	GG	AG	AG	AG	GG	AG	GG	AG	GG	AG	AG	GG	AG	AG	AG	AG	AG	AG	GG	AG	AG	AG	GG	AG	GG	AG	GG	AG	AG	AG	GG	AG	GG	GG	AG	GG	AG	GG	AG
i41457Gh	Dt_chr9	20695403	AA	AA	AA	AA	AA	AA	AA	AA	AA	AA	AA	AA	AA	AA	AA	AA	AA	AA	AA	AA	AA	AA	AA	AA	AA	AA	GG	AA	AA	AA	AA	AA	AA	AA	GG	AA	AA	AA	AA	AA	AA	AA	AA	AA	AA	AA	AA
i44397Gh	Dt_chr9	20700347	AG	AG	AG	AG	AG	AG	AG	AG	AG	AG	AG	AG	AG	AG	AG	AG	AG	AG	AG	AG	AG	AG	AG	AG	AG	AG	AA	AG	AG	AG	AG	AG	AG	AG	AA	AG	AG	AG	AG	AG	AG	AG	AG	AG	AG	AG	AG
i39324Gh	Dt_chr9	20715678	AG	AG	AG	GG	AG	AG	AG	AG	AG	AG	AG	AG	GG	AG	AG	AG	GG	GG	GG	AG	GG	AG	GG	GG	AG	AG	AG	AG	GG	GG	AG	GG	AG	AG	AG	AG	GG	AG	GG	GG	AG	GG	AG	GG	AG	GG	GG
i44754Gh	Dt_chr9	20723284	AA	AA	AA	AA	AA	AA	AA	AA	AA	AA	AA	AA	AA	AA	AA	AA	AA	AA	AA	AA	AA	AA	AA	AA	AA	AA	AG	AA	AA	AA	AA	AA	AA	AA	AG	AA	AA	AA	AA	AA	AA	AA	AA	AA	AA	AA	AA
i35643Gh	Dt_chr9	20727089	GG	GG	GG	AA	GG	AA	GG	GG	GG	GG	AA	GG	AA	GG	GG	GG	AA	AA	GG	GG	AA	GG	AA	AA	GG	AA	GG	GG	AA	AA	GG	GG	GG	GG	AA	AA	GG	GG	AA	AA	GG	GG	GG	AA	GG	AA	GG
i33271Gh	Dt_chr9	20728340	AA	AA	AA	AG	AA	AG	AA	AA	AA	AG	AA	AA	AA	AA	AA	AA	AA	AA	AA	AG	AA	AA	AA	AA	AA	AA	AA	AA	AA	AA	AA	AA	AA	AA	AG	AA	AA	AA	AG	AA	AA	AA	AA	AA	AA	AA	AA
i47971Gh	Dt_chr9	20732608	AA	AA	AA	AA	GG	AA	AA	AA	AA	AA	AA	GG	AA	AA	AA	AA	AA	AA	AA	AA	GG	AA	GG	AA	AA	GG	AA	GG	AA	AA	GG	AA	GG	AA	AA	AA	GG	AA	AA	AA	AA	AA	GG	AA	AA	AA	AA
i39319Gh	Dt_chr9	20733796	AG	GG	GG	GG	GG	AG	AG	GG	AG	AG	GG	GG	GG	GG	AG	GG	GG	AG	AG	AG	GG	GG	GG	AG	GG	GG	GG	GG	AG	AG	GG	AG	GG	GG	AG	GG	GG	GG	AG	GG	AG	GG	GG	GG	AG	GG	GG
i27573Gh	Dt_chr9	20743615	AA	AA	GG	GG	AA	GG	AA	AA	GG	AA	GG	GG	GG	GG	AA	AA	AA	GG	AA	GG	AA	AA	AA	GG	AA	GG	GG	GG	GG	AA	AA	GG	AA	AA	AA	GG	AA	AA	AA	GG	AA	AA	GG	AA	AA	GG	GG
i43273Gh	Dt_chr9	20761608	GG	GG	GG	AA	GG	GG	GG	AA	GG	GG	GG	AA	AA	GG	GG	AA	GG	GG	GG	GG	GG	GG	GG	AA	AA	GG	GG	AA	AA	AA	GG	GG	GG	AA	AA	GG	GG	GG	AA	GG	GG	GG	AA	AA	GG	GG	GG
i43353Gh	Dt_chr9	20762496	GG	GG	GG	GG	GG	AG	GG	AG	AG	GG	AG	GG	GG	AG	GG	GG	GG	GG	AG	GG	AG	GG	AG	GG	GG	GG	AG	GG	GG	AG	GG	AG	GG	GG	AG	AG	AG	GG	GG	AG	GG	GG	GG	GG	GG	AG	GG
i32104Gh	Dt_chr9	20770236	AG	AG	AG	AG	AG	AG	AG	AG	AG	AG	AG	AG	AG	AG	AG	AG	AG	AG	AG	AG	AG	AG	AG	AG	AG	AG	GG	AG	AG	AG	AG	AG	AG	AG	GG	AG	AG	AG	AG	AG	AG	AG	AG	AG	AG	AG	AG
i29287Gh	Dt_chr9	20778053	AA	AA	AA	AA	AA	AA	AA	AA	AA	AA	AA	AA	AA	AA	AA	AA	AA	AA	AA	AA	AA	AA	AA	AA	AA	AA	GG	AA	AA	AA	AA	AA	AA	AA	GG	AA	AA	AA	AA	AA	AA	AA	AA	AA	AA	AA	AA
i28967Gh	Dt_chr9	20778785	AA	GG	GG	AA	AA	AA	GG	GG	AA	GG	GG	GG	AA	GG	GG	GG	GG	AA	GG	AA	AA	GG	AA	AA	GG	AA	AA	GG	AA	AA	GG	AA	GG	GG	AA	AA	AA	GG	GG	AA	GG	AA	GG	GG	GG	GG	AA
i29637Gh	Dt_chr9	20841008	AA	AA	GG	AA	AA	AA	GG	AA	AA	AA	AA	AA	AA	AA	GG	GG	AA	AA	AA	GG	AA	AA	AA	AA	GG	GG	AA	AA	AA	AA	GG	GG	GG	AG	GG	GG	AA	AA	AA	GG	GG	GG	AA	AA	GG	GG	GG
i19443Gh	Dt_chr9	20841304	GG	AG	AG	AG	AG	AG	AG	GG	AG	AG	AG	AG	AG	AG	AG	GG	AG	AG	AG	AG	AG	AG	AG	GG	GG	GG	AG	AG	GG	AG	AG	AG	AG	AG	AG	AG	AG	GG	AG	GG	AG	AG	AG	GG	AG	AG	AG
i21017Gh	Dt_chr9	20841531	AC	CC	AC	AC	AC	AC	CC	AC	AC	AC	AC	CC	CC	AC	AC	CC	AC	AC	AC	AC	AC	AC	AC	CC	CC	AC	AC	CC	AC	CC	AC	CC	CC	AC	CC	AC	AC	CC	AC	CC	AC	AC	CC	AC	CC	AC	CC
i29321Gh	Dt_chr9	20857444	AA	AG	GG	AG	AG	AG	AG	GG	AG	AA	AG	AA	AA	AA	AG	AG	AG	AG	AA	AG	AA	AG	AA	AG	AG	AG	AA	AA	AG	AA	GG	AA	AG	NN	AG	AA	AA	AG	AA	AG	AG	AG	AA	AA	AG	AG	AG
i24772Gh	Dt_chr9	20859685	AG	AG	AG	GG	AG	AG	AG	GG	AG	AG	AG	GG	GG	AG	AG	GG	AG	AG	AG	AG	AG	AG	AG	GG	GG	AG	AG	GG	GG	GG	AG	AG	AG	GG	GG	AG	AG	AG	GG	AG	AG	AG	GG	GG	AG	AG	AG
i48188Gh	Dt_chr9	20877181	AC	AC	AC	CC	AC	AC	CC	CC	AC	AC	AC	AC	AC	AC	AC	AC	AC	NN	AC	AC	AC	AC	AC	CC	AC	CC	CC	AC	CC	AC	AC	CC	AC	AC	CC	AC	AC	AC	AC	AC	AC	AC	AC	AC	AC	AC	AC
i28702Gh	Dt_chr9	20884302	AG	AG	AG	AG	AG	AG	AG	AG	AG	AG	AG	AG	AG	AG	AG	GG	AG	AG	AG	AG	AG	AG	AG	AG	GG	AG	AG	AG	AG	GG	AG	AG	AG	AG	AG	AG	AG	AG	AG	AG	AG	AG	AG	AG	AG	AG	AG
i30722Gh	Dt_chr9	20897690	AA	AG	AA	AA	AA	AA	AA	AA	AA	AA	AA	AG	AG	AA	AG	AG	AG	AG	AG	AA	AA	AG	AA	AG	AG	AG	AG	AG	AG	AG	AA	AG	AG	AG	AA	AA	AG	AG	AA	AG	AA	AG	AG	AG	AA	AG	AG
i38071Gh	Dt_chr9	20909080	AA	AA	AA	GG	AA	GG	AA	AA	AA	AA	AA	AA	AA	AA	AA	AA	AA	GG	AA	AA	AA	AA	AA	AA	AA	GG	GG	AA	AA	AA	AA	AA	AA	AA	GG	AA	AA	AA	AA	AA	AA	AA	AA	AA	AA	GG	AA
i38110Gh	Dt_chr9	20913146	AC	AA	AA	AA	AA	AA	AA	AC	AA	AA	AA	AA	AA	AA	AA	AC	AA	AA	AA	AA	AA	AA	AA	AC	AC	AC	AA	AA	AC	AA	AA	AA	AA	AC	AA	AA	AA	AC	AA	AC	AA	AA	AA	AC	AA	AA	AA
i23197Gh	Dt_chr9	20914739	CC	CC	AA	CC	AA	AA	AA	AA	AA	CC	AA	AA	CC	CC	CC	AA	CC	CC	CC	AA	CC	CC	CC	AC	AA	AA	CC	AA	AA	CC	AA	CC	AA	AA	AA	AA	CC	CC	AA	CC	AA	CC	AA	CC	CC	AA	CC
i45208Gh	Dt_chr9	20915556	AG	GG	GG	GG	GG	AG	AG	GG	AG	GG	AG	GG	AG	AG	GG	AG	AG	AG	GG	GG	GG	GG	GG	GG	AG	AG	AG	GG	AG	AG	AG	AG	GG	AG	GG	GG	GG	AG	GG	GG	GG	AG	GG	AG	GG	GG	AG
i42247Gh	Dt_chr9	20939917	AA	AA	GG	AA	GG	GG	GG	AA	AA	AA	AA	GG	AA	AA	AA	AA	AA	GG	AA	GG	AA	AA	AA	AA	AA	AA	AA	GG	AA	AA	GG	AA	GG	AA	AA	AA	GG	AA	GG	AA	GG	AA	GG	AA	AA	AA	AA
i41219Gh	Dt_chr9	20955012	GG	GG	GG	AG	GG	AG	GG	GG	GG	GG	GG	GG	GG	GG	GG	GG	GG	GG	AG	GG	AG	GG	AG	GG	GG	AG	GG	GG	GG	GG	GG	GG	GG	GG	AG	AG	GG	GG	GG	GG	GG	GG	GG	GG	GG	GG	GG
i41513Gh	Dt_chr9	20969057	CC	CC	AC	AC	AC	AC	AC	CC	AC	AC	AC	CC	CC	CC	AC	CC	CC	AC	AC	CC	CC	CC	CC	AC	CC	CC	CC	CC	AC	CC	AC	AC	CC	CC	AC	AC	CC	CC	CC	AC	AC	CC	CC	CC	CC	AC	AC
i38039Gh	Dt_chr9	21019495	AA	AG	AG	AA	AG	AA	AG	AA	AA	AA	AA	AG	AA	AA	AG	AG	AA	AA	AG	AA	AA	AA	AA	AA	AG	AA	AA	AG	AA	AA	AG	AA	AG	AA	AA	AG	AA	AA	AA	AA	AG	AG	AG	AG	AG	AA	AG
i19921Gh	Dt_chr9	21021066	AA	AA	AA	AA	AA	AG	AA	AG	AG	AA	AG	AA	AA	AA	AA	AA	AA	AA	AA	AG	AA	AA	AA	AA	AA	AG	AA	AA	AA	AA	AA	AA	AA	AA	AG	AG	AA	AA	AA	AA	AA	AG	AA	AA	AA	AG	AA
i37067Gh	Dt_chr9	21023296	AG	AG	AG	AG	AG	GG	AG	AG	AG	AG	GG	AG	AG	AG	AG	AG	AG	AG	AG	AG	AG	AG	AG	AG	AG	AG	AG	AG	AG	AG	AG	AG	AG	GG	AG	AG	AG	AG	AG	AG	AG	GG	AG	AG	AG	AG	AG
i31371Gh	Dt_chr9	21101613	AA	AG	AA	AG	AG	AG	AA	AG	AA	AG	AG	AG	AA	AA	AA	AA	AA	AA	AA	AG	AG	AG	AG	AA	AA	AA	AA	AG	AA	AA	AA	AA	AG	AG	AG	AG	AA	AA	AG	AG	AG	AA	AG	AA	AG	AA	AA
i46493Gh	Dt_chr9	21112641	AA	AA	AA	AA	AA	AA	AA	AA	AA	AA	AA	AA	AA	AA	AA	AA	AA	AA	AA	AA	AA	AA	AA	AA	AA	AA	GG	AA	AA	AA	AA	AA	AA	AA	GG	AA	AA	AA	AA	AA	AA	AA	AA	AA	AA	AA	AA
i34388Gh	Dt_chr9	21113809	CC	CC	CC	CC	CC	AA	CC	AA	CC	AA	CC	AA	AA	AA	CC	AA	CC	AC	CC	AA	AA	CC	AA	CC	AA	CC	CC	CC	CC	AA	CC	AA	AC	CC	CC	CC	CC	CC	CC	CC	AA	CC	CC	CC	AA	CC	AA
i33666Gh	Dt_chr9	21113942	AG	AG	AG	AG	AG	AG	AG	AG	AG	AG	AG	AG	AG	AG	AG	AG	AG	AG	AG	AG	AG	AG	AG	AG	AG	AG	GG	AG	AG	AG	AG	AG	AG	AG	GG	AG	AG	AG	AG	AG	AG	AG	AG	AG	AG	AG	AG
i31772Gh	Dt_chr9	21113991	GG	GG	GG	AG	AG	AG	AG	GG	AG	GG	AG	GG	GG	GG	GG	GG	AG	AG	GG	GG	GG	GG	GG	GG	AG	AG	AG	GG	AG	GG	GG	GG	GG	GG	AG	GG	GG	AG	GG	GG	GG	AG	GG	GG	GG	AG	AG
i41171Gh	Dt_chr9	21114409	GG	AG	AG	GG	AG	AG	GG	GG	GG	GG	AG	GG	GG	GG	AG	GG	GG	GG	GG	AG	GG	GG	GG	GG	GG	GG	GG	AG	GG	GG	AG	GG	AG	GG	GG	GG	GG	GG	AG	GG	AG	GG	AG	GG	GG	GG	GG
i40351Gh	Dt_chr9	21116308	GG	GG	GG	AG	GG	GG	GG	GG	GG	GG	GG	GG	GG	GG	GG	GG	GG	GG	GG	GG	GG	GG	GG	GG	GG	GG	AG	GG	GG	GG	GG	GG	GG	GG	AG	GG	GG	GG	GG	GG	GG	GG	GG	GG	GG	GG	GG
i25008Gh	Dt_chr9	21163729	AC	AC	AC	AC	AC	AC	AC	AC	AC	AC	AC	AC	AC	AC	AC	AC	AC	AC	AC	CC	CC	AC	CC	AC	AC	AC	AC	AC	AC	AC	AC	AC	AC	AC	CC	AC	AC	AC	AC	AC	AC	AC	AC	AC	AC	AC	AC
i36892Gh	Dt_chr9	21164081	AG	AG	AG	GG	GG	GG	GG	AG	GG	AG	GG	AG	AG	AG	AG	AG	AG	GG	AG	GG	GG	AG	GG	GG	AG	AG	AG	AG	GG	AG	AG	AG	AG	AG	GG	GG	AG	AG	AG	AG	AG	AG	AG	AG	AG	AG	AG
i41453Gh	Dt_chr9	21170268	CC	CC	CC	AC	CC	CC	CC	CC	CC	CC	CC	CC	CC	CC	CC	CC	CC	CC	AC	AC	CC	CC	CC	CC	CC	CC	CC	CC	CC	CC	CC	CC	CC	AC	CC	CC	AC	CC	CC	CC	CC	CC	CC	CC	AC	CC	CC
i37695Gh	Dt_chr9	21181888	GG	GG	GG	GG	GG	GG	GG	GG	GG	GG	GG	GG	AG	GG	AG	AG	GG	AG	GG	GG	AG	GG	AG	AG	AG	AG	GG	GG	AG	GG	AG	GG	GG	GG	GG	AG	GG	GG	AG	GG	AG	GG	GG	AG	GG	GG	GG
i32158Gh	Dt_chr9	21183231	AG	AG	AG	AG	AG	AG	AG	AG	AG	AG	AG	AG	AG	AG	AG	AG	AG	AG	AG	GG	GG	AG	GG	AG	AG	AG	AG	AG	AG	AG	AG	AG	AG	AG	GG	AG	AG	AG	AG	AG	AG	AG	AG	AG	AG	AG	AG
i23676Gh	Dt_chr9	21183770	AA	AA	AA	AG	AA	AG	AG	AA	AG	AA	AG	AA	AA	AA	AA	AA	AG	AG	AA	AA	AA	AG	AA	AG	AA	AG	AG	AA	AG	AA	AA	AA	AA	AG	AG	AG	AA	AA	AA	AG	AA	AG	AA	AA	AA	AG	AA
i36489Gh	Dt_chr9	21246076	AC	AC	AC	AC	AC	AC	AC	AC	AC	AC	AC	AC	AC	AC	AC	AC	AC	AC	AC	AC	AC	AC	AC	AC	AC	AC	AC	AC	AC	AC	AC	AC	AC	AC	AC	CC	AC	AC	AC	AC	AC	AC	AC	AC	AC	AC	AC
i33729Gh	Dt_chr9	21247551	AG	AG	AG	AG	AG	AG	AG	AG	AG	AG	AG	AG	AG	AG	AG	AG	AG	AG	AG	AG	AG	AG	AG	AG	AG	AG	GG	AG	AG	AG	AG	AG	AG	AG	GG	AG	AG	AG	AG	AG	AG	AG	AG	AG	AG	AG	AG
i32624Gh	Dt_chr9	21247674	AA	AG	AG	AA	AG	AG	AG	AG	AA	AA	AA	AA	AA	AA	AG	AA	AG	AG	AA	AG	AA	AA	AA	AA	AA	AA	AG	AG	AA	AA	AG	AA	AG	AG	AG	AA	AA	AA	AA	AA	AG	AG	AG	AA	AG	AA	AA
i41870Gh	Dt_chr9	21254473	GG	GG	GG	AA	GG	AA	GG	GG	GG	GG	GG	AA	GG	GG	GG	GG	AA	GG	GG	GG	AA	GG	AA	AA	GG	AA	AA	GG	GG	GG	GG	GG	GG	GG	AA	AA	GG	GG	GG	GG	GG	GG	GG	GG	GG	GG	GG
i22802Gh	Dt_chr9	21358029	CC	AC	AC	CC	AC	AC	CC	CC	CC	CC	AC	CC	CC	CC	AC	CC	CC	CC	CC	AC	CC	CC	CC	CC	CC	CC	CC	AC	CC	CC	AC	CC	AC	CC	CC	CC	CC	CC	AC	CC	AC	CC	AC	CC	CC	CC	CC
i29952Gh	Dt_chr9	21359985	AG	AG	AG	AG	AG	AG	AG	AG	AG	AG	AG	AG	AG	AG	AG	AG	AG	AG	AG	GG	GG	AG	GG	AG	AG	AG	AG	AG	AG	AG	AG	AG	AG	AG	GG	AG	AG	AG	AG	AG	AG	AG	AG	AG	AG	AG	AG
i33077Gh	Dt_chr9	21379790	CC	CC	CC	CC	CC	CC	CC	CC	CC	CC	CC	CC	CC	CC	CC	CC	CC	CC	CC	CC	CC	CC	CC	CC	CC	AA	CC	CC	CC	CC	CC	AA	CC	CC	CC	CC	CC	CC	CC	CC	CC	CC	CC	CC	CC	CC	CC
i41297Gh	Dt_chr9	21381814	GG	GG	GG	GG	GG	GG	AG	GG	GG	AA	GG	GG	GG	GG	GG	GG	GG	GG	GG	AA	GG	GG	GG	GG	GG	GG	GG	GG	GG	GG	GG	GG	GG	AA	GG	GG	GG	GG	GG	AA	AA	GG	GG	GG	GG	GG	GG
i38161Gh	Dt_chr9	21383652	GG	GG	AG	AG	GG	AG	GG	AG	GG	AG	GG	GG	GG	GG	AG	GG	AG	GG	GG	AG	GG	GG	GG	GG	GG	GG	GG	GG	GG	GG	AG	GG	AG	GG	GG	GG	GG	GG	AG	GG	AG	GG	GG	AG	GG	GG	GG
i30647Gh	Dt_chr9	21486861	GG	GG	GG	AA	AA	AA	AA	GG	AA	GG	AA	GG	GG	GG	GG	GG	AA	AA	GG	GG	GG	GG	GG	GG	AA	AA	AA	GG	AA	GG	GG	GG	GG	GG	AA	AA	GG	AA	GG	GG	GG	GG	GG	GG	GG	AA	AA
i31294Gh	Dt_chr9	21503712	AG	AG	AG	AG	AG	AG	AG	AG	AG	AG	AG	AG	AG	AG	AG	AG	AG	AG	AG	GG	GG	AG	GG	AG	AG	AG	AG	AG	AG	AG	AG	AG	AG	AG	GG	AG	AG	AG	AG	AG	AG	AG	AG	AG	AG	AG	AG
i27997Gh	Dt_chr9	21504088	AA	AA	AA	AA	CC	AA	CC	AA	CC	AA	CC	AA	CC	AA	AC	CC	AA	CC	AA	AA	CC	AA	CC	CC	CC	CC	AA	AA	CC	AA	CC	CC	AA	AA	CC	CC	AA	CC	CC	CC	CC	AA	AA	CC	AA	AA	AA
i35914Gh	Dt_chr9	21504147	AA	GG	GG	AA	AA	AA	GG	GG	AA	GG	GG	GG	AA	GG	GG	GG	GG	AA	GG	AA	AA	GG	AA	AA	GG	AA	AA	GG	AA	AA	GG	AA	GG	GG	AA	AA	AA	GG	GG	AA	GG	AA	GG	GG	GG	GG	AA
i44629Gh	Dt_chr9	21532959	GG	GG	GG	GG	GG	AA	AG	GG	GG	GG	AA	GG	GG	GG	GG	GG	GG	GG	GG	GG	GG	GG	GG	GG	GG	GG	GG	GG	GG	GG	GG	GG	GG	AA	GG	GG	GG	GG	GG	GG	GG	AA	GG	GG	GG	GG	GG
i19289Gh	Dt_chr9	21598527	AG	AA	AA	AA	AA	AA	AG	AA	AG	AA	AG	AA	AA	AA	AA	AA	AG	AG	AA	AA	AG	AA	AG	AA	AA	AA	AG	AA	AA	AG	AA	AA	AA	AA	AA	AA	AG	AG	AA	AA	AA	AG	AA	AA	AA	AG	AA
i28619Gh	Dt_chr9	21630751	AG	AG	AG	GG	GG	GG	GG	AG	GG	AG	GG	AG	AG	AG	AG	AG	GG	GG	AG	AG	AG	AG	AG	AG	GG	GG	GG	AG	GG	AG	AG	AG	AG	AG	GG	GG	AG	GG	AG	AG	AG	AG	AG	AG	AG	GG	GG
i26752Gh	Dt_chr9	21630790	AA	AA	AA	AA	AA	AA	AA	AA	AA	AA	AA	AA	AA	AA	AA	AA	AA	AA	AA	AA	AA	AA	AA	AA	AA	AA	AG	AA	AA	AA	AA	AA	AA	AA	AG	AA	AA	AA	AA	AA	AA	AA	AA	AA	AA	AA	AA
i32016Gh	Dt_chr9	21653160	GG	GG	GG	GG	GG	GG	GG	GG	GG	GG	GG	GG	GG	GG	GG	GG	GG	GG	GG	GG	GG	GG	GG	GG	GG	GG	AG	GG	GG	GG	GG	GG	GG	GG	AG	GG	GG	GG	GG	GG	GG	GG	GG	GG	GG	GG	GG
i39763Gh	Dt_chr9	21694854	GG	GG	GG	GG	AA	GG	AA	GG	AA	GG	AA	GG	AA	GG	AG	AA	GG	AA	GG	GG	AA	GG	AA	AA	AA	AA	GG	GG	AA	GG	AA	GG	GG	GG	AA	AA	GG	AA	AA	GG	AA	GG	GG	AA	GG	GG	GG
i29402Gh	Dt_chr9	21721763	GG	GG	GG	GG	GG	GG	GG	GG	GG	AG	GG	GG	GG	GG	AG	GG	GG	GG	GG	GG	GG	GG	GG	GG	GG	GG	GG	GG	GG	GG	GG	GG	AG	GG	AG	GG	GG	GG	GG	GG	GG	GG	GG	GG	GG	GG	GG
i25092Gh	Dt_chr9	21758634	GG	GG	GG	AG	GG	AG	GG	GG	GG	GG	GG	GG	GG	GG	GG	GG	GG	AG	GG	GG	GG	GG	GG	GG	GG	AG	AG	GG	GG	GG	GG	GG	GG	GG	AG	GG	GG	GG	GG	GG	GG	GG	GG	GG	GG	AG	GG
i21534Gh	Dt_chr9	21764194	AA	AG	AG	AA	AA	AA	AG	AG	AA	AG	AG	AG	AA	AG	AG	AG	AG	AA	AG	AA	AA	AG	AA	AA	AG	AA	AA	AG	AA	AA	AG	AA	AG	AG	AA	AA	AA	AG	AG	AA	AG	AA	AG	AG	AG	AG	AA
i21809Gh	Dt_chr9	21764194	AA	AG	AG	AA	AG	AG	AG	AG	AA	AA	AA	AA	AA	AA	AG	AA	AG	AG	AA	AG	AA	AA	AA	AA	AA	AA	AG	AG	AA	AA	AG	AA	AG	AG	AG	AA	AA	AA	AA	AA	AG	AA	AG	AA	AG	AA	AA
i25958Gh	Dt_chr9	21772379	AA	AA	AA	AA	AA	GG	AG	AA	AA	AA	GG	AA	AA	AA	AA	AA	AA	AA	AA	AA	AA	AA	AA	AA	AA	AA	AA	AA	AA	AA	AA	AA	AA	GG	AA	AA	AA	AA	AA	AA	AA	GG	AA	AA	AA	AA	AA
i42500Gh	Dt_chr9	21772540	GG	GG	GG	GG	GG	GG	GG	GG	GG	GG	GG	GG	GG	GG	GG	AG	GG	GG	GG	GG	GG	GG	GG	GG	AG	GG	AG	GG	GG	GG	GG	GG	GG	GG	AG	GG	GG	GG	GG	GG	GG	AG	GG	GG	GG	GG	GG
i08156Gh	Dt_chr9	21870213	AC	AA	AA	AC	AA	AA	AC	AC	AA	AA	AA	AA	AA	AA	AA	AA	AA	NN	AA	AA	AA	AA	AA	AC	AA	AA	AC	AA	AC	AA	AA	AC	AA	AA	AC	AA	AC	AA	AC	AA	AA	AC	AA	AA	AA	AA	AA
i47662Gh	Dt_chr9	21885260	GG	GG	GG	GG	GG	GG	GG	GG	GG	GG	GG	GG	GG	GG	GG	GG	GG	GG	GG	GG	GG	GG	GG	GG	GG	GG	AA	GG	GG	GG	GG	GG	GG	GG	AA	GG	GG	GG	GG	GG	GG	GG	GG	GG	GG	GG	GG
i49565Gh	Dt_chr9	22014774	GG	GG	GG	GG	GG	GG	GG	GG	GG	GG	GG	GG	GG	GG	GG	GG	GG	GG	GG	GG	GG	GG	GG	GG	GG	GG	AA	GG	GG	GG	GG	GG	GG	GG	AA	GG	GG	GG	GG	GG	GG	GG	GG	GG	GG	GG	GG
i45969Gh	Dt_chr9	22019587	AA	AG	AG	AA	AA	AA	AG	AG	AA	AG	AG	AG	AA	AG	AG	AG	AG	AA	AG	AA	AA	AG	AA	AA	AG	AA	AA	AG	AA	AA	AG	AA	AG	AG	AA	AA	AA	AG	AG	AA	AG	AA	AG	AG	AG	AG	AA
i40038Gh	Dt_chr9	22020460	AA	AA	GG	GG	GG	GG	GG	GG	AA	AA	AG	AA	GG	AA	AA	AA	AA	GG	AA	GG	AA	AA	AA	GG	AA	AA	AA	AA	GG	AA	GG	AA	GG	AA	AA	GG	AA	AA	GG	AA	GG	AA	AA	GG	AA	GG	AA
i37470Gh	Dt_chr9	22076385	AA	AA	AA	AA	AG	AA	AG	AA	AG	AA	NN	AA	AA	AA	AA	AA	AG	AG	AA	AA	AA	AA	AA	AA	AG	AG	AG	AA	AG	AA	AA	AA	AA	AA	AG	AG	AA	AA	AA	AG	AA	AA	AA	AA	AA	AG	AG
i43098Gh	Dt_chr9	22084634	GG	GG	GG	AG	GG	AG	GG	GG	GG	GG	GG	GG	GG	GG	GG	GG	GG	GG	AG	GG	AG	GG	AG	GG	GG	AG	GG	GG	GG	GG	GG	GG	GG	GG	AG	AG	GG	GG	GG	GG	GG	GG	GG	GG	GG	GG	GG
i46854Gh	Dt_chr9	22086463	AA	GG	AA	GG	AA	GG	GG	GG	GG	GG	GG	AA	GG	GG	GG	AA	AA	GG	AA	AA	GG	AG	GG	GG	AA	GG	GG	GG	GG	AA	GG	AA	AA	AA	AA	GG	GG	GG	AA	AA	GG	AA	GG	AA	GG	GG	GG
i29365Gh	Dt_chr9	22104513	GG	GG	GG	AG	GG	AG	GG	GG	GG	GG	GG	GG	GG	GG	GG	GG	GG	AG	GG	AA	AA	GG	AA	GG	GG	AG	AG	GG	GG	GG	GG	GG	GG	GG	AA	GG	GG	GG	GG	GG	GG	AG	GG	GG	GG	AG	GG
i41494Gh	Dt_chr9	22111974	GG	AA	AA	GG	GG	GG	AA	AA	GG	AA	AA	AA	GG	AA	AA	AA	AA	GG	AA	GG	GG	AA	GG	GG	AA	GG	GG	AA	GG	GG	AA	GG	AA	AA	GG	GG	GG	AA	AA	GG	AA	GG	AA	AA	AA	AA	GG
i18233Gh	Dt_chr9	22115500	NN	AG	GG	GG	AG	AG	GG	AG	AG	GG	AG	AG	AG	AG	AG	NN	AG	AG	AG	AG	AG	AG	AG	AG	AG	AG	GG	AG	AG	AG	AG	AG	AG	NN	AG	AG	AG	AG	AG	NN	AG	AG	AG	AG	GG	AG	AG
i40401Gh	Dt_chr9	22118275	AG	GG	AG	GG	GG	GG	AG	GG	AG	GG	GG	GG	AG	AG	AG	AG	AG	AG	AG	GG	AG	GG	AG	AG	AG	AG	AG	GG	AG	AG	AG	AG	GG	AG	GG	GG	AG	AG	GG	GG	GG	AG	GG	AG	GG	AG	AG
i26684Gh	Dt_chr9	22140873	AG	GG	AG	GG	GG	GG	AG	GG	AG	GG	GG	GG	AG	AG	AG	AG	AG	AG	AG	GG	AG	GG	AG	AG	AG	AG	AG	GG	AG	AG	AG	AG	GG	AG	GG	GG	AG	AG	GG	GG	GG	AG	GG	AG	GG	AG	AG
i24287Gh	Dt_chr9	22230168	AG	GG	GG	AG	AG	AG	GG	GG	AG	GG	GG	GG	AG	GG	GG	GG	GG	AG	GG	AG	AG	GG	AG	AG	GG	AG	AG	GG	AG	AG	GG	AG	GG	GG	AG	AG	AG	GG	GG	AG	GG	AG	GG	GG	GG	GG	AG
i19893Gh	Dt_chr9	22235169	AA	AA	AA	AA	AA	GG	AG	AA	AA	AA	GG	AA	AA	AA	AA	AA	AA	AA	AA	AA	AA	AA	AA	AA	AA	AA	AA	AA	AA	AA	AA	AA	AA	GG	AA	AA	AA	AA	AA	AA	AA	GG	AA	AA	AA	AA	AA
i43763Gh	Dt_chr9	22240077	AA	AA	AA	AA	GG	AA	AA	GG	AA	AA	AG	AA	AA	AA	AA	AA	GG	AA	AA	AA	GG	AA	GG	AA	AA	AA	AA	GG	AA	AA	GG	AA	GG	GG	AA	AA	AA	AA	AA	AA	GG	AA	GG	AA	AA	AA	AA
i44132Gh	Dt_chr9	22268101	AG	GG	GG	AG	GG	GG	AG	AG	AG	AG	GG	AG	AG	AG	GG	AG	AG	AG	AG	GG	AG	AG	AG	AG	AG	AG	AG	GG	AG	AG	GG	AG	GG	AG	AG	AG	AG	AG	GG	AG	GG	GG	GG	AG	AG	AG	AG
i20295Gh	Dt_chr9	22281616	GG	AG	AG	GG	AG	AG	GG	GG	GG	GG	AG	GG	GG	GG	AG	GG	GG	GG	GG	AG	GG	GG	GG	GG	GG	GG	GG	AG	GG	GG	AG	GG	AG	GG	GG	GG	GG	GG	AG	GG	AG	AG	AG	GG	GG	GG	GG
i29553Gh	Dt_chr9	22284144	AG	AA	AA	AG	AG	AG	AA	AA	AG	AA	AA	AA	AG	AA	AA	AA	AA	AG	AA	AG	AG	AA	AG	AG	AA	AG	AG	AA	AG	AG	AA	AG	AA	AA	AG	AG	AG	AA	AA	AG	AA	AG	AA	AA	AA	AA	AG
i38045Gh	Dt_chr9	22296886	GG	AG	GG	AG	GG	GG	GG	GG	GG	AG	GG	GG	GG	GG	GG	GG	GG	GG	GG	GG	GG	AG	GG	GG	GG	GG	GG	AG	GG	GG	GG	GG	GG	GG	GG	AG	GG	GG	AG	AG	GG	GG	AG	GG	AG	GG	GG
i21361Gh	Dt_chr9	22302323	AA	AA	AA	AA	AG	AA	AG	AA	AG	AG	AG	AA	AG	AA	AG	AA	AG	AA	AG	AA	AA	AG	AA	AG	AA	AA	AA	AG	AG	AG	AA	AA	AA	AG	AG	AA	AG	AA	AG	AA	AA	AG	AG	AA	AG	AA	AG
i27046Gh	Dt_chr9	22344482	GG	GG	GG	GG	GG	GG	GG	GG	GG	GG	GG	GG	GG	GG	GG	GG	GG	GG	GG	GG	GG	GG	GG	GG	GG	GG	AA	GG	GG	GG	GG	GG	GG	GG	AA	GG	GG	GG	GG	GG	GG	GG	GG	GG	GG	GG	GG
i40742Gh	Dt_chr9	22347521	AC	AA	AA	AA	AA	AA	AA	AA	AA	AA	AA	AA	AA	AA	AA	AC	AA	AC	AA	AA	AA	AA	AA	AC	AC	AA	AA	AA	AC	AA	AA	AA	AA	AA	AA	AA	AA	AA	AA	AA	AA	AA	AA	AA	AA	AA	AA
i26347Gh	Dt_chr9	22368763	GG	GG	GG	GG	GG	GG	GG	GG	GG	GG	GG	GG	GG	GG	AA	GG	GG	GG	GG	GG	AA	GG	AA	GG	GG	GG	GG	GG	GG	GG	GG	GG	GG	GG	GG	GG	GG	GG	GG	GG	GG	GG	GG	GG	GG	GG	GG
i44267Gh	Dt_chr9	22394335	GG	AA	GG	GG	AA	AA	GG	AA	GG	AA	GG	GG	GG	GG	AA	GG	GG	GG	AA	GG	AA	AG	AA	AA	GG	AA	GG	AA	AA	AA	AA	AA	AA	AA	GG	GG	GG	GG	AA	GG	AA	GG	AA	AA	GG	AA	AA
i47382Gh	Dt_chr9	22398028	CC	CC	AA	CC	CC	CC	AA	CC	AA	CC	CC	CC	CC	CC	CC	CC	CC	CC	CC	CC	CC	CC	CC	CC	CC	CC	CC	CC	CC	CC	CC	CC	AA	CC	CC	CC	CC	CC	CC	CC	CC	CC	CC	CC	CC	AA	CC
i25171Gh	Dt_chr9	22413700	AG	GG	AG	GG	GG	GG	AG	GG	AG	GG	GG	GG	AG	AG	AG	AG	AG	AG	AG	GG	GG	GG	GG	AG	AG	AG	AG	GG	AG	AG	AG	AG	GG	AG	GG	GG	AG	AG	GG	GG	GG	AG	GG	AG	GG	AG	AG
i41702Gh	Dt_chr9	22414073	AA	AA	AA	AC	AA	AC	AA	AA	AA	AA	AC	AA	AC	AA	AA	AA	AC	AC	AA	AA	AC	AA	AC	AC	AA	AC	AA	AA	AC	AC	AA	AA	AA	AA	AC	AC	AA	AA	AC	AC	AA	AA	AA	AC	AA	AC	AA
i20940Gh	Dt_chr9	22419667	AA	AG	AG	AA	AG	AA	AA	AG	AG	AA	AA	AA	AA	AA	AG	AA	AA	AA	AA	AA	AA	AA	AA	AA	AA	AA	AA	AG	AA	AA	AG	AA	AG	AG	AA	AA	AA	AA	AA	AA	AG	AG	AG	AA	AA	AA	AA
i19119Gh	Dt_chr9	22419854	GG	GG	AA	GG	AA	GG	GG	GG	AA	GG	AA	GG	GG	GG	GG	GG	GG	GG	GG	GG	GG	GG	GG	GG	GG	GG	GG	GG	GG	GG	GG	GG	GG	GG	AA	GG	GG	AA	GG	GG	GG	GG	GG	GG	GG	GG	GG
i29254Gh	Dt_chr9	22423486	GG	AA	GG	GG	AA	AA	AA	GG	AA	GG	GG	GG	GG	GG	AA	AA	GG	AA	GG	GG	GG	GG	GG	GG	AA	GG	AA	GG	GG	GG	GG	GG	GG	GG	AA	AA	GG	AG	GG	GG	GG	GG	GG	GG	GG	AA	GG
i34075Gh	Dt_chr9	22437521	CC	CC	CC	CC	CC	CC	CC	AA	CC	CC	CC	AA	AA	CC	CC	AA	CC	CC	AA	CC	AA	AA	AA	CC	AA	AA	CC	CC	CC	AA	CC	CC	CC	AA	CC	CC	CC	CC	AA	AA	CC	CC	CC	AA	AA	CC	CC
i44913Gh	Dt_chr9	22444348	GG	AG	AG	AG	AG	AG	GG	GG	AG	GG	GG	AG	GG	GG	AG	AG	GG	GG	GG	GG	GG	GG	GG	GG	AG	AG	GG	GG	GG	GG	AG	GG	GG	GG	AG	GG	GG	GG	GG	GG	AG	GG	GG	GG	GG	AG	GG
i26629Gh	Dt_chr9	22467014	AC	AC	AC	AC	AA	AA	AA	AC	AA	AC	AA	AC	AA	AC	AC	AC	AA	AC	AC	AC	AC	AC	AC	AA	AC	AC	AC	AC	AA	AA	AC	AA	AC	AC	AC	AC	AA	AC	AC	AA	AC	AC	AC	AC	AC	AA	AC
i21587Gh	Dt_chr9	22514787	GG	AG	GG	GG	GG	GG	GG	GG	GG	GG	GG	GG	GG	GG	GG	GG	GG	GG	AG	GG	AG	GG	AG	GG	GG	GG	AG	GG	GG	GG	GG	GG	GG	GG	AG	GG	GG	GG	GG	AG	GG	GG	GG	GG	AG	AG	GG
i45837Gh	Dt_chr9	22534742	GG	AA	AA	AA	AA	AA	AA	AA	AA	GG	AA	GG	GG	GG	AA	AA	AA	AA	GG	AA	GG	AA	GG	AA	AA	AA	GG	GG	AA	GG	AA	GG	AA	AG	AA	GG	GG	GG	GG	AA	AA	AA	GG	GG	AA	AA	AA
i19937Gh	Dt_chr9	22536828	GG	GG	GG	GG	GG	GG	GG	GG	GG	GG	GG	GG	GG	GG	GG	GG	GG	GG	GG	GG	GG	GG	GG	GG	GG	GG	GG	GG	GG	GG	GG	GG	GG	AA	AA	GG	GG	GG	GG	GG	GG	AA	GG	GG	GG	GG	GG
i28544Gh	Dt_chr9	22545422	AC	CC	CC	AC	CC	CC	AC	AC	AC	AC	CC	AC	AC	AC	CC	AC	AC	AC	AC	CC	AC	AC	AC	AC	AC	AC	AC	CC	AC	AC	CC	AC	CC	AC	AC	AC	AC	AC	CC	AC	CC	AC	CC	AC	AC	AC	AC
i33805Gh	Dt_chr9	22575389	AG	GG	GG	AG	GG	GG	AG	AG	AG	AG	GG	AG	AG	AG	GG	AG	AG	AG	AG	GG	AG	AG	AG	AG	AG	AG	AG	GG	AG	AG	GG	AG	GG	AG	AG	AG	AG	AG	GG	AG	GG	GG	GG	AG	AG	AG	AG
i22568Gh	Dt_chr9	22591305	AG	GG	GG	GG	GG	AG	GG	GG	GG	AG	GG	GG	GG	AG	AG	GG	GG	GG	AG	GG	GG	GG	GG	GG	GG	GG	GG	GG	GG	GG	GG	GG	GG	GG	GG	GG	GG	GG	GG	GG	GG	GG	GG	GG	GG	AG	AG
i45831Gh	Dt_chr9	22592826	AA	AA	AA	GG	AA	AA	AA	AA	AA	AA	AA	AA	AA	AA	AA	AA	AA	GG	AA	AA	AA	AA	AA	AA	AA	AA	AA	AA	GG	AA	AA	AA	AA	AA	AA	AA	AA	AA	AA	AA	AA	AA	AA	AA	AA	AA	AA
i30899Gh	Dt_chr9	22633462	AC	CC	CC	CC	CC	AC	AC	AC	AC	AC	AC	AC	AC	AC	AC	AC	AC	AC	CC	CC	CC	AC	CC	AC	AC	AC	CC	CC	AC	CC	CC	CC	AC	CC	CC	AC	CC	AC	AC	AC	CC	CC	CC	AC	CC	AC	AC
i20691Gh	Dt_chr9	22640280	AA	AA	GG	GG	AA	AA	AA	GG	AA	GG	AA	AA	AA	AA	GG	AA	GG	GG	GG	AA	AA	GG	AA	AA	AA	AA	AG	AA	AA	AA	GG	GG	GG	GG	GG	AA	GG	GG	AA	AA	GG	AA	AA	GG	GG	AA	GG
i44346Gh	Dt_chr9	22640479	GG	GG	GG	GG	AG	AG	GG	AG	GG	GG	AG	GG	GG	GG	GG	GG	GG	GG	GG	AG	GG	GG	GG	GG	GG	GG	GG	GG	GG	GG	AG	GG	AG	AG	AG	GG	GG	GG	GG	AG	AG	GG	GG	GG	GG	GG	GG
i46509Gh	Dt_chr9	22647455	GG	GG	AG	GG	GG	GG	AG	GG	AG	AG	AG	GG	GG	GG	GG	GG	GG	GG	GG	GG	AG	AG	AG	AG	GG	GG	GG	GG	GG	AG	AG	GG	AG	GG	AG	GG	AG	GG	AG	GG	AG	GG	GG	AG	AG	GG	GG
i48746Gh	Dt_chr9	22648052	AA	AA	AG	AA	AA	AA	AA	AG	AA	AG	AA	AA	AA	AA	AA	AA	AA	AA	AA	AA	AG	AA	AG	AA	AA	AA	AA	AA	AA	AA	AA	AA	AA	AA	AA	AG	AA	NN	AA	AA	AA	AG	AA	AA	AA	AG	AA
i22789Gh	Dt_chr9	22672404	AG	GG	AG	GG	AG	GG	AG	AG	AG	AG	AG	GG	AG	AG	AG	AG	AG	GG	AG	GG	AG	GG	AG	GG	AG	GG	GG	GG	GG	AG	AG	AG	AG	AG	GG	GG	AG	AG	GG	GG	AG	AG	GG	AG	AG	AG	AG
i33564Gh	Dt_chr9	22674173	GG	AA	GG	AA	GG	AA	GG	GG	GG	AA	GG	AA	AA	GG	AA	AA	GG	AA	AA	AA	AA	AA	AA	AA	AA	AA	AA	GG	AA	AA	GG	GG	GG	GG	AA	AA	GG	GG	GG	GG	GG	AA	GG	GG	GG	AA	GG
i10214Gh	Dt_chr9	22678997	AA	AA	AA	AG	AA	AA	AA	AA	AA	AA	AG	AA	AG	AA	AA	AA	AG	AG	AG	AA	AG	AG	AG	AG	AA	AA	AA	AA	AG	AG	AA	AG	AA	AA	AA	AA	AG	AA	AG	AG	AA	AG	AA	AG	AA	AG	AG
i23490Gh	Dt_chr9	22684464	CC	CC	AC	CC	AC	CC	CC	CC	CC	CC	AC	CC	CC	CC	CC	CC	CC	CC	CC	CC	CC	AC	CC	CC	CC	AC	CC	CC	CC	CC	AC	CC	AC	AC	CC	CC	AC	NN	CC	AC	AC	CC	CC	AC	AC	CC	CC
i44080Gh	Dt_chr9	22685727	GG	AG	GG	GG	GG	GG	AG	AG	GG	AG	GG	AG	AG	GG	AG	AG	AG	AG	AG	GG	GG	AG	GG	GG	AG	AG	AG	AG	GG	GG	AG	AG	AG	AG	GG	GG	AG	AG	AG	AG	AG	AG	AG	AG	AG	GG	AG
i45352Gh	Dt_chr9	22698367	AG	AG	AG	AG	AG	AA	AG	AA	AA	AG	AA	AG	AG	AA	AG	AG	AG	AG	AA	AG	AA	AG	AA	AG	AG	AG	AA	AG	AG	AA	AG	AA	AG	AG	AA	AA	AA	AG	AG	AA	AG	AG	AG	AG	AG	AA	AG
i44414Gh	Dt_chr9	22699050	GG	GG	GG	GG	AG	AG	GG	GG	GG	GG	AG	AG	GG	GG	GG	GG	GG	GG	GG	AG	GG	GG	GG	GG	GG	GG	GG	GG	GG	GG	GG	GG	AG	GG	AG	GG	GG	GG	GG	GG	AG	GG	GG	GG	GG	GG	GG
i34272Gh	Dt_chr9	22755763	AA	GG	GG	AA	GG	GG	AA	AA	AA	AA	GG	AA	AA	AA	GG	AA	AA	AA	AA	GG	AA	AA	AA	AA	AA	AA	AA	GG	AA	AA	GG	AA	GG	AA	AA	AA	AA	AA	GG	AA	GG	AA	GG	AA	AA	AA	AA
i30139Gh	Dt_chr9	22819684	AG	AG	AG	AG	AG	AG	AG	AG	AG	AG	AG	AG	GG	AG	GG	GG	GG	GG	GG	AG	GG	AG	GG	GG	GG	GG	GG	AG	GG	GG	AG	AG	AG	GG	AG	AG	GG	GG	AG	GG	AG	AG	AG	AG	AG	AG	GG
i39970Gh	Dt_chr9	22832931	CC	CC	CC	CC	CC	AA	CC	AA	AA	CC	AA	CC	CC	AA	CC	CC	CC	CC	AA	CC	AA	CC	AA	CC	CC	CC	AA	CC	CC	AA	CC	AA	CC	AC	AA	AA	AA	CC	CC	AA	CC	CC	CC	CC	CC	AA	CC
i27088Gh	Dt_chr9	22835394	AG	AG	AG	GG	AG	GG	AG	AG	AG	AG	AG	AG	AG	AG	AG	AG	AG	AG	GG	AG	GG	AG	GG	AG	AG	GG	AG	AG	AG	AG	AG	AG	AG	AG	GG	GG	AG	AG	AG	AG	AG	AG	AG	AG	AG	AG	AG
i29720Gh	Dt_chr9	22850963	AA	AA	GG	AA	GG	GG	AA	AA	GG	GG	AA	GG	GG	AA	AA	GG	AA	AA	GG	GG	AA	GG	AA	AA	GG	GG	AA	GG	AA	GG	GG	GG	GG	AA	AA	GG	AA	GG	AA	AA	GG	AA	GG	GG	AA	AA	GG
i34737Gh	Dt_chr9	22863704	AC	AA	AC	AC	AC	AC	AC	AA	AC	AC	AC	AC	AC	AC	AC	AC	AC	AA	AC	AA	AC	AC	AC	AA	AC	AC	AC	AC	AA	AC	AC	AC	AC	AC	AC	AC	AC	AC	AC	AC	AC	AC	AC	AC	AC	AC	AC
i23703Gh	Dt_chr9	22863975	GG	GG	GG	GG	GG	GG	GG	GG	GG	GG	GG	GG	GG	GG	GG	GG	GG	GG	GG	GG	GG	GG	GG	GG	GG	GG	AA	GG	GG	GG	GG	GG	GG	GG	AA	GG	GG	GG	GG	GG	GG	GG	GG	GG	GG	GG	GG
i27790Gh	Dt_chr9	22879290	AA	GG	GG	GG	GG	GG	GG	GG	GG	AA	GG	AA	AA	AA	GG	GG	GG	GG	AA	GG	AA	GG	AA	GG	GG	GG	AA	AA	GG	AA	GG	AA	GG	AG	GG	AA	AA	GG	AA	GG	GG	GG	AA	AA	GG	GG	GG
i24823Gh	Dt_chr9	22881292	AG	AG	GG	AG	AG	AG	GG	AG	GG	AG	AG	AG	AG	AG	AG	AG	AG	AG	AG	AG	AG	AG	AG	AG	AG	GG	AG	GG	AG	AG	AG	AG	GG	AG	GG	GG	AG	AG	AG	GG	AG	AG	GG	AG	AG	GG	AG
i46653Gh	Dt_chr9	22884583	GG	GG	AA	GG	GG	GG	AA	GG	GG	GG	GG	GG	GG	GG	AA	AA	AA	GG	GG	GG	GG	AA	GG	GG	AA	AA	GG	GG	GG	GG	AA	GG	AA	AG	AA	AA	GG	GG	GG	AA	AA	GG	GG	GG	AA	AA	AA
i38910Gh	Dt_chr9	22902445	GG	AG	AG	GG	GG	GG	AG	AG	GG	AG	AG	AG	GG	AG	AG	AG	AG	GG	AG	GG	GG	AG	GG	GG	AG	GG	GG	AG	GG	GG	AG	GG	AG	AG	GG	GG	GG	AG	AG	GG	AG	GG	AG	AG	AG	AG	GG
i25985Gh	Dt_chr9	22905274	AG	AG	AG	GG	GG	GG	GG	AG	GG	AG	GG	AG	AG	AG	AG	AG	GG	GG	AG	AG	AG	AG	AG	AG	GG	GG	GG	AG	GG	AG	AG	AG	AG	AG	GG	AG	AG	GG	AG	AG	AG	GG	AG	AG	AG	GG	GG
i38164Gh	Dt_chr9	22908246	GG	GG	GG	GG	GG	GG	GG	GG	GG	GG	GG	GG	AG	GG	AG	AG	GG	AG	GG	GG	AG	GG	AG	AG	AG	AG	GG	GG	AG	GG	AG	GG	GG	GG	GG	AG	GG	GG	GG	GG	AG	GG	GG	AG	GG	GG	GG
i29039Gh	Dt_chr9	22925862	GG	AG	AG	GG	AG	AG	GG	GG	GG	GG	AG	GG	GG	GG	AG	GG	GG	GG	GG	AG	GG	GG	GG	GG	GG	GG	GG	AG	GG	GG	AG	GG	AG	GG	GG	GG	GG	GG	AG	GG	AG	GG	AG	GG	GG	GG	GG
i28471Gh	Dt_chr9	22932355	AG	AG	GG	GG	GG	GG	GG	AG	GG	GG	GG	GG	AG	AG	AG	AG	AG	GG	GG	GG	AG	AG	AG	GG	AG	AG	AG	GG	GG	AG	GG	GG	AG	AG	AG	GG	AG	GG	AG	GG	GG	AG	GG	AG	AG	GG	AG
i47626Gh	Dt_chr9	22932985	GG	GG	GG	GG	GG	GG	GG	GG	GG	GG	AA	GG	GG	AA	AA	AA	GG	GG	GG	NN	GG	GG	GG	GG	AA	AA	AA	GG	GG	GG	GG	GG	GG	AA	AA	AA	AA	AA	AA	AA	GG	GG	GG	AA	GG	GG	GG
i42483Gh	Dt_chr9	22953072	AC	AA	AA	AC	AA	AA	AA	AA	AA	AA	AC	AA	AA	AC	AC	AA	AA	AA	AC	AA	AA	AA	AA	AA	AA	AC	AC	AA	AA	AA	AA	AA	AA	AC	AA	AC	AA	AC	AA	AA	AA	AA	AA	AA	AA	AC	AA
i48846Gh	Dt_chr9	22956986	GG	AG	AG	AG	AG	GG	GG	AG	GG	AG	GG	AG	AG	AG	AG	AG	AG	AG	AG	AG	AG	AG	AG	AG	AG	AG	AG	AG	AG	AG	AG	AG	AG	AG	GG	AG	AG	GG	AG	AG	AG	GG	AG	AG	AG	GG	AG
i42537Gh	Dt_chr9	22974336	GG	AA	AA	AA	AA	AA	AA	AA	AA	AA	AA	AA	AA	GG	GG	GG	GG	AA	AA	GG	AA	GG	AA	AA	GG	GG	AA	AA	GG	AA	AA	AA	AA	GG	GG	GG	GG	AA	AA	GG	AA	AA	AA	AA	AA	AA	AA
i23286Gh	Dt_chr9	23003969	AC	AC	AC	AC	AC	AC	AC	AC	AC	AC	AA	AC	AC	AA	AA	AA	AC	AC	AC	AA	AC	AC	AC	AC	AA	AA	AA	AC	AC	AC	AC	AC	AC	AA	AA	AA	AA	AA	AA	AA	AC	AC	AC	AA	AC	AC	AC
i39588Gh	Dt_chr9	23007676	AG	GG	GG	AG	GG	GG	AG	AG	AG	AG	GG	AG	AG	AG	GG	AG	AG	AG	AG	GG	AG	AG	AG	AG	AG	AG	AG	GG	AG	AG	GG	AG	GG	AG	AG	AG	AG	AG	GG	AG	GG	AG	GG	AG	AG	AG	AG
i29627Gh	Dt_chr9	23032176	GG	AG	AG	AG	AG	AG	GG	GG	AG	GG	GG	AG	GG	GG	AG	AG	GG	NN	GG	GG	GG	GG	GG	GG	AG	AG	GG	GG	GG	GG	AG	GG	GG	GG	AG	GG	GG	GG	GG	GG	AG	GG	GG	GG	GG	AG	GG
i44291Gh	Dt_chr9	23048719	AA	AA	AA	AA	AA	GG	AG	AA	AA	AA	GG	AA	AA	AA	AA	AA	AA	AA	AA	AA	AA	AA	AA	AA	AA	AA	AA	AA	AA	AA	AA	AA	AA	GG	AA	AA	AA	AA	AA	AA	AA	GG	AA	AA	AA	AA	AA
i45516Gh	Dt_chr9	23058118	GG	GG	AG	AG	GG	AG	GG	AG	GG	AG	GG	GG	GG	GG	AG	GG	AG	GG	GG	AG	GG	GG	GG	GG	GG	GG	GG	GG	GG	GG	AG	GG	AG	GG	GG	GG	GG	GG	AG	GG	AG	GG	GG	AG	GG	GG	GG
i25961Gh	Dt_chr9	23064369	AA	AA	CC	AA	AA	AA	CC	AA	CC	AA	AA	AA	AA	AA	AA	AA	AA	AA	AA	AA	AA	AA	AA	AA	AA	AA	AA	AA	AA	AA	AA	AA	CC	AA	AA	AA	AA	AA	AA	AA	AA	AA	AA	AA	AA	CC	AA
i43386Gh	Dt_chr9	23085777	AG	AA	AA	AG	AG	AG	AA	AA	AG	AA	AA	AA	AG	AA	AA	AA	AA	AG	AA	AG	AG	AA	AG	AG	AA	AG	AG	AA	AG	AG	AA	AG	AA	AA	AG	AG	AG	AA	AA	AG	AA	AG	AA	AA	AA	AA	AG
i18443Gh	Dt_chr9	23125254	AA	CC	CC	AA	CC	CC	AA	AA	AA	AA	CC	AA	AA	AA	CC	AA	AA	AA	AA	CC	AA	AA	AA	AA	AA	AA	AA	CC	AA	AA	CC	AA	CC	AA	AA	AA	AA	AA	AA	AA	CC	AA	CC	AA	AA	AA	AA
i25654Gh	Dt_chr9	23134553	AA	AA	AG	AG	AA	AG	NN	AA	AG	AA	AG	AA	AA	AA	AA	AA	AA	AA	AA	AA	AA	AA	AA	AA	AA	AA	AA	AA	AA	AA	AA	AA	AA	AA	AA	AA	AA	AG	AA	AA	AA	AA	AA	AA	AA	AG	AA
i16900Gh	Dt_chr9	23151958	AG	AG	AG	AG	AG	AG	AG	GG	AG	AG	AG	AG	AG	AG	AG	AG	AG	AG	AG	AG	AG	AG	AG	AG	AG	AG	AG	AG	AG	AG	AG	AG	AG	AG	AG	AG	AG	AG	AG	AG	AG	AG	AG	AG	AG	AG	AG
i43900Gh	Dt_chr9	23166173	CC	AA	AA	AA	AA	AA	AA	AA	CC	CC	CC	AA	CC	CC	AA	CC	CC	CC	AA	CC	CC	CC	CC	CC	CC	CC	CC	AA	CC	AA	AA	AA	AA	AA	CC	CC	CC	CC	AA	AA	AA	CC	AA	CC	AA	CC	CC
i28303Gh	Dt_chr9	23176473	AA	AA	AA	GG	AA	AA	AA	GG	AA	AA	AA	AA	AA	AA	GG	AA	AA	GG	AA	AA	AA	AA	AA	AA	AA	GG	AA	AA	AA	AA	AA	AA	AA	GG	AA	AA	AA	GG	GG	AA	AA	AA	AA	AA	AA	AA	GG
i49313Gh	Dt_chr9	23218002	GG	GG	GG	GG	GG	GG	GG	GG	GG	GG	GG	GG	GG	GG	GG	GG	GG	GG	GG	AA	GG	GG	GG	AA	GG	GG	GG	GG	AA	GG	GG	GG	GG	GG	GG	GG	GG	GG	GG	GG	GG	AA	GG	GG	GG	GG	GG
i24105Gh	Dt_chr9	23235811	GG	GG	GG	GG	AG	GG	GG	AG	GG	AG	GG	GG	GG	GG	AG	GG	AG	GG	AG	AG	GG	GG	GG	GG	GG	GG	GG	GG	GG	GG	AG	GG	AG	GG	GG	GG	GG	GG	AG	GG	AG	GG	GG	AG	AG	GG	GG
i33307Gh	Dt_chr9	23245204	AG	AG	GG	AG	GG	AG	AG	GG	GG	GG	GG	GG	GG	GG	AG	GG	GG	GG	GG	GG	AG	GG	AG	GG	GG	AG	AG	GG	GG	GG	AG	AG	AG	AG	GG	AG	GG	AG	GG	GG	AG	AG	GG	GG	GG	GG	GG
i32349Gh	Dt_chr9	23253373	AG	AA	AA	AG	AA	AG	AA	AA	AA	AA	AA	AA	AA	AA	AG	AA	AA	AA	AA	AG	AA	AA	AA	AA	AA	AA	AA	AA	AA	AA	AA	AA	AA	AA	AG	AG	AA	AA	AG	AG	AA	AA	AA	AA	AG	AG	AA
i38001Gh	Dt_chr9	23267192	GG	GG	GG	GG	GG	GG	GG	AA	GG	GG	GG	AA	AA	GG	GG	AA	GG	GG	AA	GG	AA	AA	AA	GG	AA	AA	GG	GG	GG	AA	GG	GG	GG	AA	GG	GG	GG	GG	AA	AA	GG	GG	GG	AA	AA	GG	GG
i59371Gb	Dt_chr9	23276977	GG	AG	AG	AG	AG	GG	GG	AG	GG	AG	GG	AG	AG	AG	AG	AG	GG	GG	AG	AG	GG	AG	GG	AG	AG	AG	GG	AG	AG	GG	AG	AG	AG	AG	GG	AG	GG	GG	AG	AG	AG	GG	AG	AG	AG	GG	AG
i42757Gh	Dt_chr9	23344633	GG	AG	AG	GG	AG	AG	GG	GG	GG	GG	AG	GG	GG	GG	AG	GG	GG	GG	GG	AG	GG	GG	GG	GG	GG	GG	GG	AG	GG	GG	AG	GG	AG	GG	GG	GG	GG	GG	AG	GG	AG	GG	AG	GG	GG	GG	GG
i41454Gh	Dt_chr9	23371153	AC	AC	AC	CC	AC	CC	AC	AC	AC	AC	AC	AC	AC	AC	AC	AC	AC	AC	AC	AC	AC	AC	AC	AC	AC	CC	CC	AC	AC	AC	AC	AC	AC	AC	CC	AC	AC	CC	AC	AC	AC	CC	AC	AC	AC	AC	AC
i34114Gh	Dt_chr9	23393820	GG	AG	GG	GG	GG	GG	GG	AG	GG	GG	GG	GG	GG	GG	GG	AG	AG	GG	GG	GG	AG	AG	AG	GG	AG	GG	GG	GG	GG	GG	GG	AG	AG	GG	GG	GG	AG	GG	GG	GG	GG	GG	GG	AG	AG	GG	GG
i34764Gh	Dt_chr9	23435444	AA	AA	AA	AA	AA	AA	AA	AA	AA	AA	AA	AA	AA	AA	AA	AA	AA	AA	AA	GG	GG	AA	GG	AA	AA	AA	AA	AA	AA	AA	AA	AA	AA	AA	GG	AA	AA	AA	AA	AA	AA	AA	AA	AA	AA	AA	AA
i28598Gh	Dt_chr9	23438181	GG	GG	GG	GG	GG	GG	GG	GG	GG	GG	GG	GG	GG	GG	GG	GG	GG	GG	GG	GG	GG	GG	GG	AA	GG	GG	GG	GG	AA	GG	GG	AA	GG	GG	GG	GG	GG	GG	GG	AA	GG	GG	GG	GG	GG	GG	GG
i21621Gh	Dt_chr9	23469978	GG	AG	GG	GG	GG	GG	GG	GG	GG	AG	GG	AG	GG	GG	GG	GG	GG	GG	GG	GG	GG	GG	GG	GG	GG	GG	GG	AG	GG	GG	AG	GG	AG	GG	GG	GG	GG	GG	AG	GG	AG	AG	AG	AG	GG	GG	GG
i29378Gh	Dt_chr9	23470066	AG	AG	AG	AG	AG	AG	AG	AG	AG	AG	AG	AG	AG	AG	AA	AG	AG	AG	AG	AG	AG	AG	AG	AG	AG	AA	AG	AG	AG	AG	AG	AG	AG	AG	AG	AG	AG	AG	AA	AG	AG	AG	AG	AG	AG	AG	AG
i38473Gh	Dt_chr9	23480283	NN	AG	GG	AG	GG	AG	AG	AG	GG	AG	GG	GG	AG	AG	AG	AG	AG	AG	GG	GG	GG	AG	GG	NN	AG	GG	AG	GG	AG	AG	GG	GG	GG	NN	GG	AG	AG	GG	GG	AG	GG	GG	GG	AG	GG	AG	GG
i47165Gh	Dt_chr9	23505531	AG	GG	AG	GG	AG	AG	AG	AG	AG	GG	AG	AG	AG	AG	AG	AG	AG	AG	AG	AG	GG	GG	GG	AG	AG	AG	AG	GG	AG	AG	AG	AG	AG	AG	AG	GG	AG	AG	GG	GG	AG	AG	GG	AG	GG	AG	AG
i18733Gh	Dt_chr9	23592967	AC	AC	CC	CC	AC	CC	AC	CC	AC	CC	AC	AC	AC	AC	CC	AC	CC	AC	AC	CC	AC	AC	AC	AC	AC	AC	AC	AC	AC	AC	CC	AC	CC	AC	AC	AC	AC	AC	CC	AC	CC	CC	AC	CC	AC	AC	AC
i20201Gh	Dt_chr9	23606088	GG	GG	GG	GG	GG	AA	GG	AA	GG	AA	GG	AA	AA	AA	GG	AA	GG	AG	GG	AA	AA	GG	AA	GG	AA	GG	GG	GG	GG	AA	GG	AA	AG	GG	GG	GG	GG	GG	GG	GG	AA	GG	GG	GG	AA	GG	AA
i47477Gh	Dt_chr9	23646026	AA	AA	AA	AA	AA	AA	AA	AA	AA	AA	AA	AA	AA	AA	AA	AA	AA	AA	GG	AA	AA	AA	AA	AA	AA	AA	AA	AA	AA	AA	AA	AA	AA	GG	GG	AA	AA	AA	AA	AA	AA	AA	AA	AA	AA	AA	AA
i33095Gh	Dt_chr9	23703625	GG	GG	GG	GG	GG	AA	AG	GG	GG	GG	AA	GG	GG	GG	GG	GG	GG	GG	GG	GG	GG	GG	GG	GG	GG	GG	GG	GG	GG	GG	GG	GG	GG	AA	GG	GG	GG	GG	GG	GG	GG	AA	GG	GG	GG	GG	GG
i29598Gh	Dt_chr9	23735919	GG	GG	GG	AA	GG	AA	GG	GG	GG	GG	GG	GG	GG	GG	GG	GG	GG	GG	GG	GG	GG	GG	GG	GG	GG	AA	GG	GG	GG	GG	GG	GG	GG	GG	GG	GG	GG	GG	GG	GG	GG	GG	GG	GG	GG	GG	GG
i39048Gh	Dt_chr9	23854678	AA	AA	GG	AA	AA	AA	GG	AA	GG	AA	AA	AA	AA	AA	AA	AA	AA	AA	AA	AA	AA	AA	AA	AA	AA	AA	AA	AA	AA	AA	AA	AA	GG	AA	GG	GG	AA	AA	AA	AA	AA	AA	AA	AA	AA	GG	AA
i29962Gh	Dt_chr9	23876206	AA	GG	AA	GG	AA	GG	GG	AA	GG	AA	GG	AA	GG	AA	AA	AA	GG	GG	GG	AA	GG	AA	GG	GG	AA	GG	AA	AA	GG	GG	AA	AA	AA	AA	GG	GG	AA	AA	GG	GG	AA	GG	AA	GG	AA	GG	AA
i43153Gh	Dt_chr9	23878249	AA	AA	AA	AA	AA	GG	GG	GG	AA	AA	AA	GG	AA	AA	GG	GG	GG	GG	AA	AA	AA	GG	AA	GG	GG	AA	GG	AA	GG	AA	AA	AA	GG	AA	AA	GG	AA	GG	GG	AG	AA	AA	AA	GG	AA	GG	GG
i21448Gh	Dt_chr9	23878471	AA	AA	AA	AG	AA	AG	AA	AA	AA	AA	AA	AA	AA	AA	AA	AA	AG	AA	AA	AA	AA	AA	AA	AA	AA	AA	AA	AA	AA	AA	AA	AA	AA	AA	AA	AG	AA	AA	AA	AA	AA	AA	AA	AA	AA	AG	AA
i34001Gh	Dt_chr9	23916646	AG	AG	AG	AG	AG	AG	AG	AG	AA	AG	AG	AG	AA	AG	AG	AG	AA	AG	AG	AG	AG	AA	AG	AA	AG	AG	AG	AG	AA	AA	AG	AA	AG	AG	AA	AG	AA	AG	AG	AA	AG	AG	AG	AG	AG	AG	AG
i31090Gh	Dt_chr9	23958358	CC	CC	CC	AA	CC	AA	CC	CC	CC	AA	CC	CC	AA	AA	AA	CC	CC	AA	CC	CC	CC	AC	CC	CC	CC	CC	AA	CC	AA	CC	CC	CC	CC	CC	CC	AA	AA	AC	CC	CC	CC	CC	CC	CC	CC	CC	AA
i30986Gh	Dt_chr9	23959631	GG	GG	GG	GG	GG	GG	GG	GG	GG	GG	GG	GG	GG	GG	GG	GG	GG	GG	GG	GG	GG	GG	GG	GG	GG	GG	AG	GG	GG	GG	GG	GG	GG	GG	AG	GG	GG	GG	GG	GG	GG	GG	GG	GG	GG	GG	GG
i33440Gh	Dt_chr9	23981775	GG	AA	AA	GG	GG	GG	AA	AA	GG	AA	AA	AA	GG	AA	AA	AA	AA	GG	AA	GG	GG	AA	GG	GG	AA	GG	GG	AA	GG	GG	AA	GG	AA	AA	GG	GG	GG	AA	AA	GG	AA	GG	AA	AA	AA	AA	GG
i22849Gh	Dt_chr9	23990511	AA	AA	AA	AA	AA	GG	AG	AA	AA	AA	GG	AA	AA	AA	AA	AA	AA	AA	AA	AA	AA	AA	AA	AA	AA	AA	AA	AA	AA	AA	AA	AA	AA	GG	AA	AA	AA	AA	AA	AA	AA	GG	AA	AA	AA	AA	AA
i17407Gh	Dt_chr9	24009186	AC	AC	AA	AA	AA	AA	AC	AA	AC	AC	AC	AC	AA	AA	AA	AA	AC	AC	AA	AA	AA	AA	AA	AC	AA	AA	AA	AA	AC	AC	AA	AC	AA	AA	AA	AA	AA	AA	AC	AC	AA	AA	AA	AA	AA	AA	AC
i27462Gh	Dt_chr9	24015971	AA	AG	AG	AA	AG	AG	AA	AA	AA	AA	AG	AA	AA	AA	AG	AA	AA	AA	AA	AG	AA	AA	AA	AA	AA	AA	AA	AG	AA	AA	AG	AA	AG	AA	AA	AA	AA	AA	AG	AA	AG	AA	AG	AA	AA	AA	AA
i19671Gh	Dt_chr9	24029287	AG	GG	GG	AG	GG	GG	AG	AG	AG	AG	GG	AG	AG	AG	GG	AG	AG	AG	AG	GG	AG	AG	AG	AG	AG	AG	AG	GG	AG	AG	GG	AG	GG	AG	AG	AG	AG	AG	AG	AG	GG	AG	GG	AG	AG	AG	AG
i46565Gh	Dt_chr9	24049490	AG	AA	AA	AG	AA	AG	AA	AG	AA	AA	AA	AA	AA	AA	AG	AA	AA	AA	AG	AG	AA	AA	AA	AA	NN	AA	AA	AA	AA	AA	AA	AG	AA	AA	AA	AG	AA	AG	AA	AG	AA	AG	AA	AA	AA	AA	AA
i40327Gh	Dt_chr9	24065645	AG	AG	AG	AG	AG	AG	AG	AG	AG	AG	AG	AG	AG	AG	AG	AG	AG	AG	AG	AG	AG	AG	AG	AG	AG	AG	AA	AG	AG	AG	AG	AG	AG	AG	AA	AG	AG	AG	AG	AG	AG	AG	AG	AG	AG	AG	AG
i34767Gh	Dt_chr9	24065811	GG	AG	AG	GG	AG	AG	GG	GG	GG	GG	AG	GG	GG	GG	AG	GG	GG	GG	GG	AG	GG	GG	GG	GG	GG	GG	GG	AG	GG	GG	AG	GG	AG	GG	GG	GG	GG	GG	AG	GG	AG	GG	AG	GG	GG	GG	GG
i25225Gh	Dt_chr9	24082382	AG	AG	AG	AG	GG	AG	GG	AG	GG	AG	GG	AG	GG	AG	AG	GG	AG	GG	AG	AG	GG	AG	GG	GG	GG	GG	AG	AG	GG	AG	GG	GG	AG	AG	GG	GG	AG	GG	GG	GG	GG	AG	AG	GG	AG	AG	AG
i30289Gh	Dt_chr9	24093605	AA	AA	AA	AA	AA	GG	AG	AA	AA	AA	GG	AA	AA	AA	AA	AA	AA	AA	AA	AA	AA	AA	AA	AA	AA	AA	AA	AA	AA	AA	AA	AA	AA	GG	AA	AA	AA	AA	AA	AA	AA	GG	AA	AA	AA	AA	AA
i42434Gh	Dt_chr9	24095340	GG	GG	GG	AG	AG	GG	AG	GG	AG	GG	AG	GG	GG	GG	GG	GG	GG	AG	GG	AG	AG	GG	AG	GG	GG	GG	GG	GG	AG	GG	GG	GG	GG	GG	AG	GG	GG	GG	GG	GG	GG	GG	GG	GG	GG	AG	GG
i42775Gh	Dt_chr9	24171601	GG	GG	AG	AG	AG	AG	AG	GG	AG	AG	AG	AG	GG	GG	AG	GG	AG	GG	AG	AG	AG	GG	AG	GG	GG	GG	GG	AG	GG	GG	AG	AG	GG	GG	AG	AG	AG	GG	GG	AG	AG	GG	AG	GG	GG	AG	GG
i18918Gh	Dt_chr9	24191319	AC	AA	AA	AA	AA	AC	AA	AA	AA	AC	AA	AA	AC	AC	AC	AA	AA	AC	AC	AC	AC	AC	AC	AA	AA	AA	AA	AA	AA	AC	AA	AC	AA	AC	AA	AA	AA	AA	AA	AA	AA	AC	AA	AA	AA	AA	AA
i45688Gh	Dt_chr9	24197387	CC	CC	CC	CC	AA	CC	CC	CC	CC	CC	CC	CC	CC	CC	CC	CC	AA	AA	CC	CC	CC	CC	CC	CC	CC	CC	CC	CC	CC	CC	CC	CC	CC	CC	AC	CC	CC	CC	CC	CC	CC	CC	CC	CC	CC	CC	CC
i49080Gh	Dt_chr9	24197929	GG	GG	GG	GG	GG	AG	GG	GG	GG	GG	GG	AG	GG	GG	GG	AG	AG	GG	GG	GG	GG	GG	GG	GG	AG	GG	GG	GG	GG	GG	GG	GG	GG	GG	GG	AG	AG	GG	GG	GG	GG	GG	GG	GG	GG	GG	GG
i26618Gh	Dt_chr9	24198250	AA	AA	AA	AA	AA	AA	AA	AA	AA	AA	AA	AA	AA	AA	AA	AA	AA	AA	AA	GG	GG	AA	GG	AA	AA	AA	AA	AA	AA	AA	AA	AA	AA	AA	GG	AA	AA	AA	AA	AA	AA	AA	AA	AA	AA	AA	AA
i35826Gh	Dt_chr9	24220024	GG	GG	GG	GG	AA	AA	GG	GG	GG	GG	AA	AA	GG	GG	GG	GG	GG	GG	GG	AA	GG	GG	GG	GG	GG	GG	GG	GG	GG	GG	AA	GG	AA	AA	AA	GG	GG	GG	GG	GG	AA	GG	GG	GG	GG	GG	GG
i20523Gh	Dt_chr9	24239605	AG	GG	AG	AG	AG	AG	GG	AG	AG	AG	AG	GG	AG	GG	GG	GG	AG	GG	GG	GG	GG	AG	GG	AG	GG	GG	GG	GG	AG	AG	AG	AG	AG	AG	GG	GG	AG	AG	GG	AG	AG	AG	GG	AG	GG	AG	AG
i25809Gh	Dt_chr9	24247488	AA	AA	AG	AA	AG	AG	AG	AG	AG	AA	AG	AG	AA	AA	AG	AG	AG	AG	AG	AA	AA	AG	AA	AG	AG	AG	AA	AG	AG	AA	AG	AA	AG	AG	AG	AG	AG	AG	AA	AG	AG	AG	AG	AG	AG	AG	AA
i25873Gh	Dt_chr9	24249604	AA	AA	AA	AA	AA	AA	AA	AA	AA	AA	AA	AA	GG	AA	AA	AA	AA	AA	AA	GG	AA	AA	AA	GG	AA	GG	AA	AA	GG	GG	AA	AA	AA	AA	AA	AA	GG	AG	AA	GG	AA	AA	AA	AA	AA	AA	GG
i49033Gh	Dt_chr9	24262057	AA	AA	AA	CC	AA	CC	CC	AA	CC	AA	CC	AA	AA	AA	AA	AA	CC	CC	AA	AA	AA	CC	AA	CC	AA	CC	CC	AA	CC	AA	AA	AA	AA	CC	CC	CC	AA	AA	AA	CC	AA	CC	AA	AA	AA	CC	AA
i43001Gh	Dt_chr9	24321998	AA	AA	AA	AA	AA	GG	AA	GG	GG	AA	GG	AA	AA	GG	AA	AA	AA	AA	GG	AA	GG	AA	GG	AA	AA	AA	GG	AA	AA	GG	AA	GG	AA	AG	GG	GG	GG	AA	AA	GG	AA	AA	AA	AA	AA	GG	AA
i28436Gh	Dt_chr9	24322288	GG	AG	AG	AG	AG	AG	GG	AG	GG	GG	GG	AG	AG	AG	AG	AG	AG	AG	AG	AG	AG	GG	AG	AG	AG	AG	GG	AG	AG	AG	AG	AG	AG	GG	AG	AG	AG	GG	AG	AG	AG	AG	AG	AG	AG	AG	AG
i36887Gh	Dt_chr9	24323788	AA	AA	AA	AA	AA	AA	AA	AA	AA	AA	AA	AA	AA	AA	AA	AA	AA	AA	AA	GG	GG	AA	GG	AA	AA	AA	AA	AA	AA	AA	AA	AA	AA	AA	GG	AA	AA	AA	AA	AA	AA	AA	AA	AA	AA	AA	AA
i22804Gh	Dt_chr9	24339959	GG	GG	GG	GG	GG	AA	AA	GG	AA	GG	AA	AA	AA	GG	GG	GG	GG	GG	GG	AA	AA	AA	AA	AA	GG	AA	AA	AA	AA	AA	GG	GG	GG	GG	AA	AA	GG	GG	GG	AA	GG	GG	AA	GG	GG	AA	GG
i04406Gh	Dt_chr9	24355126	GG	GG	AG	AG	AG	AG	AG	AG	AG	AG	GG	AG	AG	GG	GG	AG	GG	AG	GG	GG	AG	GG	AG	AG	AG	GG	AG	GG	AG	GG	AG	GG	AG	GG	AG	AG	GG	GG	AG	GG	AG	AG	GG	AG	GG	GG	GG
i22493Gh	Dt_chr9	24386716	AA	AA	AA	AA	GG	GG	AA	GG	AA	AA	GG	GG	AA	AA	AA	AA	AA	AA	AA	GG	AA	AA	AA	AA	AA	AA	AA	AA	AA	AA	GG	AA	GG	GG	GG	AA	AA	AA	AA	AA	GG	AA	AA	AA	AA	AA	AA
i24634Gh	Dt_chr9	24403295	GG	AG	GG	AG	AG	AG	GG	AG	AG	GG	AG	GG	GG	GG	GG	GG	GG	AG	GG	AG	GG	GG	GG	AG	GG	GG	GG	GG	AG	GG	GG	GG	GG	GG	GG	GG	GG	GG	GG	GG	GG	AG	GG	GG	GG	GG	GG
i27271Gh	Dt_chr9	24440873	AG	AG	AG	AG	AG	AG	AG	AG	AG	AG	AG	AG	AG	AG	AG	AG	GG	AG	AG	AG	AG	GG	AG	AG	AG	AG	AG	AG	AG	AG	AG	AG	AG	AG	AG	GG	AG	AG	AG	AG	AG	AG	AG	AG	AG	GG	AG
i27941Gh	Dt_chr9	24453869	AC	AC	AC	CC	CC	CC	CC	AC	CC	AC	CC	AC	AC	AC	AC	AC	CC	CC	AC	AC	AC	AC	AC	AC	CC	CC	CC	AC	CC	AC	AC	AC	AC	AC	CC	AC	AC	CC	AC	AC	AC	CC	AC	AC	AC	CC	CC
i24987Gh	Dt_chr9	24475826	GG	GG	GG	GG	GG	GG	GG	GG	GG	GG	GG	GG	GG	GG	GG	GG	GG	GG	GG	GG	GG	GG	GG	GG	GG	GG	GG	GG	GG	GG	GG	GG	GG	GG	GG	GG	GG	GG	AA	AA	GG	AA	GG	GG	GG	GG	AA
i26722Gh	Dt_chr9	24495235	AA	AA	AA	AA	AG	AG	AA	AG	AA	AA	AG	AG	AA	AA	AA	AA	AA	AA	AA	AG	AA	AA	AA	AA	AA	AA	AA	AA	AA	AA	AG	AA	AG	AG	AG	AA	AA	AA	AA	AA	AG	AA	AA	AA	AA	AA	AA
i46107Gh	Dt_chr9	24501303	AA	AA	AA	AA	GG	GG	AA	GG	AA	AA	GG	GG	AA	AA	AA	AA	AA	AA	AA	GG	AA	AA	AA	AA	AA	AA	AA	AA	AA	AA	GG	AA	GG	GG	GG	AA	AA	AA	AA	AA	GG	AA	AA	AA	AA	AA	AA
i44415Gh	Dt_chr9	24506008	AC	AC	AC	CC	AC	CC	AC	AC	AC	CC	AC	AC	AC	CC	CC	AC	AC	AC	AC	AC	CC	AC	CC	CC	AC	CC	CC	AC	CC	AC	AC	CC	AC	AC	CC	AC	AC	AC	AC	AC	AC	AC	AC	AC	AC	AC	CC
i24612Gh	Dt_chr9	24513905	AG	AG	AG	AG	AG	AG	AG	AG	AG	AG	AG	AG	AG	AG	AG	GG	AG	AG	AG	AG	AG	AG	AG	AG	GG	AG	GG	AG	AG	AG	AG	AG	AG	AG	GG	AG	AG	AG	AG	AG	AG	GG	AG	AG	AG	AG	AG
i29276Gh	Dt_chr9	24532071	AG	AG	AG	AG	GG	AG	GG	AG	GG	AG	GG	AG	GG	AG	AG	GG	AG	GG	AG	AG	GG	AG	GG	GG	GG	GG	AG	AG	GG	AG	GG	GG	AG	AG	GG	GG	AG	GG	GG	GG	GG	AG	AG	GG	AG	AG	AG
i35717Gh	Dt_chr9	24602362	GG	GG	GG	GG	AG	AG	AG	GG	AG	GG	NN	GG	AG	GG	GG	GG	GG	GG	GG	GG	GG	GG	GG	AG	GG	GG	GG	GG	AG	AG	GG	GG	GG	GG	GG	GG	GG	GG	GG	AG	GG	GG	GG	GG	GG	AG	GG
i30527Gh	Dt_chr9	24612395	GG	AG	GG	GG	GG	AG	GG	GG	GG	GG	GG	AG	AG	GG	GG	GG	GG	AG	GG	GG	GG	NN	GG	GG	GG	GG	GG	AG	GG	GG	GG	GG	GG	GG	AG	GG	GG	GG	GG	GG	GG	GG	AG	GG	GG	GG	GG
i24695Gh	Dt_chr9	24645600	GG	GG	GG	AG	AG	GG	AG	AG	AG	GG	AG	GG	GG	GG	GG	GG	AG	AG	GG	GG	GG	AG	GG	AG	GG	GG	GG	GG	AG	GG	GG	AG	GG	AG	GG	AG	AG	AG	GG	GG	GG	GG	GG	GG	GG	GG	GG
i33083Gh	Dt_chr9	24645843	GG	GG	GG	GG	GG	GG	GG	GG	GG	GG	GG	GG	GG	GG	GG	GG	GG	GG	GG	AA	AA	GG	AA	GG	GG	GG	GG	GG	GG	GG	GG	GG	GG	GG	AA	GG	GG	GG	GG	GG	GG	GG	GG	GG	GG	GG	GG
i48333Gh	Dt_chr9	24665111	AA	AA	AA	AA	AA	AA	AA	AA	AA	AA	AA	AA	AA	AA	AA	AA	AA	AA	AA	AA	AA	AA	AA	AC	AA	AA	AA	AA	AC	AA	AA	AC	AA	AC	AA	AA	AA	AC	AC	AA	AA	AA	AA	AA	AA	AA	AA
i32577Gh	Dt_chr9	24671839	AC	CC	AC	CC	CC	CC	AC	AC	AC	AC	AC	AC	AC	AC	CC	AC	AC	CC	AC	CC	CC	AC	CC	CC	AC	AC	CC	CC	CC	AC	AC	AC	AC	AC	CC	CC	AC	AC	AC	CC	AC	AC	CC	AC	AC	AC	CC
i35049Gh	Dt_chr9	24675406	CC	CC	CC	CC	CC	AC	CC	CC	AC	CC	CC	CC	CC	AC	CC	CC	CC	CC	AC	CC	AC	CC	AC	CC	CC	CC	AC	CC	CC	AC	CC	AC	CC	AC	AC	AC	AC	CC	CC	AC	CC	CC	CC	CC	CC	AC	CC
i39964Gh	Dt_chr9	24704636	AA	AA	AA	GG	AA	AA	AA	AA	AA	AA	AG	AA	GG	AA	AA	AA	GG	GG	GG	AA	GG	AG	GG	GG	AA	AA	AA	AA	GG	GG	AA	GG	AA	AA	AA	AA	GG	AA	GG	GG	AA	GG	AA	GG	AA	GG	GG
i30201Gh	Dt_chr9	24731561	AG	AG	GG	AG	GG	GG	GG	GG	GG	AG	GG	GG	AG	AG	AG	GG	AG	AG	AG	GG	AG	AG	AG	NN	GG	GG	AG	GG	GG	AG	GG	AG	GG	GG	GG	GG	AG	AG	GG	AG	GG	AG	GG	AG	AG	GG	AG
i41450Gh	Dt_chr9	24735903	AG	AG	AG	AG	AG	AG	AG	AG	AG	AG	AG	AG	GG	AG	NN	GG	AG	GG	AG	AG	GG	AG	GG	GG	GG	GG	AG	AG	GG	AG	GG	AG	AG	AG	AG	GG	AG	AG	GG	AG	GG	AG	AG	GG	AG	AG	AG
i26859Gh	Dt_chr9	24737198	AA	GG	GG	GG	GG	GG	GG	AA	GG	AA	AA	GG	AA	AA	GG	AA	GG	AA	GG	AA	AA	AA	AA	AA	AA	GG	AA	GG	AA	AA	GG	AG	AA	AA	AG	AA	AA	GG	GG	GG	GG	AG	GG	AA	GG	AA	GG
i21659Gh	Dt_chr9	24811638	AA	AA	AA	AA	AA	AA	AA	AA	AA	AA	AA	AA	AA	AA	AA	AA	AA	AA	AA	GG	GG	AA	GG	AA	AA	AA	AA	AA	AA	AA	AA	AA	AA	AA	GG	AA	AA	AA	AA	AA	AA	AA	AA	AA	AA	AA	AA
i38299Gh	Dt_chr9	24858130	GG	GG	AG	GG	AG	GG	GG	AG	GG	AG	GG	AG	GG	GG	AG	AG	AG	GG	AG	GG	AG	GG	AG	AG	AG	AG	AG	GG	AG	AG	AG	AG	AG	AG	GG	AG	AG	AG	AG	GG	AG	AG	GG	AG	AG	GG	GG
i39280Gh	Dt_chr9	24861329	AA	AG	AA	AA	AA	AA	AA	AG	AG	AG	AA	AG	AA	AA	AG	AG	AG	AA	AG	AA	AA	AG	AA	AA	AG	AA	AA	AG	AA	AA	AG	AA	AA	AG	AA	AA	AG	AA	AG	AG	AG	AA	AG	AG	AG	AA	AG
i20421Gh	Dt_chr9	24927381	AG	AG	AG	AG	AG	AG	AG	AG	AG	AG	AG	AG	AG	AG	AG	AG	AG	GG	AG	AG	AG	AG	AG	GG	AG	AG	AG	AG	GG	AG	AG	AG	AG	AG	GG	AG	GG	AG	AG	AG	AG	GG	AG	AG	AG	AG	AG
i34475Gh	Dt_chr9	24931206	AA	CC	AA	CC	CC	CC	AA	CC	AA	CC	CC	CC	AA	AA	AA	AA	AA	AA	AA	CC	CC	CC	CC	AA	AA	AA	AA	CC	AA	AA	CC	AA	CC	CC	CC	CC	AA	AA	CC	CC	CC	AA	CC	AA	CC	AA	AA
i56291Gb	Dt_chr9	24955022	AG	AG	AG	AG	AG	AG	AG	AG	AG	AG	AG	AG	AG	AG	GG	AG	AG	AG	GG	AG	AG	AG	AG	AG	AG	AG	AG	AG	AG	AG	AG	AG	AG	GG	GG	AG	AG	AG	AG	AG	AG	AG	AG	AG	AG	AG	AG
i23256Gh	Dt_chr9	24955923	AG	AG	AG	GG	AG	GG	AG	AG	AG	AG	AG	AG	AG	AG	GG	AG	AG	AG	GG	GG	AG	AG	AG	GG	AG	AG	GG	AG	AG	AG	AG	GG	AG	AG	GG	GG	AG	AG	AG	GG	AG	AG	AG	AG	AG	GG	AG
i32628Gh	Dt_chr9	24957079	AA	GG	AA	AA	AA	AA	AA	AA	AA	AA	AG	AA	AA	AA	AA	AA	GG	AA	AA	AA	AA	AA	AA	AA	AA	AA	AA	AA	AA	AA	AA	GG	AA	AA	AA	AA	GG	AA	AA	AA	AA	GG	AA	AA	AA	AA	AA
i26696Gh	Dt_chr9	24979983	AA	AA	AA	AA	AA	AA	AA	AA	AA	AA	AG	AA	AA	AA	AA	AA	AA	AA	AA	AA	AA	AA	AA	AA	AA	AA	AA	AA	AA	AA	AA	AA	AA	NN	AG	AG	AA	AA	AA	AA	AA	AA	AA	AA	AA	AA	AA
i27721Gh	Dt_chr9	24980864	GG	AG	AG	GG	AG	AG	AG	AG	AG	AG	AG	GG	AG	AG	AG	AG	AG	AG	AG	AG	AG	AG	AG	GG	AG	GG	AG	AG	AG	GG	AG	GG	GG	AG	AG	AG	GG	GG	AG	AG	AG	AG	AG	GG	GG	GG	GG
i28536Gh	Dt_chr9	24990132	AA	AG	AG	AA	AA	AA	AG	AG	AA	AG	AG	AG	AA	AG	AG	AG	AG	AA	AG	AA	AA	AG	AA	AA	AG	AA	AA	AG	AA	AA	AG	AA	AG	AG	AA	AA	AA	AG	AG	AA	AG	AA	AG	AG	AG	AG	AA
i44209Gh	Dt_chr9	25012370	GG	GG	GG	GG	GG	AG	GG	GG	GG	GG	GG	GG	GG	GG	GG	GG	GG	AG	GG	GG	GG	AG	GG	GG	GG	GG	GG	GG	GG	GG	GG	GG	GG	GG	GG	GG	GG	GG	AG	GG	GG	GG	GG	GG	GG	GG	GG
i37862Gh	Dt_chr9	25065592	GG	GG	AG	AG	GG	GG	AG	AG	AG	AG	GG	GG	AG	GG	AG	AG	GG	AG	GG	GG	GG	GG	GG	GG	AG	GG	AG	GG	AG	AG	AG	GG	AG	AG	GG	GG	AG	AG	GG	AG	AG	AG	GG	GG	AG	GG	GG
i46919Gh	Dt_chr9	25098118	GG	AG	AG	GG	AG	AG	AG	AG	AG	AG	AG	AG	AG	GG	GG	GG	GG	AG	AG	GG	AG	GG	AG	GG	GG	GG	AG	AG	GG	AG	AG	AG	AG	GG	GG	GG	GG	AG	AG	GG	AG	AG	AG	AG	AG	AG	AG
i26535Gh	Dt_chr9	25173140	AG	AG	AG	AG	AG	AG	AG	AG	AG	AG	AG	AG	AG	AG	AA	AG	AG	AG	AA	AG	AG	AG	AG	AG	AG	AG	AG	AG	AG	AG	AG	AG	AG	AA	AA	AG	AG	AG	AG	AG	AG	AG	AG	AG	AG	AG	AG
i40942Gh	Dt_chr9	25189792	GG	AG	AG	GG	GG	GG	AG	AG	AG	AG	AG	AG	AG	GG	GG	AG	GG	GG	GG	AG	GG	AG	GG	AG	AG	GG	AG	GG	AG	GG	GG	AG	GG	AG	AG	GG	AG	AG	AG	AG	AG	AG	GG	AG	AG	AG	AG
i36682Gh	Dt_chr9	25207909	AA	AA	AA	GG	AA	GG	AA	AA	AA	AA	AA	AA	AA	AA	AA	AA	AA	AA	AA	GG	AA	GG	AA	AA	AA	AA	GG	AA	AA	AA	AA	AA	AA	AA	AA	GG	AA	AA	GG	AA	AA	AA	AA	AA	AA	AA	AA
i25179Gh	Dt_chr9	25212423	AA	AA	GG	GG	AA	AA	GG	GG	GG	GG	AG	GG	AA	AA	GG	AA	AA	AA	AA	GG	AA	GG	AA	AA	AA	AA	AA	GG	AA	AA	GG	AG	GG	AA	GG	AA	AA	GG	GG	GG	GG	AA	GG	GG	GG	GG	GG
i22799Gh	Dt_chr9	25212790	GG	GG	GG	GG	GG	GG	GG	GG	GG	AG	GG	GG	GG	GG	AG	GG	GG	GG	GG	GG	GG	GG	GG	GG	GG	GG	GG	GG	GG	GG	GG	GG	AG	GG	GG	GG	GG	GG	GG	GG	GG	GG	GG	GG	GG	GG	GG
i31985Gh	Dt_chr9	25216557	AG	GG	GG	GG	GG	GG	GG	AG	GG	AG	GG	GG	AG	AG	AG	GG	GG	GG	AG	GG	GG	GG	GG	GG	GG	GG	AG	GG	GG	GG	GG	AG	GG	GG	AG	GG	AG	GG	GG	GG	GG	AG	GG	AG	GG	AG	AG
i57999Gb	Dt_chr9	25223589	AG	AG	AG	AG	AG	GG	GG	AG	GG	AG	GG	AG	AG	AG	AG	AG	AG	AG	AG	AG	AG	AG	AG	AG	AG	AG	AG	AG	AG	AG	AG	AG	AG	AG	GG	AG	AG	AG	AG	AG	AG	AG	AG	AG	AG	GG	AG
i35695Gh	Dt_chr9	25237758	GG	AG	AG	AG	AG	AG	AG	AG	AG	GG	AG	GG	GG	GG	AG	AG	AG	AG	GG	AG	GG	AG	GG	AG	AG	AG	GG	GG	AG	GG	AG	GG	AG	AG	AG	GG	GG	AG	GG	AG	AG	AG	GG	GG	AG	AG	AG
i24376Gh	Dt_chr9	25239111	AA	GG	AA	AA	AA	GG	GG	GG	GG	GG	GG	AA	GG	GG	AA	AA	AA	GG	AA	AA	GG	AG	GG	GG	AA	GG	GG	GG	GG	AA	GG	AA	AA	AA	AA	AA	GG	GG	AA	AA	GG	AA	GG	AA	GG	GG	GG
i40057Gh	Dt_chr9	25242321	AC	AC	AC	AC	AC	AC	AC	AC	AC	AC	AC	AC	AC	AC	CC	AC	AC	AC	AC	AC	AC	AC	AC	AC	AC	AC	AC	AC	AC	AC	AC	AC	AC	AC	AC	AC	AC	AC	AC	AC	AC	AC	AC	AC	AC	AC	AC
i29564Gh	Dt_chr9	25245074	AG	AG	AG	GG	AG	AG	GG	AG	GG	AG	GG	AG	GG	AG	GG	AG	GG	GG	AG	GG	AG	GG	AG	AG	AG	AG	GG	AG	AG	GG	AG	AG	AG	AG	GG	AG	AG	AG	AG	GG	AG	GG	AG	GG	AG	GG	GG
i28182Gh	Dt_chr9	25264696	AG	AG	AG	AG	GG	GG	AG	GG	AG	AG	GG	GG	AG	AG	AG	AG	AG	AG	AG	GG	AG	AG	AG	AG	AG	AG	AG	AG	AG	AG	GG	AG	GG	GG	GG	AG	AG	AG	AG	AG	GG	AG	AG	AG	AG	AG	AG
i39865Gh	Dt_chr9	25274789	AC	AA	AA	AC	AC	AA	AC	AC	AA	AC	AA	AA	AA	AC	AA	AC	AC	AA	AA	AC	AA	AA	AA	AA	AC	AA	AC	AA	AA	AA	AA	AA	AA	AA	AA	AC	AA	AC	AA	AA	AA	AA	AA	AA	AA	AC	AC
i29237Gh	Dt_chr9	25333501	GG	GG	GG	GG	AG	GG	AG	GG	AG	GG	AG	GG	GG	GG	GG	GG	AG	GG	GG	GG	GG	GG	GG	GG	AG	AG	GG	GG	GG	GG	GG	GG	GG	GG	AG	GG	GG	GG	GG	AG	GG	AG	GG	GG	AG	AG	AG
i32276Gh	Dt_chr9	25396629	AG	AG	GG	AG	AG	AG	GG	AG	GG	AG	AG	AG	AG	AG	AG	AG	AG	AG	AG	AG	AG	AG	AG	AG	AG	GG	AG	GG	AG	AG	AG	AG	GG	AG	GG	GG	AG	AG	AG	GG	AG	AG	GG	AG	AG	GG	AG
i30575Gh	Dt_chr9	25427911	GG	GG	GG	GG	GG	AG	GG	GG	GG	GG	GG	GG	GG	GG	GG	AG	GG	GG	GG	AG	AG	GG	AG	GG	AG	AG	GG	GG	GG	GG	GG	AG	AG	AG	GG	AG	GG	NN	GG	AG	GG	AG	GG	AG	AG	AG	GG
i40729Gh	Dt_chr9	25475934	GG	AG	AG	AG	AG	GG	AG	AG	AG	GG	AG	AG	AG	GG	GG	AG	AG	AG	GG	AG	AG	AG	AG	AG	AG	AG	AG	AG	AG	AG	AG	AG	AG	AG	AG	AG	AG	AG	GG	GG	AG	AG	AG	AG	AG	GG	AG
i31731Gh	Dt_chr9	25516825	AA	AG	AA	AG	AA	AG	AA	AG	AA	AA	AG	AA	AG	AA	AG	AA	AA	AG	AG	AG	AA	AA	AA	AG	AA	AG	AA	AA	AG	AA	AA	AG	AG	AA	AA	AG	AG	AA	AG	AA	AA	AG	AA	AG	AG	AA	AA
i41736Gh	Dt_chr9	25538877	AG	AG	AG	AG	GG	GG	AG	GG	AG	AG	GG	GG	AG	AG	AG	AG	AG	AG	AG	GG	AG	AG	AG	AG	AG	AG	AG	AG	AG	AG	GG	AG	GG	GG	GG	AG	AG	AG	AG	GG	GG	AG	AG	AG	AG	AG	AG
i20709Gh	Dt_chr9	25561940	AG	AG	GG	AG	GG	GG	GG	GG	GG	AG	GG	GG	AG	AG	GG	GG	GG	GG	GG	AG	AG	GG	AG	GG	GG	GG	AG	GG	GG	AG	GG	AG	GG	GG	GG	GG	GG	GG	AG	GG	GG	GG	GG	GG	GG	GG	AG
i40501Gh	Dt_chr9	25573053	AG	AG	AG	AG	GG	AG	AG	AG	AG	AG	AG	GG	AG	AG	AG	GG	AG	AG	AG	GG	AG	NN	AG	AG	GG	AG	AG	AG	AG	GG	AG	AG	GG	AG	GG	AG	AG	AG	GG	GG	AG	GG	AG	GG	AG	AG	AG
i39487Gh	Dt_chr9	25651115	AG	GG	AG	GG	AG	AG	AG	AG	AG	AG	AG	GG	AG	AG	AG	AG	AG	AG	AG	GG	AG	AG	AG	NN	AG	AG	NN	GG	AG	AG	AG	AG	AG	AG	GG	AG	AG	AG	AG	GG	AG	AG	GG	AG	AG	AG	AG
i20877Gh	Dt_chr9	25672167	AA	AA	AA	AA	GG	AA	GG	AA	GG	AA	GG	AA	GG	AA	AG	GG	AA	GG	AA	AA	GG	AA	GG	GG	GG	GG	AA	AA	GG	AA	GG	AA	AA	AA	GG	GG	AA	GG	GG	AA	GG	AA	AA	GG	AA	AA	AA
i36299Gh	Dt_chr9	25709740	AA	AA	GG	AA	GG	GG	GG	AA	AA	AA	AA	GG	AA	AA	AA	AA	AA	GG	AA	GG	AA	AA	AA	AA	AA	AA	AA	GG	AA	AA	GG	AA	GG	AA	AA	AA	GG	AA	GG	AA	GG	AA	GG	AA	AA	AA	AA
i40959Gh	Dt_chr9	25723070	GG	GG	GG	GG	GG	GG	GG	GG	GG	GG	GG	GG	GG	GG	GG	GG	GG	GG	GG	AA	AA	GG	AA	GG	GG	GG	GG	GG	GG	GG	GG	GG	GG	GG	AA	GG	GG	GG	GG	GG	GG	GG	GG	GG	GG	GG	GG
i02689Gh	Dt_chr9	25779257	AG	GG	GG	AG	GG	GG	AG	AG	AG	AG	GG	AG	AG	AG	GG	AG	AG	AG	AG	GG	AG	AG	AG	AG	AG	AG	AG	GG	AG	AG	GG	AG	GG	AG	AG	AG	AG	AG	AG	AG	GG	AG	GG	AG	AG	AG	AG
i24099Gh	Dt_chr9	25816353	CC	CC	AC	AC	CC	AC	CC	CC	AC	CC	CC	CC	CC	CC	CC	CC	CC	CC	AC	CC	AC	CC	AC	CC	CC	AC	CC	CC	CC	CC	CC	CC	CC	CC	AC	AC	CC	CC	CC	CC	CC	CC	CC	CC	CC	AC	CC
i27644Gh	Dt_chr9	25829815	AC	AA	AA	AA	AA	AA	AA	AA	AA	AC	AA	AC	AC	AC	AA	AA	AA	AA	AC	AA	AC	AA	AC	AA	AA	AA	AC	AC	AA	AC	AA	AC	AA	AC	AA	AC	AC	AA	AC	AA	AA	AA	AC	AC	AA	AA	AA
i39777Gh	Dt_chr9	25833972	GG	GG	AA	AA	GG	AA	AG	GG	AA	GG	AA	GG	GG	GG	GG	GG	GG	GG	GG	GG	GG	GG	GG	GG	GG	GG	GG	GG	GG	GG	GG	GG	GG	GG	GG	GG	GG	AA	GG	GG	GG	GG	GG	GG	GG	AA	GG
i42017Gh	Dt_chr9	25907947	AG	AA	AG	AG	AA	AG	AA	AA	AA	AA	AA	AG	AA	AA	AG	AA	AA	AA	AG	AA	AA	AA	AA	AG	AA	AG	AA	AA	AG	AG	AG	AG	AG	AA	NN	AG	AG	AG	AA	AA	AA	AA	AA	AG	AG	AA	AG
i19735Gh	Dt_chr9	25949592	GG	GG	AG	GG	AG	GG	GG	GG	GG	AG	GG	AG	AG	GG	GG	AG	AG	GG	GG	AG	AG	GG	AG	AG	AG	AG	GG	AG	AG	GG	AG	AG	AG	GG	GG	AG	AG	GG	GG	GG	AG	GG	AG	AG	GG	GG	GG
i18899Gh	Dt_chr9	25982774	GG	GG	GG	GG	AG	GG	AG	GG	AG	GG	AG	GG	AG	GG	GG	AG	GG	AG	GG	GG	AG	GG	AG	AG	AG	AG	GG	GG	AG	GG	AG	AG	GG	GG	AG	AG	GG	AG	AG	AG	AG	GG	GG	AG	GG	GG	GG
i31711Gh	Dt_chr9	26110689	AA	AG	AG	AA	AG	AA	AA	AA	AG	AA	AG	AA	AA	AA	AA	AA	AA	AA	AG	AA	AG	AA	AG	AA	AA	AA	AA	AG	AA	AA	AG	AA	AA	AG	AG	AA	AA	AA	AA	AG	AG	AA	AG	AA	AA	AA	AA
i33882Gh	Dt_chr9	26114594	GG	GG	GG	GG	GG	GG	GG	GG	GG	GG	GG	GG	GG	GG	AG	GG	GG	GG	GG	GG	GG	GG	GG	GG	GG	AG	GG	GG	GG	GG	GG	GG	GG	GG	GG	GG	GG	GG	AG	GG	GG	GG	GG	GG	GG	GG	GG
i38896Gh	Dt_chr9	26140210	GG	GG	GG	GG	AG	GG	AG	GG	AG	AG	AG	GG	AG	GG	AG	AG	GG	AG	GG	GG	AG	AG	AG	AG	AG	AG	AG	GG	AG	AG	AG	GG	GG	GG	AG	AG	AG	AG	GG	GG	AG	AG	GG	AG	GG	GG	AG
i29577Gh	Dt_chr9	26158670	AG	AG	AG	AG	AA	AG	AA	AG	AA	AA	AA	AG	AA	AG	AG	AA	AG	AA	AG	AG	AA	AA	AA	AA	AA	AA	AA	AG	AA	AA	AA	AG	AG	AG	AA	AA	AA	AA	AG	AG	AA	AA	AG	AA	AG	AG	AA
i42781Gh	Dt_chr9	26168317	GG	GG	GG	AG	GG	GG	AG	GG	GG	GG	GG	GG	GG	GG	GG	GG	GG	NN	GG	GG	GG	GG	GG	AG	GG	AG	AG	GG	AG	GG	GG	AG	GG	GG	AG	GG	GG	GG	GG	GG	GG	GG	GG	GG	GG	GG	GG
i32780Gh	Dt_chr9	26258169	AG	AG	AG	AG	AG	AG	AG	AG	AG	AG	AG	AG	GG	AG	GG	AG	AG	AG	AG	AG	AG	AG	AG	GG	AG	GG	AG	AG	GG	GG	AG	AG	AG	AG	AG	AG	AG	GG	AG	GG	AG	AG	AG	AG	AG	AG	GG
i31843Gh	Dt_chr9	26289416	GG	AG	GG	GG	AG	GG	AG	GG	AG	GG	AG	GG	GG	GG	AG	GG	AG	GG	GG	AG	GG	AG	GG	GG	GG	GG	AG	GG	GG	GG	GG	AG	AG	AG	GG	AG	GG	AG	AG	GG	GG	GG	GG	AG	GG	GG	GG
i44921Gh	Dt_chr9	26300641	AA	GG	AA	GG	AA	AA	AA	AA	AA	GG	AA	AA	AA	AA	AA	AA	AA	AA	AA	AA	GG	GG	GG	AA	AA	AA	AA	GG	AA	AA	AA	AA	AA	AA	AA	GG	AA	AA	GG	GG	AA	AA	GG	AA	GG	AA	AA
i19447Gh	Dt_chr9	26313610	CC	AA	AA	AA	AA	AA	AA	CC	AA	AA	AA	AA	AA	AA	AA	CC	AA	AA	AA	AA	AA	AA	AA	CC	CC	CC	AA	AA	CC	AA	AA	AA	AA	AC	AA	AA	AA	CC	AA	CC	AA	AA	AA	CC	AA	AA	AA
i46614Gh	Dt_chr9	26367723	GG	GG	GG	GG	GG	AA	GG	AA	GG	GG	GG	GG	GG	AA	GG	GG	GG	GG	AA	GG	AA	GG	AA	GG	GG	GG	AA	GG	GG	AA	GG	GG	GG	AG	AA	GG	GG	GG	GG	AA	GG	GG	GG	AA	GG	AA	GG
i44926Gh	Dt_chr9	26376832	AG	AG	AG	AG	AG	AG	AG	AG	AG	AG	AG	AG	AG	GG	AG	AG	AG	GG	AG	GG	GG	GG	GG	GG	AG	AG	AG	AG	GG	AG	GG	AG	GG	AG	AG	AG	AG	AG	GG	GG	GG	AG	AG	AG	GG	AG	GG
i26558Gh	Dt_chr9	26377124	CC	AC	CC	AC	CC	AC	CC	CC	CC	CC	CC	CC	CC	CC	CC	AC	AC	AC	CC	AC	CC	CC	CC	AC	AC	CC	CC	CC	AC	AC	CC	CC	CC	AC	AC	AC	AC	AC	CC	CC	CC	AC	CC	CC	AC	CC	AC
i38880Gh	Dt_chr9	26377740	GG	GG	GG	AG	GG	AG	GG	AG	GG	GG	GG	GG	AG	GG	GG	AG	AG	AG	AG	AG	GG	GG	GG	GG	AG	AG	GG	GG	GG	GG	GG	AG	GG	AG	GG	GG	GG	GG	GG	AG	GG	GG	GG	GG	AG	GG	AG
i30132Gh	Dt_chr9	26395630	AG	AG	AG	AG	AG	AG	AG	AG	AG	AG	GG	AG	AG	AG	GG	AG	AG	AG	AG	AG	AG	AG	AG	AG	AG	AG	AG	AG	AG	AG	GG	AG	AG	GG	AG	AG	AG	AG	AG	AG	AG	AG	AG	AG	AG	AG	AG
i18970Gh	Dt_chr9	26479881	AG	AG	AG	AA	AA	AG	AA	AG	AA	AG	AA	AG	AG	AG	AG	AG	AG	AA	AG	AA	AA	AG	AA	AA	AG	AG	AG	AG	AA	AG	AG	AG	AG	AG	AA	AG	AG	AG	AG	AG	AG	AG	AG	AG	AG	AG	AG
i27812Gh	Dt_chr9	26523541	AA	AA	AA	AA	AA	AA	AA	AA	AA	AA	AA	AA	AA	AA	AG	AA	AA	AA	AA	AA	AA	AA	AA	AG	AA	AA	AA	AA	AG	AA	AA	AA	AA	AA	AG	AA	AA	AA	AA	AA	AA	AA	AA	AA	AA	AA	AA
i24499Gh	Dt_chr9	26542133	AA	GG	AA	GG	AA	AA	AA	AA	AA	GG	AA	AA	AA	AA	AA	AA	AA	AA	AA	AA	GG	GG	GG	AA	AA	AA	AA	GG	AA	AA	AA	AA	AA	AA	AA	GG	AA	AA	GG	GG	AA	AA	GG	AA	GG	AA	AA
i44450Gh	Dt_chr9	26581503	GG	AA	AA	GG	GG	GG	AA	AA	AA	AA	AA	AA	AA	AA	GG	AA	AA	AA	GG	AA	AA	AA	AA	AA	AA	GG	AA	GG	AA	GG	GG	AA	GG	AA	AG	GG	AA	AA	AA	AA	AA	AA	GG	AA	AA	AA	AA
i48000Gh	Dt_chr9	26582610	AG	AG	AG	AG	GG	GG	GG	AG	GG	AG	GG	AG	AG	AG	AG	GG	AG	AG	GG	AG	AG	GG	AG	AG	GG	AG	AG	AG	AG	AG	AG	AG	AG	GG	GG	GG	AG	AG	AG	GG	AG	GG	AG	AG	GG	GG	AG
i41731Gh	Dt_chr9	26585348	AG	AG	AG	AG	AG	AG	AG	AG	AG	AG	GG	AG	GG	GG	AG	GG	GG	GG	AG	AG	AG	GG	AG	GG	GG	GG	GG	AG	AG	AG	AG	AG	AG	GG	AG	AG	AG	AG	AG	GG	AG	AG	AG	AG	AG	GG	AG
i19840Gh	Dt_chr9	26599347	CC	AC	AC	CC	AC	CC	CC	AC	AC	CC	CC	CC	CC	CC	AC	CC	CC	CC	CC	CC	CC	CC	CC	CC	CC	CC	CC	AC	CC	CC	AC	CC	AC	AC	CC	CC	CC	CC	CC	CC	AC	CC	AC	CC	CC	CC	CC
i30887Gh	Dt_chr9	26600895	GG	GG	GG	AG	GG	AG	GG	GG	GG	GG	GG	GG	GG	GG	GG	GG	GG	GG	GG	GG	GG	GG	GG	GG	GG	AG	GG	GG	GG	GG	GG	GG	GG	GG	GG	GG	GG	GG	GG	GG	GG	GG	GG	GG	GG	GG	GG
i42550Gh	Dt_chr9	26607944	GG	AA	GG	GG	GG	AA	GG	GG	GG	GG	GG	GG	GG	GG	GG	GG	GG	GG	GG	GG	GG	GG	GG	GG	GG	GG	GG	GG	GG	GG	GG	AA	GG	AA	GG	AA	GG	GG	AA	GG	GG	GG	GG	GG	AA	GG	GG
i54919Gb	Dt_chr9	26620202	AC	AC	AC	AC	AC	AC	AC	AC	AC	AC	AC	AC	AC	AC	AC	NN	AC	AC	AC	AC	AC	AC	AC	AC	AC	AC	AC	AC	AC	AC	AC	AC	AC	AC	AC	AC	AC	AC	AC	AC	AC	AC	AC	AC	AC	AC	AC
i25314Gh	Dt_chr9	26687448	GG	GG	GG	GG	GG	GG	GG	GG	GG	GG	GG	GG	GG	GG	AA	GG	AA	GG	GG	GG	AA	GG	AA	GG	GG	GG	GG	GG	GG	GG	GG	GG	GG	GG	GG	GG	GG	GG	AA	GG	GG	GG	GG	GG	GG	GG	GG
i23137Gh	Dt_chr9	26699283	GG	GG	GG	AG	GG	AG	GG	GG	GG	AG	GG	GG	GG	AG	GG	GG	GG	AG	GG	GG	GG	GG	GG	AG	GG	AG	AG	GG	AG	GG	GG	GG	GG	GG	GG	GG	AG	AG	GG	GG	GG	GG	GG	GG	GG	GG	AG
i18555Gh	Dt_chr9	26724332	AC	AC	AC	CC	AC	CC	AC	AC	AC	AC	AC	AC	AC	AC	AC	AC	AC	CC	AC	AC	AC	AC	AC	AC	AC	CC	CC	AC	AC	AC	AC	AC	AC	AC	CC	AC	AC	AC	AC	AC	AC	AC	AC	AC	AC	CC	AC
i22059Gh	Dt_chr9	26777334	AG	AG	AG	AA	AG	AA	AG	AG	AG	AG	AG	AG	AG	AG	AG	AG	AG	AG	AG	AA	AG	AA	AG	AG	AG	AG	AA	AG	AG	AG	AG	AG	AG	AG	AG	AA	AG	AG	AA	AG	AG	AG	AG	AG	AG	AG	AG
i18005Gh	Dt_chr9	26792736	CC	AC	CC	AC	CC	AC	CC	CC	CC	AC	AC	AC	AC	CC	AC	AC	CC	AC	AC	AC	AC	AC	AC	AC	AC	AC	AC	CC	AC	AC	CC	CC	CC	CC	AC	AC	CC	CC	CC	CC	CC	AC	CC	CC	CC	AC	CC
i43670Gh	Dt_chr9	26821080	AG	AG	AG	AG	AA	AG	AA	AG	AA	AG	AA	AG	AA	AG	AG	AA	AG	AA	AG	AG	AA	AG	AA	AA	AA	AA	AG	AG	AA	AG	AA	AG	AG	AG	AA	AA	AG	AA	AA	AG	AA	AG	AG	AA	AG	AG	AG
i39435Gh	Dt_chr9	26860048	AA	AG	AA	AG	AA	AA	AA	AA	AA	AG	AA	AA	AA	AA	AA	AA	AA	AA	AA	AA	AG	AG	AG	AA	AA	AA	AA	AG	AA	AA	AA	AA	AA	AA	AA	AG	AA	AA	AG	AG	AA	AA	AG	AA	AG	AA	AA
i33325Gh	Dt_chr9	26877087	AC	AC	AC	AC	AC	AC	AC	AC	AC	AC	AC	AC	AC	AC	AC	AC	AC	AC	AC	AC	AC	AC	AC	AC	AC	AC	AC	AC	AC	AC	AC	AC	AC	AC	AC	AC	AC	AC	AC	AC	AC	AC	AC	AC	AC	AC	AC
i41093Gh	Dt_chr9	26906243	GG	GG	GG	AG	GG	GG	GG	AG	GG	GG	GG	AG	AG	GG	GG	AG	GG	GG	GG	GG	GG	GG	GG	AG	AG	GG	GG	AG	AG	AG	GG	GG	GG	AG	AG	GG	GG	GG	AG	GG	GG	GG	AG	AG	GG	GG	GG
i26349Gh	Dt_chr9	26907332	AA	AA	AA	CC	CC	CC	CC	AA	CC	CC	CC	AA	AA	CC	AA	AA	AA	AA	AA	AA	CC	AC	CC	CC	AA	CC	CC	AA	CC	AA	AA	CC	AA	AA	AA	AA	AA	CC	AA	AA	AA	AA	AA	AA	AA	AA	CC
i43134Gh	Dt_chr9	26932274	AG	GG	GG	GG	AG	GG	AG	GG	AG	AG	AG	AG	AG	AG	GG	AG	AG	AG	AG	GG	GG	AG	GG	AG	AG	GG	AG	AG	AG	AG	AG	GG	AG	AG	GG	GG	AG	AG	AG	GG	GG	AG	AG	AG	GG	GG	AG
i29694Gh	Dt_chr9	26933561	CC	CC	CC	CC	CC	AA	CC	AA	AA	CC	AA	CC	CC	AA	CC	CC	CC	CC	AA	CC	AA	CC	AA	CC	CC	CC	AA	CC	CC	AA	CC	AA	CC	AC	AA	AA	AA	CC	CC	AA	CC	CC	CC	CC	CC	AA	CC
i47789Gh	Dt_chr9	26934086	AC	CC	AC	AC	AC	AC	AC	CC	AC	CC	CC	CC	AC	AC	AC	AC	CC	AC	AC	AC	AC	AC	AC	CC	AC	CC	AC	CC	CC	AC	CC	AC	CC	AC	AC	CC	AC	CC	CC	AC	CC	CC	CC	CC	AC	AC	AC
i47044Gh	Dt_chr9	26951094	AG	AG	AG	AG	AG	AG	AG	AG	AG	AG	AG	AG	AG	AG	AG	AG	AG	AG	AG	AG	AG	AG	AG	AG	AG	AG	GG	AG	AG	AG	AG	AG	AG	AG	GG	AG	AG	AG	AG	AG	AG	AG	AG	AG	AG	AG	AG
i40040Gh	Dt_chr9	26971728	AG	AG	AG	GG	AG	AG	AG	AG	AG	AG	AG	AG	GG	AG	AG	AG	AG	AG	AG	AG	GG	AG	GG	GG	AG	AG	AG	AG	GG	GG	AG	AG	AG	AG	GG	AG	AG	AG	GG	AG	AG	AG	AG	GG	AG	AG	AG
i29589Gh	Dt_chr9	26972632	AG	AG	AG	AG	AG	AG	AG	AG	AG	AG	AG	AG	AG	AG	AG	AG	AG	AG	AG	AG	AG	AG	AG	AG	AG	AG	GG	AG	AG	AG	AG	AG	AG	AG	GG	AG	AG	AG	AG	AG	AG	AG	AG	AG	AG	AG	AG
i30516Gh	Dt_chr9	26980507	AA	AA	AA	AA	AA	AA	AA	AA	AA	AA	AA	AA	AA	AA	AA	AA	AA	AA	AA	AA	AA	AA	AA	AA	AA	GG	NN	AA	AA	AA	AA	GG	AA	AA	AA	AA	AA	AA	AA	AA	AA	AA	AA	AA	AA	AA	AA
i38341Gh	Dt_chr9	26987081	AG	AG	AG	AG	AG	AG	AG	AG	AG	AG	AG	AG	AG	AG	AG	AG	AG	AG	AG	AG	AG	AG	AG	AG	AG	AG	GG	AG	AG	AG	AG	AG	AG	AG	GG	AG	AG	AG	AG	AG	AG	AG	AG	AG	AG	AG	AG
i23333Gh	Dt_chr9	27002312	AG	AG	AA	AG	AA	AA	AA	AG	AG	AG	AG	AA	AG	AG	AG	AG	AG	AA	AG	AA	AG	AG	AG	AG	AG	AG	AG	AA	AG	AG	AA	AG	AA	AG	AG	AG	AA	AG	AA	AG	AA	AG	AA	AG	AG	AG	AG
i43317Gh	Dt_chr9	27006352	AA	AA	AA	AA	AA	AA	AA	AA	AA	AA	AA	AA	AA	AA	AA	AA	AA	AA	AA	AA	AA	AA	AA	AA	AA	AA	AA	AA	AA	AA	AA	GG	AA	AA	AA	AA	AA	AA	AA	AA	AA	AA	AA	AA	AA	AA	AA
i35466Gh	Dt_chr9	27010977	AG	AG	AG	AG	AG	AG	AG	AG	AG	GG	AG	AG	GG	GG	AG	AG	AG	GG	AG	AG	AG	NN	AG	AG	AG	AG	GG	AG	GG	AG	AG	AG	AG	AG	GG	AG	AG	NN	AG	AG	AG	AG	AG	AG	AG	AG	GG
i43081Gh	Dt_chr9	27012780	AC	AC	AC	AA	AC	AA	AC	AC	AC	AC	AC	AC	AA	AC	AC	AC	AC	AA	AC	AC	AA	AC	AA	AA	AC	AA	AC	AC	AA	AA	AC	AC	AC	AC	AA	AA	AC	AC	AA	AA	AC	AC	AC	AA	AC	AA	AC
i27185Gh	Dt_chr9	27013548	GG	GG	GG	GG	GG	GG	GG	AA	GG	GG	GG	GG	GG	GG	GG	GG	GG	GG	GG	GG	GG	GG	GG	GG	GG	GG	GG	GG	GG	GG	GG	GG	AA	GG	GG	GG	GG	GG	AA	AA	AA	GG	GG	GG	GG	GG	GG
i44628Gh	Dt_chr9	27024156	AA	AA	AA	AA	AA	AA	AA	AA	AA	AA	AA	AA	AA	AA	AA	AA	AA	AA	AA	AA	AA	AA	AA	AA	AA	AA	AG	AA	AA	AA	AA	AA	AA	AA	AG	AA	AA	AA	AA	AA	AA	AA	AA	AA	AA	AA	AA
i43409Gh	Dt_chr9	27043130	AA	AA	AA	AA	AA	AA	AA	AA	AA	AA	AA	AA	AA	AA	AA	AA	AA	AA	AA	AA	AA	AA	AA	AA	AA	AA	CC	AA	AA	AA	AA	AA	AA	AA	CC	AA	AA	AA	AA	AA	AA	AA	AA	AA	AA	AA	AA
i36518Gh	Dt_chr9	27043670	AA	AA	AA	AA	AA	AA	AA	AA	AA	AA	AA	AA	AA	AA	AA	AA	AA	AA	AA	AA	AA	AA	AA	AA	AA	AA	GG	AA	AA	AA	AA	AA	AA	AA	GG	AA	AA	AA	AA	AA	AA	AA	AA	AA	AA	AA	AA
i47779Gh	Dt_chr9	27055723	AG	AG	AG	AA	AG	AA	AG	AG	AG	AG	AA	AG	AA	AG	AG	AG	AA	AA	AG	AG	AA	AG	AA	AA	AG	AA	AG	AG	AA	AA	AG	AG	AG	AG	AA	AA	AG	AG	AA	AA	AG	AG	AG	AA	AG	AA	AG
i27707Gh	Dt_chr9	27059732	AA	AA	GG	AA	AA	AA	GG	AA	GG	AA	AA	AA	AA	AA	AA	AA	AA	AA	AA	AA	AA	AA	AA	AA	AA	AA	AA	AA	AA	AA	AA	AA	GG	AA	GG	GG	AA	AA	AA	AA	AA	AA	AA	AA	AA	GG	AA
i29150Gh	Dt_chr9	27084313	AG	GG	AG	GG	AG	GG	AG	GG	AG	GG	AG	GG	GG	AG	AG	AG	AG	GG	AG	GG	AG	AG	AG	GG	AG	GG	GG	GG	GG	GG	GG	AG	GG	GG	AG	GG	AG	AG	GG	AG	AG	AG	GG	GG	AG	AG	GG
i08667Gh	Dt_chr9	27105470	AA	AA	AA	AA	AA	AA	AA	AA	AA	AA	AA	AA	AA	AA	AG	AA	AG	AA	AA	AA	AA	AA	AA	AG	AA	AA	AA	AA	AG	AG	AA	AA	AA	AG	AA	AA	AG	AA	AG	AA	AA	AA	AA	AA	AA	AA	AA
i33895Gh	Dt_chr9	27115050	AG	AG	AG	AG	AG	GG	AG	AG	AG	AG	GG	AG	AG	AG	AG	AG	AG	GG	AG	GG	AG	GG	AG	AG	AG	AG	AG	AG	AG	AG	AG	AG	AG	AG	AG	AG	AG	AG	GG	GG	AG	AG	AG	AG	AG	GG	AG
i48087Gh	Dt_chr9	27129641	AG	GG	AG	GG	AG	GG	GG	AG	GG	AG	GG	AG	AG	AG	GG	AG	GG	GG	AG	GG	AG	GG	AG	AG	AG	AG	AG	GG	AG	AG	AG	AG	AG	AG	GG	AG	AG	AG	AG	GG	AG	AG	GG	AG	AG	GG	AG
i29340Gh	Dt_chr9	27139373	AA	AA	AA	AA	AA	AA	AA	AA	AA	AA	AA	AA	AA	AA	AA	AA	AA	AA	AA	GG	GG	AA	GG	AA	AA	AA	AA	AA	AA	AA	AA	AA	AA	AA	GG	AA	AA	AA	AA	AA	AA	AA	AA	AA	AA	AA	AA
i56227Gb	Dt_chr9	27145749	AG	AG	AG	AG	AG	AG	GG	AG	GG	AG	GG	AG	AG	AG	AG	AG	AG	AG	AG	AG	AG	AG	AG	AG	AG	AG	AG	AG	AG	AG	AG	AG	AG	AG	AG	AG	AG	GG	AG	AG	AG	AG	AG	AG	AG	GG	AG
i38494Gh	Dt_chr9	27148442	AG	AG	AG	AA	AG	AA	AG	AG	AG	AG	AG	AG	AA	AG	AG	AG	AG	AA	AG	AG	AA	AG	AA	AA	AG	AA	AG	AG	AA	AA	AG	AG	AG	AG	AA	AA	AG	AG	AA	AA	AG	AG	AG	AA	AG	AA	AG
i27267Gh	Dt_chr9	27150775	GG	GG	GG	GG	GG	GG	GG	GG	GG	AG	GG	GG	GG	GG	AG	GG	GG	GG	GG	GG	GG	GG	GG	GG	GG	GG	GG	GG	GG	GG	GG	GG	AG	GG	AG	GG	GG	GG	GG	GG	GG	GG	GG	GG	GG	GG	GG
i42416Gh	Dt_chr9	27163749	AA	AA	GG	GG	GG	AA	AA	AA	AA	AA	AA	AA	GG	AA	AA	AA	AA	GG	AA	GG	GG	GG	GG	GG	AA	AA	AA	AA	GG	GG	AA	GG	AA	AA	AG	AA	AA	AA	AA	GG	AA	AA	AA	GG	AA	AA	GG
i24283Gh	Dt_chr9	27209946	AA	AA	AA	AA	AA	CC	AC	AA	AA	AA	CC	AA	AA	AA	AA	AA	AA	AA	AA	AA	AA	AA	AA	AA	AA	AA	AA	AA	AA	AA	AA	AA	AA	CC	AA	AA	AA	AA	AA	AA	AA	CC	AA	AA	AA	AA	AA
i43004Gh	Dt_chr9	27231535	AA	AA	AA	GG	AA	AA	AA	AA	AA	AA	AA	AA	AA	AA	AA	AA	AA	AA	GG	AA	AA	AA	AA	AA	AA	AA	AA	AA	AA	AA	AA	AA	AA	AA	AA	AA	AA	AA	AA	AA	AA	AA	AA	AA	GG	AA	AA
i41800Gh	Dt_chr9	27250258	GG	GG	GG	AA	GG	AA	GG	GG	GG	GG	GG	GG	AA	GG	GG	GG	GG	AA	GG	GG	GG	GG	GG	AA	GG	AA	GG	GG	AA	AA	GG	GG	GG	GG	AA	AA	GG	GG	AA	AA	GG	GG	GG	AA	GG	AA	GG
i22532Gh	Dt_chr9	27295536	AA	AA	AA	AA	AA	AA	AA	AA	AA	AA	AA	AA	AA	AA	AA	AA	AA	AA	AA	GG	GG	AA	GG	AA	AA	AA	AA	AA	AA	AA	AA	AA	AA	AA	GG	AA	AA	AA	AA	AA	AA	AA	AA	AA	AA	AA	AA
i33043Gh	Dt_chr9	27351057	AA	GG	GG	AA	GG	GG	GG	GG	AA	AA	AA	AA	AA	AA	GG	AA	GG	GG	AA	GG	AA	AA	AA	AA	AA	AA	GG	GG	AA	AA	GG	AA	GG	GG	GG	AA	AA	AA	AA	AA	GG	GG	GG	AA	GG	AA	AA
i23234Gh	Dt_chr9	27358786	AG	AG	AG	AA	AG	AA	AG	AG	AG	AG	AG	AG	AG	AG	AG	AG	AG	AG	AG	AG	AG	AG	AG	AG	AG	AA	AG	AG	AG	AG	AG	AG	NN	AG	AG	NN	AG	AG	AG	AG	AG	AG	AG	AG	AG	AG	AG
i44647Gh	Dt_chr9	27370025	AA	CC	CC	AA	CC	CC	AA	AA	AA	AA	CC	AA	AA	AA	CC	AA	AA	AA	AA	CC	AA	AA	AA	AA	AA	AA	AA	CC	AA	AA	CC	AA	CC	AA	AA	AA	AA	AA	CC	AA	CC	AA	CC	AA	AA	AA	AA
i26591Gh	Dt_chr9	27418478	AG	AG	AG	AG	AG	AG	AG	AG	AG	AG	AG	AG	AG	AG	AG	AG	AG	AG	AG	AG	AG	AG	AG	AG	AG	AG	GG	AG	AG	AG	AG	AG	AG	AG	GG	AG	AG	AG	AG	AG	AG	AG	AG	AG	AG	AG	AG
i21249Gh	Dt_chr9	27423703	AA	AA	AA	GG	AA	GG	AA	AA	AA	AA	AA	AA	AA	AA	AA	AA	AA	AA	AA	AA	AA	AA	AA	AA	AA	GG	AA	AA	AA	AA	AA	AA	AA	AA	AA	AA	AA	AA	AA	AA	AA	AA	AA	AA	AA	AA	AA
i39471Gh	Dt_chr9	27423770	CC	CC	CC	AA	AA	AA	AA	CC	AA	AA	AA	AA	CC	CC	AA	CC	CC	AA	CC	CC	AA	CC	AA	AA	CC	CC	CC	AA	AA	AA	AA	AA	CC	CC	CC	AA	CC	AA	CC	AA	AA	CC	AA	CC	CC	AA	AA
i23498Gh	Dt_chr9	27445781	AG	AG	AG	GG	AG	GG	AG	AG	AG	AG	GG	AG	GG	AG	AG	AG	GG	GG	AG	AG	GG	AG	GG	GG	AG	GG	AG	AG	GG	GG	AG	AG	AG	AG	GG	GG	AG	AG	GG	GG	AG	AG	AG	GG	AG	GG	AG
i37331Gh	Dt_chr9	27454733	CC	CC	CC	AC	AC	AC	AC	CC	AC	AC	AC	AC	CC	CC	AC	CC	CC	AC	CC	CC	CC	CC	CC	AC	CC	CC	CC	AC	AC	AC	AC	AC	CC	CC	CC	AC	CC	AC	CC	AC	AC	CC	AC	CC	CC	AC	AC
i31333Gh	Dt_chr9	27459220	AG	AA	AA	AA	AA	AA	AG	AG	AA	AG	AG	AA	AG	AG	AA	AA	AG	AG	AG	AG	AG	AG	AG	AG	AA	AA	AG	AG	AG	AG	AA	AG	AG	AG	AA	AG	AG	AG	AG	AG	AA	AG	AG	AG	AG	AA	AG
i38543Gh	Dt_chr9	27469449	AG	AG	AG	AA	AG	AG	AG	AG	AG	AG	AG	AG	AA	AG	AG	AG	AG	AG	AG	AG	AG	AG	AG	AA	AG	AG	AG	AG	AA	AA	AG	AG	AG	AG	AG	AG	AG	AG	AG	AG	AG	AG	AG	AG	AG	AG	AG
i32267Gh	Dt_chr9	27489345	AG	AG	AG	AG	AG	AG	AG	AG	AG	AG	AG	AG	AG	AG	AG	AG	AG	AA	AG	AG	AG	AG	AG	AA	AG	AG	AG	AG	AA	AG	AG	AG	AG	AG	AA	AG	AA	AG	AG	AG	AG	AA	AG	AG	AG	AG	AG
i32497Gh	Dt_chr9	27521789	AG	AG	AG	AG	AG	AG	AG	AG	AG	AG	AG	AG	AG	AG	AG	AG	AG	AG	AG	AG	AG	AG	AG	AG	AG	AG	GG	AG	AG	AG	AG	AG	AG	AG	GG	AG	AG	AG	AG	AG	AG	AG	AG	AG	AG	AG	AG
i33836Gh	Dt_chr9	27526581	AG	GG	AG	GG	GG	GG	GG	GG	GG	AG	GG	GG	AG	AG	GG	GG	GG	GG	GG	GG	GG	GG	GG	GG	GG	GG	AG	GG	GG	AG	AG	GG	AG	GG	GG	GG	GG	GG	GG	GG	AG	GG	GG	AG	GG	AG	GG
i45187Gh	Dt_chr9	27556326	GG	GG	GG	GG	GG	GG	GG	GG	GG	AG	GG	GG	GG	GG	AG	GG	GG	GG	GG	GG	GG	GG	GG	GG	GG	GG	GG	GG	GG	GG	GG	GG	AG	GG	AG	GG	GG	GG	GG	GG	GG	GG	GG	GG	GG	GG	GG
i38888Gh	Dt_chr9	27589327	GG	GG	GG	AG	GG	GG	GG	GG	GG	GG	GG	GG	GG	GG	GG	GG	GG	GG	AG	AG	AG	GG	AG	GG	GG	GG	GG	GG	GG	AG	GG	AG	GG	GG	AG	GG	GG	GG	GG	GG	GG	GG	GG	GG	GG	GG	GG
i23389Gh	Dt_chr9	27599105	GG	GG	GG	GG	GG	GG	GG	GG	GG	GG	GG	GG	GG	GG	GG	GG	GG	GG	GG	GG	GG	GG	GG	GG	GG	GG	GG	GG	GG	GG	GG	GG	GG	GG	GG	GG	GG	GG	GG	GG	GG	GG	GG	GG	GG	GG	GG
i35998Gh	Dt_chr9	27626145	AA	AA	AA	AA	AA	AA	AA	AA	AA	AA	AA	AA	AA	AA	AA	AA	AA	AA	AA	AA	AA	AA	AA	AA	AA	AA	GG	AA	AA	AA	AA	AA	AA	AA	GG	AA	AA	AA	AA	AA	AA	AA	AA	AA	AA	AA	AA
i24750Gh	Dt_chr9	27677378	AG	AG	AG	AG	AG	AG	AG	AG	AG	AG	AG	AG	AG	AG	AG	AG	AG	AG	AG	GG	GG	AG	GG	AG	AG	AG	AG	AG	AG	AG	AG	AG	AG	AG	GG	AG	AG	AG	AG	AG	AG	AG	AG	AG	AG	AG	AG
i41908Gh	Dt_chr9	27677859	AG	AG	AG	AA	AA	AA	AA	AG	AA	AG	AA	AG	AG	AG	AG	AG	AA	AA	AG	AG	AG	AG	AG	AG	AA	AA	AA	AG	AA	AG	AG	AG	AG	AG	AA	AA	AG	AA	AG	AG	AG	AG	AG	AG	AG	AA	AA
i38725Gh	Dt_chr9	27700762	GG	GG	GG	GG	GG	GG	GG	GG	GG	GG	GG	GG	GG	GG	GG	GG	GG	GG	GG	GG	GG	GG	GG	GG	GG	AG	GG	AG	GG	GG	GG	GG	GG	GG	GG	GG	GG	GG	GG	AG	GG	GG	AG	GG	GG	GG	GG
i13270Gh	Dt_chr9	27752833	GG	GG	GG	GG	GG	GG	GG	GG	GG	AG	GG	AG	GG	GG	GG	GG	GG	GG	GG	GG	GG	GG	GG	GG	GG	GG	GG	AG	GG	GG	AG	GG	GG	GG	GG	GG	GG	GG	GG	GG	AG	GG	AG	GG	GG	GG	GG
i38154Gh	Dt_chr9	27768314	CC	CC	AC	CC	CC	CC	AC	CC	AC	CC	CC	CC	CC	CC	CC	CC	CC	CC	CC	CC	CC	CC	CC	CC	CC	CC	CC	CC	CC	CC	CC	CC	AC	CC	AC	AC	CC	CC	CC	CC	CC	CC	CC	CC	CC	AC	CC
i24610Gh	Dt_chr9	27771175	GG	AG	GG	GG	AG	AG	GG	GG	GG	AG	GG	GG	GG	GG	GG	GG	GG	GG	GG	AG	AG	AG	AG	GG	GG	GG	GG	AG	GG	GG	AG	GG	AG	AG	AG	AG	GG	GG	AG	AG	AG	GG	AG	GG	AG	GG	GG
i06869Gh	Dt_chr9	27777838	AA	AG	AG	AG	AG	AG	AG	AG	AG	AA	AG	AG	AA	AA	AA	AG	AG	AG	AG	AG	AG	AG	AG	AG	AG	AG	AG	AG	AG	AA	AG	AG	AG	AG	AG	AG	AG	AG	AG	AG	AG	AG	AG	AG	AG	AA	AG
i32970Gh	Dt_chr9	27786496	GG	GG	AG	GG	GG	GG	AG	GG	AG	GG	GG	GG	GG	GG	GG	GG	GG	GG	GG	GG	GG	GG	GG	GG	GG	GG	GG	GG	GG	GG	GG	GG	AG	GG	AG	AG	GG	GG	GG	GG	GG	GG	GG	GG	GG	AG	GG
i47667Gh	Dt_chr9	27797159	AC	CC	AC	CC	AC	AC	AC	CC	CC	CC	AC	CC	CC	AC	CC	CC	CC	CC	CC	AC	AC	CC	AC	CC	CC	CC	AC	CC	CC	AC	CC	CC	CC	AC	CC	AC	CC	AC	CC	CC	CC	AC	CC	CC	CC	AC	CC
i17108Gh	Dt_chr9	27819258	GG	AA	AA	AA	GG	AA	GG	GG	GG	AA	GG	AA	GG	GG	AA	AA	GG	GG	GG	AA	AA	GG	AA	AG	AA	AA	GG	AA	AA	GG	GG	AA	GG	AA	GG	GG	GG	GG	GG	AA	GG	GG	AA	GG	AA	AA	GG
i01781Gh	Dt_chr9	27824915	GG	GG	AG	AG	GG	GG	AG	AG	GG	GG	GG	GG	GG	GG	GG	AG	GG	GG	GG	GG	GG	GG	GG	GG	AG	AG	GG	GG	GG	GG	AG	AG	AG	GG	GG	GG	GG	GG	GG	GG	AG	GG	GG	GG	AG	AG	AG
i47772Gh	Dt_chr9	27844613	AA	AA	GG	AA	AA	AA	GG	AA	GG	AA	AA	AA	AA	AA	AA	AA	AA	AA	AA	AA	AA	AA	AA	AA	AA	AA	AA	AA	AA	AA	AA	AA	GG	AA	GG	GG	AA	AA	AA	AA	AA	AA	AA	AA	AA	GG	AA
i42828Gh	Dt_chr9	27852746	AA	AA	AA	AA	AA	AA	AA	AA	AA	AA	AA	AA	AA	AA	AA	AA	AA	AA	AA	AA	AA	AA	AA	AA	AA	AA	GG	AA	AA	AA	AA	AA	AA	AA	GG	AA	AA	AA	AA	AA	AA	GG	AA	AA	AA	AA	AA
i46476Gh	Dt_chr9	27860744	CC	CC	CC	CC	CC	CC	CC	AA	CC	CC	CC	CC	CC	CC	CC	CC	AA	CC	CC	CC	AA	CC	AA	CC	CC	AA	CC	CC	CC	CC	CC	CC	CC	CC	CC	CC	CC	CC	AA	CC	CC	CC	CC	AA	AA	CC	CC
i13272Gh	Dt_chr9	27866268	GG	GG	GG	GG	GG	GG	GG	GG	GG	GG	GG	GG	GG	GG	GG	GG	GG	GG	GG	GG	GG	GG	GG	GG	GG	AG	GG	AG	GG	GG	GG	GG	GG	GG	GG	GG	GG	GG	GG	AG	GG	GG	AG	GG	GG	GG	GG
i18274Gh	Dt_chr9	27911552	AG	AA	AA	AA	AA	AA	AA	AA	AA	AG	AA	AG	AG	AG	AA	AA	AA	AA	AG	AA	AG	AA	AG	AA	AA	AA	AG	AG	AA	AG	AA	AG	AA	AG	AA	AG	AG	AA	AG	AA	AA	AA	AG	AG	AA	AA	AA
i45743Gh	Dt_chr9	27911739	AA	AA	GG	AA	AA	AA	GG	AA	GG	AA	AA	AA	AA	AA	AA	AA	AA	AA	AA	AA	AA	AA	AA	AA	AA	AA	AA	AA	AA	AA	AA	AA	GG	AA	AA	AA	AA	AA	AA	AA	AA	AA	AA	AA	AA	GG	AA
i46468Gh	Dt_chr9	27918120	AA	AC	AC	AC	AC	AC	AC	AC	AC	AC	AC	AC	AC	AA	AA	AC	AC	AC	AC	AA	AA	AC	AA	AC	AC	AA	AA	AC	AC	AC	AC	AC	AA	AC	AC	AC	AC	AA	AC	AC	AC	AC	AC	AC	AC	AC	AC
i26422Gh	Dt_chr9	27989019	AA	AA	AA	GG	GG	GG	GG	AA	GG	AA	GG	AA	AA	AA	AA	AA	GG	GG	AA	AA	AA	AA	AA	AA	AA	AA	GG	AA	AA	AA	AA	AA	AA	GG	GG	AA	AA	AA	AA	GG	AA	AA	AA	AA	AA	GG	AA
i13968Gh	Dt_chr9	28055442	AG	AG	AG	AG	AG	GG	GG	AG	GG	AG	AG	AG	AG	AG	AG	AG	AG	AG	AG	GG	AG	AG	AG	AG	AG	AG	AG	AG	AG	AG	AG	AG	AG	AG	GG	AG	AG	GG	AG	AG	AG	AG	AG	AG	AG	AG	AG
i21523Gh	Dt_chr9	28101123	AG	GG	GG	GG	GG	AG	GG	GG	GG	AG	GG	GG	AG	AG	AG	GG	GG	GG	AG	AG	AG	GG	AG	GG	GG	GG	GG	GG	AG	AG	GG	AG	GG	AG	GG	AG	AG	AG	GG	AG	AG	AG	GG	GG	GG	GG	AG
i02742Gh	Dt_chr9	28130691	GG	AG	AG	AG	AG	AG	AG	GG	AG	GG	AG	AG	AG	GG	AG	GG	GG	AG	AG	AG	AG	GG	AG	AG	GG	AG	AG	AG	AG	AG	AG	GG	GG	AG	AG	AG	GG	GG	GG	AG	AG	AG	AG	GG	AG	AG	AG
i04324Gh	Dt_chr9	28132600	AG	GG	GG	AG	GG	AG	AG	AG	GG	AG	GG	AG	AG	AG	AG	AG	AG	AG	GG	GG	AG	AG	AG	AG	AG	AG	AG	GG	AG	AG	GG	AG	AG	GG	AG	AG	AG	AG	AG	AG	GG	AG	GG	AG	AG	AG	AG
i37832Gh	Dt_chr9	28132649	AA	GG	GG	AA	GG	AA	AA	AA	GG	AA	GG	AA	AA	AA	AA	AA	AA	AA	GG	GG	AA	AA	AA	AA	AA	AA	AA	GG	AA	AA	GG	AA	AA	GG	AA	AA	AA	AA	AA	AG	GG	AA	GG	AA	AA	AA	AA
i04325Gh	Dt_chr9	28133697	GG	AG	AG	GG	AG	GG	GG	GG	AG	GG	AG	GG	GG	GG	GG	GG	GG	GG	AG	AG	GG	GG	GG	GG	GG	GG	GG	AG	GG	GG	AG	GG	GG	AG	GG	GG	GG	GG	GG	AG	AG	GG	AG	GG	GG	GG	GG
i41383Gh	Dt_chr9	28159755	GG	AA	AA	GG	AA	AA	AA	AA	AA	GG	AA	GG	GG	GG	AA	AA	GG	GG	GG	AA	GG	GG	GG	GG	AA	AA	GG	AA	GG	GG	AA	AA	AA	GG	AA	AA	GG	GG	AA	AA	AA	AA	AA	GG	AA	GG	AA
i25425Gh	Dt_chr9	28168290	AA	AA	AG	AG	AG	AG	AA	AG	AA	AG	AA	AA	AA	AA	AG	AA	AA	AA	AA	AG	AA	AA	AA	AA	AA	AA	AG	AA	AA	AA	AG	AA	AG	AA	AG	AA	AA	AA	AG	AA	AG	AG	AA	AG	AA	AG	AA
i44975Gh	Dt_chr9	28179690	GG	GG	GG	GG	GG	GG	GG	GG	GG	AG	GG	GG	AG	GG	AG	AG	GG	AG	GG	GG	AG	AG	AG	AG	AG	AG	AG	GG	AG	AG	AG	GG	GG	GG	GG	AG	AG	GG	GG	GG	AG	AG	GG	AG	GG	GG	AG
i38269Gh	Dt_chr9	28181933	GG	GG	GG	GG	GG	GG	GG	GG	GG	GG	GG	GG	GG	GG	GG	GG	GG	GG	GG	AA	AA	GG	AA	GG	GG	GG	GG	GG	GG	GG	GG	GG	GG	GG	AA	GG	GG	GG	GG	GG	GG	GG	GG	GG	GG	GG	GG
i01659Gh	Dt_chr9	28189014	AA	AA	AA	AA	AG	AG	AA	AA	AG	AA	AG	AA	AA	AA	AA	AA	AA	AA	AA	AA	AA	AA	AA	AA	AA	AA	AG	AA	AA	AA	AA	AA	AA	AA	AG	AA	AG	AG	AA	AA	AA	AA	AA	AA	AA	AG	AA
i40526Gh	Dt_chr9	28211150	AA	AG	AA	AG	AA	AG	AA	AA	AA	AA	AA	AG	AA	AA	AG	AG	AA	AA	AA	AG	AA	AG	AA	AA	AG	AG	AG	AG	AA	AA	AA	AA	AG	AA	AA	AG	AA	AA	AG	AA	AA	AG	AG	AA	AG	AA	AG
i47325Gh	Dt_chr9	28234905	AA	AA	AA	AA	AA	AA	AA	AA	AA	AA	AA	AA	AA	AA	AC	AA	AA	AA	AA	AA	AA	AA	AA	AA	AA	AC	AA	AA	AA	AA	AA	AA	AA	AA	AA	AA	AA	AA	AC	AA	AA	AA	AA	AA	AA	AA	AA
i23064Gh	Dt_chr9	28258129	CC	CC	CC	CC	AC	AC	AC	CC	AC	CC	AC	CC	CC	CC	CC	AC	CC	CC	AC	CC	CC	AC	CC	CC	AC	CC	CC	CC	CC	CC	CC	CC	CC	AC	AC	AC	CC	CC	CC	AC	CC	AC	CC	CC	AC	AC	CC
i07736Gh	Dt_chr9	28291890	AA	AA	AC	AC	AC	AC	AC	AA	AC	AC	AA	AA	AA	AA	AA	AA	AA	AA	AA	AA	AA	AA	AA	AA	AA	AA	AA	AA	AA	AA	AC	AA	AC	AA	AA	AC	AA	AC	AA	AA	AC	AA	AA	AC	AA	AC	AA
i14310Gh	Dt_chr9	28294202	AC	AC	AC	AC	AC	AC	AC	AC	AC	AC	AC	AC	CC	AC	CC	AC	AC	AC	AC	AC	AC	AC	AC	CC	AC	AC	CC	AC	CC	CC	AC	AC	AC	AC	AC	AC	AC	CC	AC	AC	AC	AC	AC	AC	AC	AC	AC
i14387Gh	Dt_chr9	28294340	GG	GG	GG	GG	GG	AA	GG	AA	GG	GG	GG	GG	GG	GG	GG	GG	GG	GG	AA	GG	GG	GG	GG	GG	GG	GG	GG	GG	GG	GG	GG	GG	GG	GG	GG	GG	GG	GG	GG	GG	GG	GG	GG	GG	GG	GG	GG
i22753Gh	Dt_chr9	28319132	AA	AG	AA	AG	AA	AA	AA	AA	AA	AA	AA	AA	AA	AA	AG	AA	AA	AG	AG	AA	AA	AA	AA	AA	AA	AA	AG	AA	AA	AA	AA	AA	AA	AG	AA	AA	AA	AA	AA	AA	AA	AG	AA	AA	AA	AA	AG
i41566Gh	Dt_chr9	28320520	AG	GG	GG	AG	GG	GG	AG	AG	GG	GG	GG	GG	GG	GG	GG	GG	GG	GG	GG	GG	GG	GG	GG	NN	GG	GG	AG	GG	AG	GG	GG	AG	GG	GG	AG	GG	AG	GG	AG	GG	GG	AG	GG	GG	GG	GG	GG
i41509Gh	Dt_chr9	28360539	GG	AA	GG	AA	AA	AA	GG	GG	GG	AA	AA	AA	GG	GG	GG	GG	GG	GG	GG	GG	AA	AA	AA	GG	GG	GG	GG	AA	GG	GG	GG	AA	AA	GG	AA	AA	GG	GG	AA	AA	AA	GG	AA	GG	AA	GG	GG
i26189Gh	Dt_chr9	28433500	AA	AA	AA	GG	AA	GG	AA	AA	AA	AA	GG	AA	GG	AA	AA	AA	GG	GG	AA	AA	GG	AA	GG	GG	AA	GG	AA	AA	GG	GG	AA	AA	AA	AA	GG	GG	AA	AA	GG	GG	AA	AA	AA	GG	AA	GG	AA
i39231Gh	Dt_chr9	28433814	AA	GG	AA	GG	GG	GG	AA	GG	AA	GG	GG	GG	AA	AA	AA	AA	AA	AA	AA	AA	GG	GG	GG	AA	AA	AA	AA	GG	AA	AA	AA	GG	GG	AA	GG	GG	AA	AA	GG	GG	GG	AA	GG	AA	GG	AA	AA
i30960Gh	Dt_chr9	28434376	AG	AA	AA	AA	AA	AA	AA	AA	AA	AA	AA	AA	AA	AG	AG	AA	AA	AA	AA	AA	AG	AA	AG	AA	AA	AG	AG	AA	AA	AA	AA	AA	AG	AA	AA	AA	AA	AG	AA	AA	AA	AA	AA	AA	AA	AA	AA
i22735Gh	Dt_chr9	28466092	GG	AG	GG	AG	AG	AG	GG	AG	GG	AG	AG	AG	GG	GG	GG	GG	GG	GG	GG	AG	AG	AG	AG	GG	GG	GG	GG	AG	GG	GG	GG	AG	AG	GG	AG	AG	GG	GG	AG	AG	AG	GG	AG	GG	AG	GG	GG
i36560Gh	Dt_chr9	28508496	AA	GG	AA	GG	AA	GG	GG	AA	AA	AA	AA	AA	AA	AA	AA	GG	GG	AA	AA	GG	AA	AA	AA	AA	GG	AA	GG	AA	AA	AA	AA	AA	AA	GG	GG	GG	GG	GG	AA	AA	AA	AA	AA	AA	GG	AA	AA
i35276Gh	Dt_chr9	28557175	AA	GG	AA	GG	GG	GG	AA	GG	AA	GG	GG	GG	AA	AA	AA	AA	AA	AA	AA	AA	GG	GG	GG	AA	AA	AA	AA	GG	AA	AA	AA	GG	GG	AA	GG	GG	AA	AA	GG	GG	GG	AA	GG	AA	GG	AA	AA
i43495Gh	Dt_chr9	28559843	GG	GG	GG	GG	GG	GG	GG	GG	GG	GG	GG	GG	GG	GG	AG	GG	GG	GG	GG	GG	AG	GG	AG	GG	GG	GG	GG	GG	GG	GG	GG	AG	GG	GG	GG	AG	GG	GG	GG	GG	GG	GG	GG	GG	GG	GG	GG
i40725Gh	Dt_chr9	28576389	GG	AA	GG	AA	AA	AA	GG	AA	GG	AA	AA	AA	GG	GG	GG	GG	GG	GG	GG	GG	AA	AA	AA	GG	GG	GG	GG	AA	GG	GG	GG	AA	AA	GG	AA	AA	GG	GG	AA	AA	AA	GG	AA	GG	AA	GG	GG
i16922Gh	Dt_chr9	28582301	GG	AG	GG	AG	AG	AG	GG	AG	GG	AG	AG	AG	GG	GG	GG	GG	GG	GG	GG	GG	AG	AG	AG	GG	GG	GG	GG	AG	GG	GG	GG	AG	AG	GG	AG	AG	GG	GG	AG	AG	AG	GG	AG	GG	AG	GG	GG
i00535Gh	Dt_chr9	28622592	AA	AG	AA	AG	AG	AG	AG	AG	AG	AG	AG	AG	AA	AA	AA	AA	AA	AA	AA	AG	AG	AG	AG	AA	AA	AA	AA	AG	AA	AA	AA	AG	AG	AA	AG	AG	AA	AA	AG	AG	AG	AA	AG	AA	AG	AA	AA
i16925Gh	Dt_chr9	28633735	AA	AC	AA	AC	AC	AC	AC	AC	AC	AC	AC	AC	AA	AA	AA	AA	AA	AA	AA	AC	AC	AC	AC	AA	AA	AA	AA	AC	AA	AA	AA	AC	AC	AA	AC	AC	AA	AA	AC	AC	AC	AA	AC	AA	AC	AA	AA
i32040Gh	Dt_chr9	28642738	AG	AA	AG	AA	AA	AA	AA	AA	AA	AA	AA	AA	AG	AG	AG	AG	AG	AG	AG	AA	AA	AA	AA	AG	AG	AG	AG	AA	AG	AG	AG	AA	AA	AG	AA	AA	AG	AG	AA	AA	AA	AG	AA	AG	AA	AG	AG
i24408Gh	Dt_chr9	28643744	AG	GG	AG	GG	GG	GG	GG	GG	GG	GG	GG	GG	AG	AG	AG	AG	AG	AG	AG	GG	GG	GG	GG	AG	AG	AG	AG	GG	AG	AG	AG	GG	GG	AG	GG	GG	AG	AG	GG	GG	GG	AG	GG	AG	GG	AG	AG
i35039Gh	Dt_chr9	28665504	AG	AA	AG	AA	AA	AA	AA	AA	AA	AA	AA	AA	AG	AG	AG	AG	AG	AG	AG	AA	AA	AA	AA	AG	AG	AG	AG	AA	AG	AG	AG	AA	AA	AG	AA	AA	AG	AG	AA	AA	AA	AG	AA	AG	AA	AG	AG
i27346Gh	Dt_chr9	28692997	AA	GG	GG	GG	GG	GG	GG	AA	GG	AA	GG	AA	AA	AA	GG	AA	AA	GG	AA	GG	GG	AA	GG	GG	AA	GG	GG	GG	GG	AA	GG	AA	GG	AA	GG	GG	AA	AA	AA	GG	GG	AA	GG	AA	AA	GG	GG
i43816Gh	Dt_chr9	28695235	GG	GG	GG	GG	AG	AG	GG	AG	AG	AG	AG	AG	AG	AG	GG	AG	GG	AG	GG	GG	AG	GG	AG	GG	AG	GG	GG	GG	GG	AG	GG	AG	AG	GG	AG	GG	GG	GG	AG	GG	AG	GG	GG	GG	AG	AG	AG
i29083Gh	Dt_chr9	28695888	GG	GG	GG	AG	GG	AG	GG	GG	GG	GG	GG	GG	AG	GG	AG	GG	GG	GG	GG	AG	GG	GG	GG	AG	GG	GG	AG	GG	AG	AG	GG	AG	GG	AG	AG	AG	AG	GG	AG	GG	GG	GG	GG	GG	AG	GG	GG
i38861Gh	Dt_chr9	28697495	AG	AA	AG	AA	AG	AA	AA	AG	AA	AG	AA	AG	AG	AG	AA	AG	AA	AA	AG	AA	AG	AA	AG	AG	AG	AG	AG	AA	AG	AG	AG	AG	AG	AG	AA	AG	AG	AG	AG	AA	AG	AG	AA	AG	AG	AA	AG
i44367Gh	Dt_chr9	28697973	AA	AA	AA	GG	AA	GG	GG	AA	GG	AA	GG	AA	AA	AA	AA	AA	GG	GG	AA	AA	AA	GG	AA	GG	AA	GG	GG	AA	GG	AA	AA	AA	AA	GG	GG	GG	AA	AA	AA	GG	AA	GG	AA	AA	AA	GG	AA
i44275Gh	Dt_chr9	28699121	AG	AG	AG	AA	AG	AA	AG	AG	AA	AG	AG	AG	AA	AG	AA	AG	AG	AG	AG	AA	AG	AG	AG	AG	AG	AG	AG	AG	AG	AG	AG	AG	AA	AG	AA	AA	AG	AG	AG	AG	AG	AG	AG	AG	AG	AG	AA
i46353Gh	Dt_chr9	28708759	GG	AA	GG	AA	AA	AA	AA	AG	AA	AA	AA	AA	GG	GG	GG	GG	GG	GG	GG	AG	AA	AA	AA	GG	GG	GG	GG	AA	GG	GG	GG	AA	AA	GG	AA	AA	GG	GG	AA	AA	AA	GG	AA	GG	AA	GG	GG
i35275Gh	Dt_chr9	28713487	AG	GG	AG	GG	GG	GG	GG	GG	GG	GG	GG	GG	AA	AA	AA	AA	AA	AA	AG	GG	GG	GG	GG	AG	AG	AA	AG	GG	AA	AG	AA	GG	GG	AG	GG	GG	AG	AG	GG	GG	GG	AG	GG	AG	GG	AA	AA
i29030Gh	Dt_chr9	28747603	AG	AA	AG	AA	AA	AA	AA	AA	AA	AA	AA	AA	AG	AG	AG	AG	AG	AG	AG	AA	AA	AA	AA	AG	AG	AG	AG	AA	AG	AG	AG	AA	AA	AG	AA	AA	AG	AG	AA	AA	AA	AG	AA	AG	AA	AG	AG
i31220Gh	Dt_chr9	28750994	AA	AA	AA	GG	AA	AA	AA	AA	AA	AA	GG	AA	AA	AA	GG	AA	AA	AA	AA	AA	AA	AA	AA	AA	AA	AA	AA	AA	AA	AA	AA	AA	AA	AA	AA	AA	AA	AA	AA	AA	AA	AA	AA	AA	AA	GG	AA
i41696Gh	Dt_chr9	28781828	AA	AA	AA	GG	AA	GG	AA	AA	AA	AA	AA	AA	AA	AA	AA	AA	AA	AA	GG	GG	GG	AA	GG	AA	AA	GG	AA	AA	AA	AA	AA	AA	AA	AA	GG	GG	AA	AA	AA	AA	AA	AA	AA	AA	AA	AA	AA
i47708Gh	Dt_chr9	28823094	CC	CC	CC	CC	CC	CC	CC	CC	CC	CC	CC	CC	CC	CC	CC	CC	CC	CC	CC	CC	CC	CC	CC	CC	CC	CC	AA	CC	CC	CC	CC	CC	CC	CC	AA	CC	CC	CC	CC	CC	CC	CC	CC	CC	CC	CC	CC
i39719Gh	Dt_chr9	28843437	AA	AA	AA	GG	AA	AA	AA	AA	AA	AA	AA	AA	AA	AA	AA	AA	AA	AA	AA	GG	AA	AA	AA	AA	AA	AA	AA	AA	AA	AA	AA	AA	AA	AA	GG	GG	AA	AA	AA	AA	AA	AA	AA	AA	AA	AA	AA
i18642Gh	Dt_chr9	28869579	GG	AA	AA	GG	GG	GG	AA	AA	GG	AA	AA	AA	GG	AA	AA	AA	AA	GG	AA	GG	GG	AA	GG	GG	AA	GG	GG	AA	GG	GG	AA	GG	AA	AA	GG	GG	GG	AA	AA	GG	AA	GG	AA	AA	AA	AA	GG
i27379Gh	Dt_chr9	28871439	AA	AC	AA	AA	AA	AA	AA	AA	AA	AA	AA	AA	AC	AA	AC	AC	AA	AC	AA	AA	AA	AA	AA	AA	AA	AA	AA	AC	AC	AA	AC	AA	AC	AA	AA	AA	AA	AA	AA	AA	AC	AA	AC	AA	AA	AA	AC
i42605Gh	Dt_chr9	28873835	GG	AG	GG	GG	GG	GG	GG	GG	GG	GG	GG	GG	AG	GG	AG	AG	GG	AG	GG	GG	GG	GG	GG	GG	GG	GG	GG	AG	AG	GG	AG	GG	AG	GG	GG	GG	GG	GG	GG	GG	AG	GG	AG	GG	GG	GG	AG
i23017Gh	Dt_chr9	28891198	CC	CC	CC	CC	CC	CC	CC	CC	AA	CC	CC	CC	CC	CC	CC	CC	CC	CC	CC	CC	CC	CC	CC	AA	CC	CC	CC	CC	CC	AA	CC	CC	CC	CC	AA	AA	CC	CC	CC	CC	CC	AA	CC	CC	CC	CC	CC
i23905Gh	Dt_chr9	28910001	GG	GG	GG	GG	GG	GG	GG	GG	GG	GG	AA	GG	GG	GG	GG	GG	GG	GG	GG	GG	GG	GG	GG	GG	GG	GG	GG	GG	GG	GG	GG	GG	GG	GG	GG	AA	GG	GG	GG	GG	GG	GG	GG	GG	GG	GG	GG
i46255Gh	Dt_chr9	28916048	AC	AC	AA	AC	AC	AC	AC	AA	AC	AA	AC	AA	AA	AA	AC	AA	AC	AC	AC	AC	AC	AC	AC	AC	AA	AC	AC	AC	AC	AA	AA	AC	AA	AC	AC	AA	AC	AC	AC	AC	AA	AC	AC	AC	AA	AC	AA
i26908Gh	Dt_chr9	28916198	AA	GG	AA	GG	GG	GG	GG	AA	GG	GG	GG	GG	AA	AA	AA	AA	AA	AA	AA	AA	GG	GG	GG	AA	AA	AA	AA	GG	AA	AA	AA	AA	GG	AA	GG	GG	AA	AA	GG	GG	GG	AA	GG	AA	GG	AA	AA
i18463Gh	Dt_chr9	28946339	GG	AA	AA	GG	AA	AA	AA	AA	AA	GG	GG	GG	GG	GG	AA	GG	AA	AA	GG	AA	GG	GG	GG	GG	GG	GG	AA	AA	GG	GG	AA	GG	AA	AA	AA	GG	GG	GG	GG	GG	AA	AA	AA	GG	GG	GG	GG
i39318Gh	Dt_chr9	29021093	AG	AG	AG	AG	GG	AG	GG	AG	GG	AG	GG	AG	GG	AG	GG	GG	AG	GG	AG	AG	GG	AG	GG	GG	GG	GG	AG	AG	GG	AG	GG	AG	AG	AG	GG	GG	AG	GG	GG	AG	GG	AG	AG	GG	AG	AG	AG
i35227Gh	Dt_chr9	29026831	AA	AA	AC	AC	AA	AA	AA	AC	AA	AA	AA	AA	AA	AA	AA	AC	AA	AA	AA	AA	AA	AC	AA	AA	AC	AC	AA	AA	AA	AA	AC	AA	AC	AA	AA	AA	AA	AA	AC	AA	AC	AA	AA	AC	AA	AA	AA
i40799Gh	Dt_chr9	29059613	AA	GG	AA	GG	GG	GG	GG	AA	GG	GG	GG	GG	AA	AA	AA	AA	AA	AA	AA	GG	GG	GG	GG	AA	AA	AA	AA	GG	AA	AA	AA	AA	GG	AA	GG	GG	AA	AA	GG	GG	GG	AA	GG	AA	GG	AA	AA
i35844Gh	Dt_chr9	29067945	GG	GG	GG	GG	GG	AA	GG	AA	GG	AA	GG	AA	AA	AA	GG	AA	GG	AG	GG	AA	AA	GG	AA	GG	AA	GG	GG	GG	GG	AA	GG	AA	AG	GG	GG	GG	GG	GG	GG	GG	AA	GG	GG	GG	AA	GG	AA
i30087Gh	Dt_chr9	29088678	GG	AG	GG	GG	AG	GG	AG	GG	GG	AG	AG	GG	GG	GG	GG	GG	AG	NN	GG	AG	AG	GG	AG	AG	GG	AG	NN	GG	AG	GG	AG	GG	AG	GG	GG	GG	GG	AG	GG	AG	AG	GG	GG	GG	GG	AG	GG
i41651Gh	Dt_chr9	29089967	GG	AG	AG	GG	GG	AG	AG	AG	AG	AG	AG	AG	GG	AG	AG	AG	GG	GG	GG	GG	AG	NN	AG	AG	AG	GG	GG	AG	GG	GG	AG	AG	AG	AG	AG	GG	AG	GG	AG	AG	AG	GG	AG	AG	AG	GG	AG
i42642Gh	Dt_chr9	29090137	AG	AG	AG	AG	AG	GG	NN	AG	AG	AG	GG	AG	AG	AG	AG	AG	AG	AG	AG	AG	AG	AG	AG	AG	AG	AG	AG	AG	AG	AG	AG	AG	AG	GG	AG	AG	AG	AG	AG	AG	AG	GG	AG	AG	AG	AG	AG
i32863Gh	Dt_chr9	29101330	GG	GG	GG	GG	AG	GG	GG	GG	GG	GG	GG	AG	GG	GG	GG	AG	GG	GG	GG	AG	GG	NN	GG	GG	AG	GG	GG	GG	GG	AG	GG	GG	AG	GG	AG	GG	GG	GG	AG	AG	GG	AG	GG	AG	GG	GG	GG
i44352Gh	Dt_chr9	29149219	AG	AA	AG	AA	AG	AA	AG	AA	AG	AG	AG	AG	AG	AG	AA	AA	AA	AA	AA	AA	AA	AG	AA	AA	AA	AG	AG	AG	AA	AA	AG	AG	AG	NN	AA	AA	AG	AG	AG	AA	AA	AA	AG	AG	AG	AG	AG
i46239Gh	Dt_chr9	29156026	CC	CC	CC	CC	CC	CC	CC	CC	CC	CC	CC	CC	AC	CC	AC	AC	CC	AC	CC	CC	AC	CC	AC	AC	AC	AC	CC	CC	AC	CC	AC	CC	CC	CC	CC	AC	CC	CC	AC	CC	AC	CC	CC	AC	CC	CC	CC
i34239Gh	Dt_chr9	29186726	AA	GG	AA	GG	GG	GG	GG	AA	GG	GG	GG	GG	AA	AA	AA	AA	AA	AA	AA	GG	GG	GG	GG	AA	AA	AA	AA	GG	AA	AA	AA	AA	GG	AA	GG	GG	AA	AA	GG	GG	GG	AA	GG	AA	GG	AA	AA
i33619Gh	Dt_chr9	29198274	AG	AA	AG	AA	AA	AA	AA	AG	AA	AA	AA	AA	AG	AG	AG	AG	AG	AG	AG	AA	AA	AA	AA	AG	AG	AG	AG	AA	AG	AG	AG	AG	AA	AG	AA	AA	AG	AG	AA	AA	AA	AG	AA	AG	AA	AG	AG
i45594Gh	Dt_chr9	29246623	AG	AG	AG	AG	GG	GG	GG	AG	GG	AG	GG	AG	GG	AG	AG	AG	AG	AG	AG	AG	AG	AG	AG	GG	AG	AG	AG	AG	GG	GG	AG	AG	AG	AG	AG	AG	AG	AG	AG	GG	AG	AG	AG	AG	AG	GG	AG
i38006Gh	Dt_chr9	29248604	GG	GG	GG	AA	GG	GG	GG	AA	GG	GG	GG	AA	AA	GG	GG	AA	GG	GG	GG	GG	GG	GG	GG	AA	AA	GG	GG	AA	AA	AA	GG	GG	GG	AA	AA	GG	GG	GG	AA	GG	GG	GG	AA	AA	GG	GG	GG
i30474Gh	Dt_chr9	29255687	AA	AA	AA	AA	AA	AC	AA	AA	AA	AA	AA	AA	AC	AC	AA	AA	AA	AA	AA	AA	AA	AA	AA	AC	AA	AA	AA	AA	AA	AA	AA	AA	AA	AA	AC	AC	AA	AA	AA	AA	AA	AA	AA	AA	AA	AA	AA
i23680Gh	Dt_chr9	29263581	AG	GG	AG	GG	GG	GG	GG	AG	GG	GG	GG	AG	AG	AG	AG	AG	AG	AG	AG	GG	GG	GG	GG	AG	AG	AG	AG	AG	AG	AG	AG	AG	GG	AG	GG	GG	AG	AG	GG	GG	GG	AG	AG	AG	GG	AG	AG
i47814Gh	Dt_chr9	29279544	GG	AA	GG	GG	GG	GG	GG	GG	GG	GG	GG	GG	GG	GG	GG	GG	GG	GG	GG	GG	AA	AA	AA	GG	GG	GG	GG	GG	GG	GG	GG	GG	GG	GG	GG	AA	GG	GG	GG	GG	GG	GG	GG	GG	GG	GG	GG
i43907Gh	Dt_chr9	29281828	GG	AG	GG	AG	GG	GG	AG	GG	AG	GG	AG	AG	GG	GG	AG	GG	AG	AG	GG	GG	AG	GG	AG	AG	GG	AG	AG	AG	AG	GG	GG	AG	GG	GG	GG	AG	GG	GG	GG	AG	GG	GG	AG	GG	AG	GG	AG
i38271Gh	Dt_chr9	29282122	GG	GG	GG	AG	GG	AG	AG	GG	GG	GG	AG	AG	GG	GG	GG	GG	GG	GG	GG	AG	AG	AG	AG	GG	GG	AG	AG	AG	GG	GG	GG	AG	GG	AG	GG	AG	AG	GG	GG	GG	GG	GG	AG	GG	GG	GG	GG
i34308Gh	Dt_chr9	29283879	AA	GG	AA	AG	AA	AA	AA	AA	AA	AA	GG	AA	GG	AA	AA	AA	AA	AG	AA	AA	AA	AA	AA	AG	AA	AA	AA	AA	GG	GG	AA	AA	AA	AA	AA	AA	AA	AA	AA	AG	AA	AA	AA	AA	AA	AA	GG
i33163Gh	Dt_chr9	29294934	AA	CC	AA	CC	CC	CC	CC	AA	CC	CC	CC	CC	AA	AA	AA	AA	AA	AA	AA	CC	CC	CC	CC	AA	AA	AA	AA	CC	AA	AA	AA	AA	CC	AA	CC	CC	AA	AA	CC	CC	CC	AA	CC	AA	CC	AA	AA
i25504Gh	Dt_chr9	29334102	AG	AG	AG	GG	AG	GG	AG	AG	AG	AG	GG	AG	AG	AG	AG	AG	AG	GG	AG	AG	AG	AG	AG	AG	AG	GG	GG	AG	AG	AG	AG	AG	AG	AG	GG	AG	AG	GG	AG	AG	AG	GG	AG	AG	AG	GG	GG
i35436Gh	Dt_chr9	29340451	GG	AA	GG	AA	AA	AA	AA	GG	AA	AA	AA	AA	GG	GG	GG	GG	GG	GG	GG	GG	AA	AA	AA	GG	GG	GG	GG	AA	GG	GG	GG	GG	AA	GG	AA	AA	GG	GG	GG	AA	AA	GG	AA	GG	AA	GG	GG
i36330Gh	Dt_chr9	29360952	GG	AA	AA	GG	AA	AA	GG	GG	GG	GG	AA	GG	GG	GG	AA	GG	GG	GG	GG	AA	GG	GG	GG	GG	GG	GG	GG	AA	GG	GG	AA	GG	AA	GG	GG	GG	GG	GG	AA	GG	AA	GG	AA	GG	GG	GG	GG
i27293Gh	Dt_chr9	29407820	AG	GG	GG	GG	AG	GG	GG	GG	GG	GG	GG	GG	GG	GG	AG	GG	GG	GG	AG	GG	GG	GG	GG	GG	GG	AG	GG	AG	GG	AG	AG	GG	AG	GG	GG	AG	GG	GG	GG	GG	GG	GG	AG	GG	GG	GG	GG
i35088Gh	Dt_chr9	29448307	AG	GG	AG	GG	GG	GG	GG	AG	GG	GG	GG	GG	AG	AG	AG	AG	AG	AG	AG	AG	GG	GG	GG	AG	AG	AG	AG	GG	AG	AG	AG	AG	GG	AG	GG	GG	AG	AG	AG	GG	GG	AG	GG	AG	GG	AG	AG
i47380Gh	Dt_chr9	29454484	AG	GG	GG	GG	GG	GG	GG	AG	GG	AG	AG	GG	AG	AG	AG	AG	AG	AG	AG	GG	GG	AG	GG	AG	AG	GG	NN	GG	AG	AG	GG	GG	AG	AG	AG	AG	AG	GG	GG	AG	GG	AG	GG	AG	AG	AG	GG
i36959Gh	Dt_chr9	29507095	GG	GG	GG	GG	AG	GG	AG	GG	GG	AG	GG	GG	AG	GG	AG	GG	AG	AG	AG	GG	AG	AG	AG	GG	GG	GG	AG	GG	GG	AG	AG	AG	AG	AG	GG	GG	AG	GG	AG	GG	AG	GG	GG	AG	GG	GG	AG
i46753Gh	Dt_chr9	29517648	AG	GG	AG	AG	GG	AG	AG	AG	AG	AG	AG	GG	AG	GG	AG	AG	AG	AG	AG	AG	AG	AG	AG	AG	AG	AG	AG	GG	AG	GG	AG	GG	AG	GG	GG	AG	AG	AG	AG	AG	AG	AG	GG	AG	AG	AG	GG
i26156Gh	Dt_chr9	29547979	CC	AA	CC	AA	AA	AA	AA	AA	AA	AA	AA	AA	CC	CC	CC	CC	CC	AA	CC	AA	AA	AA	AA	CC	CC	CC	CC	AA	CC	CC	CC	CC	AA	CC	CC	AA	CC	CC	CC	CC	AA	CC	AA	CC	AA	CC	CC
i47750Gh	Dt_chr9	29548688	AA	GG	GG	AA	AA	GG	AG	GG	GG	AA	AA	AA	AA	AA	AA	AA	AA	AA	AA	GG	GG	GG	GG	AA	AA	GG	AA	AA	AA	AA	AA	AA	AA	AA	AA	AA	AA	AA	AA	GG	AA	AA	AA	GG	GG	GG	GG
i26293Gh	Dt_chr9	29570433	GG	GG	GG	AG	GG	AA	GG	GG	GG	GG	AA	GG	GG	GG	GG	GG	AA	GG	GG	GG	AA	GG	AA	GG	GG	GG	GG	GG	GG	GG	GG	GG	GG	GG	GG	GG	AA	GG	GG	GG	GG	GG	GG	GG	GG	GG	GG
i26650Gh	Dt_chr9	29575014	AA	AA	AC	AC	AA	AA	AA	AC	AA	AA	AA	AA	AA	AA	AA	AC	AA	AC	AA	AA	AA	AC	AA	AC	AC	AC	AA	AA	AA	AA	AC	AA	AC	AA	AC	AA	AA	AA	AC	AA	AC	AC	AA	AC	AA	AA	AA
i26213Gh	Dt_chr9	29577221	GG	GG	GG	GG	GG	AA	GG	GG	GG	GG	AA	GG	GG	GG	GG	GG	GG	GG	GG	AA	GG	GG	GG	GG	GG	GG	GG	GG	GG	GG	GG	AA	GG	AA	AA	AA	AA	GG	GG	AA	GG	AA	GG	GG	GG	GG	GG
i31870Gh	Dt_chr9	29583271	AG	GG	AG	GG	AG	GG	AG	GG	AG	GG	AG	GG	GG	GG	AG	GG	GG	GG	AG	GG	GG	GG	GG	GG	GG	AG	GG	GG	GG	AG	GG	GG	AG	GG	AG	GG	GG	AG	GG	GG	GG	GG	GG	GG	GG	AG	GG
i43654Gh	Dt_chr9	29608869	GG	AG	GG	AG	AG	AG	AG	GG	AG	AG	AG	AG	GG	GG	GG	GG	GG	AG	GG	GG	AG	AG	AG	GG	GG	GG	GG	AG	GG	GG	GG	GG	AG	GG	GG	AG	GG	GG	GG	GG	AG	GG	AG	GG	AG	GG	GG
i23416Gh	Dt_chr9	29623377	AG	AA	AG	AA	AA	AA	AG	AA	AA	AA	AA	AA	AA	AG	AG	AG	AG	AA	AA	AA	AA	AG	AA	AA	AG	AG	AA	AA	AA	AA	AG	AA	AG	AG	AG	AG	AA	AG	AA	AG	AG	AA	AA	AA	AG	AA	AG
i24944Gh	Dt_chr9	29629867	GG	AG	AG	AG	GG	AG	AG	AG	AG	AG	AG	AG	AG	GG	GG	AG	GG	GG	GG	AG	GG	AG	GG	AG	AG	GG	AG	GG	AG	GG	GG	AG	GG	AG	AG	GG	AG	AG	AG	AG	AG	AG	GG	AG	AG	AG	AG
i46707Gh	Dt_chr9	29640821	GG	GG	AA	GG	GG	GG	AA	GG	AA	GG	GG	GG	GG	GG	GG	GG	GG	GG	GG	GG	GG	GG	GG	GG	GG	GG	GG	GG	GG	GG	GG	GG	AA	GG	AA	AA	GG	GG	GG	GG	GG	GG	GG	GG	GG	AA	GG
i25598Gh	Dt_chr9	29641219	GG	GG	GG	GG	GG	GG	GG	GG	GG	GG	GG	GG	GG	GG	GG	GG	GG	GG	GG	AA	AA	GG	AA	GG	GG	GG	GG	GG	GG	GG	GG	GG	GG	GG	AA	GG	GG	GG	GG	GG	GG	GG	GG	GG	GG	GG	GG
i30589Gh	Dt_chr9	29642835	AG	AG	AG	AA	AG	AA	AG	AG	AG	AA	AG	AG	AG	AA	AA	AG	AG	AG	AG	AG	AA	AG	AA	AA	AG	AA	AA	AG	AA	AG	AG	AA	AG	AG	AA	AG	AG	AG	AG	AG	AG	AG	AG	AG	AG	AG	AA
i30276Gh	Dt_chr9	29643313	GG	GG	GG	GG	AG	AG	AG	GG	AG	GG	GG	GG	AG	GG	GG	GG	GG	GG	GG	GG	GG	GG	GG	AG	GG	GG	GG	GG	AG	AG	GG	GG	GG	GG	GG	GG	GG	GG	GG	AG	GG	GG	GG	GG	GG	AG	GG
i27305Gh	Dt_chr9	29651772	GG	AA	GG	AA	AA	AA	AA	AA	AA	AA	AA	AA	GG	GG	AA	AA	AA	AA	GG	AA	GG	GG	GG	GG	AA	AA	GG	AA	GG	GG	AA	GG	AA	AA	AA	AA	AA	AA	GG	GG	AA	GG	AA	GG	GG	AA	GG
i08258Gh	Dt_chr9	29662859	AA	AA	GG	AA	GG	AA	AA	GG	GG	AA	GG	GG	AA	AA	AA	AA	AA	AA	GG	AA	GG	AA	GG	AA	AA	GG	AA	GG	AA	AA	GG	GG	GG	AG	GG	AA	AA	GG	GG	AA	GG	AA	GG	AA	AA	AA	GG
i26851Gh	Dt_chr9	29700173	AG	GG	AG	AG	GG	AG	GG	AG	AG	GG	GG	AG	AG	AG	AG	AG	GG	GG	AG	GG	GG	AG	GG	GG	AG	GG	GG	AG	GG	AG	GG	AG	GG	AG	AG	AG	AG	GG	AG	GG	GG	AG	AG	AG	AG	GG	AG
i41161Gh	Dt_chr9	29703274	AA	AA	AA	AG	AA	AG	AG	AA	AG	AA	AG	AA	AA	AA	AA	AA	AA	AG	AG	AG	AA	NN	AA	AG	AA	AG	AA	AA	AG	AA	AA	AG	AG	AG	AA	AG	AA	AA	AA	AG	AA	AG	AA	AA	AA	AG	AA
i21154Gh	Dt_chr9	29769141	AG	AG	AG	GG	AG	GG	AG	AG	AG	AG	GG	AG	AG	AG	AG	AG	AG	GG	AG	GG	GG	GG	GG	AG	AG	AG	AG	AG	AG	AG	AG	AG	AG	GG	AG	AG	AG	AG	GG	AG	AG	AG	AG	AG	AG	GG	AG
i25783Gh	Dt_chr9	29810219	GG	GG	GG	GG	GG	GG	GG	GG	GG	GG	AG	GG	GG	GG	AG	AG	GG	GG	GG	GG	GG	GG	GG	GG	AG	GG	GG	GG	GG	GG	GG	GG	GG	AG	AG	GG	GG	AG	GG	GG	GG	GG	GG	GG	GG	GG	GG
i25857Gh	Dt_chr9	29810335	AG	AG	AG	AG	AG	GG	AG	AG	AG	AG	AG	AG	AG	AG	AG	GG	AG	NN	AG	AG	GG	AG	GG	GG	GG	AG	AG	AG	GG	GG	AG	AG	AG	AG	AG	AG	AG	GG	AG	AG	AG	AG	AG	AG	AG	AG	AG
i38794Gh	Dt_chr9	29810803	AA	AA	AA	AA	AA	AA	AA	AA	AA	AA	AG	AA	AA	AA	AG	AG	AA	AA	AA	AA	AA	AA	AA	AA	AG	AA	AA	AA	AA	AA	AA	AA	AA	AG	AG	AA	AA	AG	AA	AA	AA	AA	AA	AA	AA	AA	AA
i32583Gh	Dt_chr9	29822545	CC	CC	AC	AC	AC	CC	CC	AC	CC	AC	CC	AC	AC	AC	CC	AC	AC	CC	AC	AC	AC	AC	AC	AC	AC	CC	CC	CC	AC	AC	AC	AC	AC	AC	CC	CC	CC	CC	AC	CC	AC	AC	CC	AC	AC	CC	AC
i34373Gh	Dt_chr9	29823158	AG	AG	GG	AG	GG	AG	AG	AG	AG	AG	GG	AG	AG	AG	AG	AG	AG	AG	AG	AG	AG	AG	AG	AG	AG	AG	AG	AG	AG	AG	AG	AG	AG	AG	AG	AG	AG	AG	AG	AG	AG	AG	AG	AG	AG	GG	AG
i21238Gh	Dt_chr9	29830680	AC	AC	CC	AC	AC	AC	AC	CC	AC	AC	AC	AC	AC	AC	AC	AC	AC	AC	AC	CC	CC	AC	CC	AC	AC	CC	AC	AC	AC	AC	AC	AC	AC	AC	CC	AC	AC	NN	AC	CC	AC	CC	AC	AC	AC	CC	AC
i24403Gh	Dt_chr9	29907372	AA	GG	AA	GG	GG	GG	GG	GG	GG	GG	GG	GG	AA	AA	AA	AA	AA	GG	AA	GG	GG	GG	GG	AA	AA	AA	AA	GG	AA	AA	AA	AA	GG	AA	AA	GG	AA	AA	AA	GG	GG	AA	GG	AA	GG	AA	AA
i34730Gh	Dt_chr9	29957521	AG	AG	AG	AA	AG	AG	AG	AG	AA	AG	AA	AG	AG	AG	AA	AA	AG	AA	AG	AG	AG	AG	AG	AA	AA	AA	AG	AG	AG	AA	AG	AG	AG	AG	AG	AG	AG	AG	AG	AA	AG	AG	AG	AG	AG	AG	AA
i35521Gh	Dt_chr9	30080982	AG	GG	GG	AG	GG	GG	AG	AG	AG	AG	GG	AG	AG	AG	GG	AG	AG	AG	AG	GG	AG	AG	AG	AG	AG	AG	AG	GG	AG	AG	GG	AG	GG	AG	AG	AG	AG	AG	GG	AG	GG	AG	GG	AG	AG	AG	AG
i47218Gh	Dt_chr9	30089990	AA	GG	GG	AA	AA	AA	GG	GG	AA	GG	GG	GG	AA	GG	GG	GG	GG	AA	GG	AA	AA	GG	AA	AA	GG	AA	AA	GG	AA	AA	GG	AA	GG	GG	AA	AA	AA	GG	GG	AA	GG	AA	GG	GG	GG	GG	AA
i42282Gh	Dt_chr9	30127833	AG	AA	AG	AG	AG	AG	AG	AA	AG	AG	AG	AG	AG	AG	AG	AG	AG	AA	AG	AG	AA	AG	AA	AA	AG	AG	AG	AG	AA	AG	AG	AG	AG	AG	AG	AG	AG	AG	AG	AA	AG	AG	AG	AG	AG	AG	AG
i28958Gh	Dt_chr9	30202531	GG	GG	GG	GG	GG	GG	GG	GG	GG	GG	GG	GG	GG	GG	GG	GG	GG	GG	GG	GG	GG	GG	GG	GG	GG	GG	AG	GG	GG	GG	GG	GG	GG	GG	AG	GG	GG	GG	GG	GG	GG	GG	GG	GG	GG	GG	GG
i20301Gh	Dt_chr9	30202785	GG	GG	GG	AG	GG	AG	GG	GG	GG	GG	GG	GG	AG	GG	GG	GG	GG	AG	GG	GG	GG	GG	GG	AG	GG	AG	GG	GG	AG	AG	GG	GG	GG	GG	AG	AG	GG	GG	AG	AG	GG	GG	GG	AG	GG	AG	GG
i19860Gh	Dt_chr9	30219775	GG	GG	GG	AG	GG	AG	GG	GG	GG	GG	GG	GG	GG	GG	GG	GG	GG	GG	GG	GG	GG	GG	GG	GG	GG	AG	GG	GG	GG	GG	GG	GG	GG	GG	GG	GG	GG	GG	GG	GG	GG	GG	GG	GG	GG	GG	GG
i47030Gh	Dt_chr9	30258988	AA	AA	AA	AA	AA	GG	AG	AA	AA	AA	GG	AA	AA	AA	AA	AA	AA	AA	AA	AA	AA	AA	AA	AA	AA	AA	AA	AA	AA	AA	AA	AA	AA	GG	AA	AA	AA	AA	AA	AA	AA	GG	AA	AA	AA	AA	AA
i18314Gh	Dt_chr9	30315506	CC	CC	CC	AC	CC	AC	CC	CC	CC	CC	CC	CC	CC	CC	CC	CC	CC	CC	CC	CC	CC	CC	CC	CC	CC	AC	CC	CC	CC	CC	CC	CC	CC	CC	CC	CC	CC	CC	CC	CC	CC	CC	CC	CC	CC	CC	CC
i34016Gh	Dt_chr9	30327684	GG	GG	GG	AG	GG	AG	GG	GG	GG	GG	GG	GG	GG	GG	GG	GG	GG	GG	GG	GG	GG	GG	GG	GG	GG	AG	GG	GG	GG	GG	GG	GG	GG	GG	GG	GG	GG	GG	GG	GG	GG	GG	GG	GG	GG	GG	GG
i46821Gh	Dt_chr9	30360025	AA	AG	AG	AG	AA	AG	AA	AG	AG	AG	AG	AA	AA	AA	AG	AG	AA	AA	AG	AG	AG	AA	AG	AG	AG	AG	AA	AA	AG	AG	AG	AA	AG	AG	AG	AG	AA	AG	AG	AA	AG	AA	AA	AG	AG	AG	AA
i29960Gh	Dt_chr9	30364281	AG	AG	AG	AG	GG	AG	AG	AG	GG	AG	GG	AG	AG	AG	AG	AG	AG	GG	AG	AG	GG	AG	GG	AG	AG	AG	AG	AG	AG	AG	AG	AG	AG	AG	AG	AG	AG	AG	AG	AG	AG	AG	AG	AG	AG	AG	AG
i20830Gh	Dt_chr9	30383207	CC	AC	AC	CC	AC	AC	CC	CC	CC	CC	AC	CC	CC	CC	AC	CC	CC	CC	CC	AC	CC	CC	CC	CC	CC	CC	CC	AC	CC	CC	AC	CC	AC	CC	CC	CC	CC	CC	AC	CC	AC	CC	AC	CC	CC	CC	CC
i40845Gh	Dt_chr9	30418879	GG	GG	GG	GG	GG	AG	GG	GG	GG	GG	GG	GG	GG	AG	GG	GG	GG	GG	GG	GG	AG	GG	AG	GG	GG	GG	AG	GG	GG	AG	GG	GG	GG	GG	AG	GG	GG	GG	GG	AG	AG	GG	GG	GG	GG	AG	GG
i29753Gh	Dt_chr9	30422133	GG	AA	GG	AA	GG	AA	AA	AA	AA	AA	AA	GG	AA	AA	AA	GG	GG	AA	GG	GG	AA	AG	AA	AA	GG	AA	AA	AA	AA	GG	AA	GG	GG	GG	GG	AA	AA	AA	GG	GG	AA	GG	AA	GG	AA	AA	AA
i43435Gh	Dt_chr9	30440523	AG	AG	AG	GG	GG	GG	GG	AG	GG	AG	GG	AG	AG	AG	AG	AG	AG	AG	AG	GG	GG	AG	GG	AG	AG	AG	GG	AG	AG	AG	AG	AG	AG	AG	GG	AG	AG	AG	AG	AG	AG	AG	AG	AG	AG	GG	AG
i47330Gh	Dt_chr9	30537277	AC	AC	AA	AC	AA	AC	AC	AA	AA	AC	AA	AA	AC	AC	AC	AC	AC	AC	AA	AA	AA	AC	AA	AC	AC	AA	AC	AA	AC	AC	AA	AA	AA	NN	AA	AC	AC	AA	AA	AC	AA	AC	AA	AC	AA	AA	AA
i07773Gh	Dt_chr9	30606331	AA	AA	AA	AA	AG	AA	AG	AA	AG	AA	AG	AA	AG	AA	AG	AG	AA	AG	AA	AA	AG	AA	AG	AG	AG	AG	AA	AA	AG	AA	AG	AA	AA	AA	AG	AG	AA	AG	AG	AA	AG	AA	AA	AG	AA	AA	AA
i35284Gh	Dt_chr9	30621618	GG	AA	AA	GG	GG	GG	AA	AA	GG	AA	AA	AA	GG	AA	AA	AA	AA	GG	AA	GG	GG	AA	GG	GG	AA	GG	GG	AA	GG	GG	AA	GG	AA	AA	GG	GG	GG	AA	AA	GG	AA	GG	AA	AA	AA	AA	GG
i45907Gh	Dt_chr9	30645412	AA	AA	AA	AG	AA	AG	AA	AA	AA	AA	AA	AA	AG	AA	AA	AA	AA	AG	AA	AA	AA	AA	AA	AG	AA	AG	AA	AA	AG	AG	AA	AA	AA	AA	AG	AG	AA	AA	AG	AG	AA	AA	AA	AG	AA	AG	AA
i39976Gh	Dt_chr9	30665851	AG	AG	AG	GG	AG	GG	AG	AG	AG	AG	AG	AG	AG	AG	AG	AG	AG	AG	AG	AG	AG	AG	AG	AG	AG	GG	AG	AG	AG	AG	AG	AG	AG	AG	AG	AG	AG	AG	AG	AG	AG	AG	AG	AG	AG	AG	AG
i19895Gh	Dt_chr9	30667329	AA	AA	AA	AA	AA	GG	AG	AA	AA	AA	GG	AA	AA	AA	AA	AA	AA	AA	AA	AA	AA	AA	AA	AA	AA	AA	AA	AA	AA	AA	AA	AA	AA	GG	AA	AA	AA	AA	AA	AA	AA	GG	AA	AA	AA	AA	AA
i37801Gh	Dt_chr9	30667884	AA	AA	AA	GG	AA	GG	AA	AA	AA	AA	AA	AA	AA	AA	AA	AA	AA	GG	AA	AA	AA	AA	AA	AA	AA	GG	GG	AA	AA	AA	AA	AA	AA	AA	GG	AA	AA	AA	AA	AA	AA	AA	AA	AA	AA	GG	AA
i13030Gh	Dt_chr9	30683305	GG	GG	GG	GG	GG	GG	GG	GG	GG	GG	GG	GG	GG	AG	GG	GG	GG	GG	GG	GG	AG	GG	AG	GG	GG	GG	AG	GG	GG	GG	GG	GG	AG	GG	GG	GG	GG	GG	GG	GG	GG	GG	GG	AG	GG	GG	GG
i27986Gh	Dt_chr9	30727967	AG	GG	AG	GG	AG	GG	AG	GG	AG	AG	AG	GG	AG	GG	AG	GG	AG	GG	AG	AG	AG	GG	AG	GG	AG	GG	GG	GG	GG	AG	AG	AG	AG	AG	GG	AG	AG	GG	AG	GG	AG	GG	GG	AG	GG	GG	GG
i23838Gh	Dt_chr9	30739541	AG	AG	AG	GG	AG	AG	AG	GG	AG	AG	AG	GG	GG	AG	AG	GG	AG	AG	AG	AG	AG	AG	AG	GG	GG	AG	AG	GG	GG	GG	AG	AG	AG	GG	GG	AG	AG	AG	GG	AG	AG	AG	GG	GG	AG	AG	AG
i35329Gh	Dt_chr9	30781809	AA	AA	AA	AA	AA	AA	AA	AA	AA	AA	AA	AA	AA	AA	AA	AA	AA	AA	AA	AA	AA	AA	AA	AA	AA	AA	GG	AA	AA	AA	AA	AA	AA	AA	GG	AA	AA	AA	AA	AA	AA	AA	AA	AA	AA	AA	AA
i25538Gh	Dt_chr9	30782897	AG	AG	AG	AG	AG	GG	AG	GG	GG	AG	GG	AG	AG	GG	AG	AG	AG	AG	GG	AG	GG	AG	GG	AG	AG	AG	GG	AG	AG	GG	AG	GG	AG	NN	GG	GG	GG	AG	AG	GG	AG	AG	AG	AG	AG	GG	AG
i39365Gh	Dt_chr9	30787425	AG	AG	AG	AG	AG	AG	AG	AG	AG	AG	AG	AG	AG	AG	AG	AG	AG	AG	AG	AG	AG	AG	AG	AG	AG	AG	GG	AG	AG	AG	AG	AG	AG	AG	GG	AG	AG	AG	AG	AG	AG	AG	AG	AG	AG	AG	AG
i18956Gh	Dt_chr9	30805140	GG	GG	GG	AG	GG	GG	GG	GG	GG	GG	GG	GG	GG	GG	GG	GG	GG	GG	GG	GG	GG	GG	GG	GG	GG	GG	GG	GG	GG	GG	GG	GG	GG	GG	GG	GG	GG	GG	GG	GG	GG	GG	GG	GG	GG	GG	GG
i18217Gh	Dt_chr9	30805398	AA	AA	AA	AA	AA	AA	AG	AA	AA	AA	AA	AG	AA	AA	AA	AA	AA	AA	AA	AA	AA	AA	AA	AA	AA	AA	AA	AG	AA	AA	AA	AG	AA	AA	AA	AG	AA	AA	AA	AA	AA	AA	AG	AA	AA	AA	AA
i46281Gh	Dt_chr9	30828106	AA	AA	AA	AA	AA	GG	AA	AA	AA	AA	AA	AA	AA	AA	AA	AA	AA	AA	AA	AA	AA	AA	AA	AA	AA	AA	GG	AA	AA	AA	AA	AA	AA	AA	GG	AA	AA	AA	AA	GG	AA	AA	AA	AA	AA	GG	AA
i40518Gh	Dt_chr9	30831038	CC	CC	AC	CC	AC	AC	AC	CC	AC	CC	AC	CC	CC	CC	AC	CC	AC	AC	AC	AC	AC	CC	AC	AC	CC	AC	CC	CC	AC	CC	CC	AC	CC	CC	AC	AC	AC	AC	CC	AC	AC	CC	CC	CC	CC	AC	CC
i47514Gh	Dt_chr9	30832591	GG	GG	AA	AA	GG	GG	GG	GG	GG	GG	GG	AA	AA	AA	GG	AA	AA	GG	AA	GG	AA	AG	AA	GG	AA	AA	GG	AA	GG	AA	GG	GG	GG	GG	AA	GG	GG	GG	AA	GG	GG	AA	AA	GG	GG	GG	AA
i20246Gh	Dt_chr9	30833487	AG	AA	AA	AA	AG	AA	AG	AA	AG	AG	AA	AA	AA	AA	AA	AA	AA	AA	AA	AA	AA	AA	AA	AG	AA	AA	AA	AA	AA	AA	AA	AA	AA	AA	AG	AA	AA	AG	AG	AA	AA	AA	AA	AA	AA	AA	AA
i36163Gh	Dt_chr9	30841902	AG	GG	AG	AG	AG	AG	AG	GG	AG	GG	GG	GG	AG	AG	AG	AG	GG	AG	AG	AG	AG	AG	AG	GG	AG	GG	AG	GG	GG	AG	GG	AG	GG	AG	NN	GG	AG	GG	GG	AG	GG	GG	GG	GG	AG	AG	AG
i60409Gb	Dt_chr9	30858177	GG	GG	GG	GG	GG	GG	GG	GG	GG	GG	GG	GG	GG	GG	GG	GG	GG	GG	GG	GG	GG	GG	GG	AA	GG	GG	GG	GG	AA	GG	GG	GG	GG	GG	GG	GG	GG	GG	GG	AA	GG	GG	GG	GG	GG	GG	GG
i32900Gh	Dt_chr9	30910663	CC	CC	CC	CC	CC	CC	CC	CC	CC	CC	CC	CC	CC	CC	CC	CC	CC	CC	CC	AA	AA	CC	AA	CC	CC	CC	CC	CC	CC	CC	CC	CC	CC	CC	AA	CC	CC	CC	CC	CC	CC	CC	CC	CC	CC	CC	CC
i39775Gh	Dt_chr9	30932143	AA	AA	AA	AA	AA	AA	AA	AA	AA	AA	AA	AA	AA	AA	AA	AA	AA	AA	AA	AA	AA	AA	AA	AA	AA	AA	CC	AA	AA	AA	AA	AA	AA	AA	CC	AA	AA	AA	AA	AA	AA	AA	AA	AA	AA	AA	AA
i43497Gh	Dt_chr9	30948998	GG	GG	GG	GG	GG	GG	AG	GG	AG	GG	GG	AG	GG	GG	GG	GG	GG	GG	GG	GG	GG	GG	GG	GG	GG	AG	GG	AG	GG	GG	AG	GG	GG	GG	GG	GG	GG	AG	GG	GG	GG	GG	AG	GG	GG	GG	GG
i47138Gh	Dt_chr9	30953881	AC	AC	CC	CC	AC	CC	AC	AC	CC	AC	CC	CC	CC	CC	AC	AC	AC	CC	AC	CC	AC	AC	AC	CC	AC	CC	CC	CC	CC	AC	AC	CC	AC	AC	CC	CC	AC	AC	AC	CC	AC	AC	CC	AC	AC	CC	CC
i38777Gh	Dt_chr9	30958922	AC	AA	AA	AC	AA	AA	AC	AC	AC	AC	AA	AC	AC	AC	AA	AC	AC	AC	AC	AA	AC	AC	AC	AC	AC	AC	AC	AA	AC	AC	AA	AC	AA	AC	AC	AC	AC	AC	AA	AC	AA	AC	AA	AC	AC	AC	AC
i10092Gh	Dt_chr9	30970584	AG	AG	AG	AG	AG	GG	AG	AG	AG	AG	AG	AG	AG	AG	AG	AG	AG	AG	AG	AG	AG	AG	AG	AG	AG	AG	GG	AG	AG	AG	AG	AG	AG	AG	GG	AG	AG	AG	AG	GG	AG	AG	AG	AG	AG	GG	AG
i28639Gh	Dt_chr9	31005965	GG	GG	GG	AG	AG	GG	AG	GG	AG	GG	AG	GG	GG	GG	GG	GG	GG	AG	GG	AG	AG	GG	AG	GG	GG	GG	GG	GG	AG	GG	GG	GG	GG	GG	AG	GG	GG	GG	GG	GG	GG	GG	GG	GG	GG	AG	GG
i36379Gh	Dt_chr9	31012101	GG	AA	GG	AA	GG	AA	AA	GG	AA	GG	AA	GG	GG	GG	AA	GG	AA	AA	GG	AA	GG	AA	GG	GG	GG	GG	GG	AA	GG	GG	GG	GG	GG	GG	AA	GG	GG	GG	GG	AA	GG	GG	AA	GG	GG	AA	GG
i00186Gh	Dt_chr9	31027905	AG	GG	GG	AG	AG	GG	GG	GG	GG	GG	AG	AG	AG	GG	AG	GG	AG	AG	AG	AG	AG	AG	AG	GG	GG	AG	AG	AG	AG	AG	AG	AG	AG	AG	GG	AG	GG	AG	GG	AG	GG	AG	AG	GG	GG	GG	GG
i41583Gh	Dt_chr9	31073015	AA	AA	AC	AC	AC	AC	AC	AC	AC	AA	AC	AC	AA	AA	AC	AC	AA	AA	AA	AC	AC	AC	AC	AA	AC	AC	AA	AA	AA	AA	AC	AA	AC	AA	AA	AC	AA	AC	AC	AA	AC	AA	AA	AC	AC	AA	AA
i32350Gh	Dt_chr9	31079147	AA	GG	AA	AA	AA	AA	AA	AA	AA	AA	AA	GG	AA	AA	AA	AA	AA	GG	AA	AA	AA	AA	AA	GG	AA	GG	AA	GG	GG	AA	AA	AA	AA	AA	GG	AA	AA	AA	AA	GG	AA	AA	GG	AA	AA	AA	AA
i03743Gh	Dt_chr9	31086434	AG	AG	GG	AG	AG	AG	AG	GG	AG	AG	AG	AG	AG	AG	AG	AG	AG	AG	AG	AG	GG	AG	GG	AG	AG	AG	AG	AG	AG	AG	AG	AG	AG	AG	AG	AG	AG	AG	AG	AG	AG	AG	AG	AG	AG	GG	AG
i40610Gh	Dt_chr9	31100909	GG	AA	AA	GG	AA	AA	GG	GG	GG	GG	AA	GG	GG	GG	AA	GG	GG	GG	GG	AA	GG	GG	GG	GG	GG	GG	GG	AA	GG	GG	AA	GG	AA	GG	GG	GG	GG	GG	AA	GG	AA	GG	AA	GG	GG	GG	GG
i39018Gh	Dt_chr9	31104100	AA	AA	AA	AA	AA	AA	AA	AA	AA	AA	AA	AA	AA	AA	AA	AA	AA	AA	AA	GG	GG	AA	GG	AA	AA	AA	AA	AA	AA	AA	AA	AA	AA	AA	GG	AA	AA	AA	AA	AA	AA	AA	AA	AA	AA	AA	AA
i66628Ga	Dt_chr9	31167028	GG	GG	GG	GG	GG	GG	GG	GG	GG	GG	GG	GG	GG	GG	GG	GG	GG	GG	GG	GG	GG	GG	GG	GG	GG	GG	GG	GG	GG	GG	GG	GG	GG	GG	GG	GG	GG	GG	GG	GG	GG	GG	GG	GG	GG	GG	GG
i51679Gb	Dt_chr9	31171650	AG	AG	AG	AG	AG	AA	AG	AG	AG	AG	AG	AG	AG	AA	AG	AG	AA	AG	AA	AG	AA	AG	AA	AG	AG	AG	AA	AG	AG	AA	AG	AA	AG	AG	AG	AA	AG	AG	AG	AG	AG	AA	AG	AA	AG	AG	AG
i07778Gh	Dt_chr9	31171946	AC	AC	AC	AC	AC	AC	AC	AC	AC	AC	AC	AC	AC	AC	AC	AC	AC	AC	AC	CC	AC	AC	AC	AC	AC	AC	AC	AC	AC	AC	AC	AC	AC	AC	AC	AC	AC	AC	AC	AC	AC	AC	AC	AC	AC	AC	AC
i10095Gh	Dt_chr9	31257583	GG	GG	GG	GG	GG	AG	GG	GG	GG	GG	GG	GG	GG	AG	GG	GG	GG	GG	GG	GG	AG	GG	AG	GG	GG	GG	AG	GG	GG	AG	GG	GG	GG	GG	AG	GG	GG	GG	GG	AG	AG	GG	GG	GG	GG	AG	GG
i36848Gh	Dt_chr9	31273831	GG	GG	GG	GG	GG	GG	GG	GG	GG	GG	GG	GG	GG	GG	GG	GG	AA	GG	GG	GG	GG	AA	GG	GG	GG	AA	GG	GG	GG	GG	GG	GG	GG	GG	AA	AA	GG	GG	GG	GG	GG	GG	GG	GG	GG	AA	GG
i28256Gh	Dt_chr9	31361791	GG	GG	GG	GG	GG	GG	GG	GG	GG	GG	AG	GG	GG	GG	AG	AG	GG	GG	GG	GG	GG	GG	GG	GG	AG	GG	GG	GG	GG	GG	GG	GG	GG	AG	AG	GG	GG	AG	GG	GG	GG	GG	GG	GG	GG	GG	GG
i33563Gh	Dt_chr9	31374387	GG	AA	GG	AA	GG	AA	GG	GG	GG	AA	GG	AA	AA	GG	AA	AA	GG	AA	AA	AA	AA	AA	AA	AA	AA	AA	AA	GG	AA	AA	GG	GG	GG	GG	AA	AA	GG	GG	GG	GG	GG	AA	GG	GG	GG	AA	GG
i33190Gh	Dt_chr9	31396466	AG	AA	AG	AA	AA	AA	AA	AG	AG	AA	AG	AG	AG	AG	AG	AA	AA	AA	AG	AG	AG	AG	AG	AG	AA	AA	AG	AG	AG	AG	AG	AA	AA	AA	AA	AA	AG	AG	AG	AA	AG	AG	AG	AG	AG	AG	AG
i26863Gh	Dt_chr9	31398776	AG	GG	AG	GG	AG	AG	AG	AG	GG	AG	GG	AG	AG	AG	AG	AG	GG	AG	AG	AG	GG	AG	GG	GG	AG	AG	AG	GG	GG	AG	AG	AG	AG	AG	GG	AG	GG	AG	AG	AG	AG	AG	GG	AG	AG	AG	AG
i41316Gh	Dt_chr9	31449030	AG	GG	AG	GG	AG	AG	AG	GG	AG	GG	AG	AG	AG	AG	AG	AG	AG	AG	AG	AG	AG	AG	AG	GG	AG	GG	AG	AG	GG	AG	AG	AG	GG	AG	AG	AG	AG	AG	AG	GG	AG	AG	AG	AG	AG	AG	AG
i58842Gb	Dt_chr9	31449896	AG	AG	AG	GG	AG	AG	AG	AG	AG	AG	AG	AG	AG	AG	AG	AG	AG	AG	AG	AG	AG	AG	AG	AG	AG	AG	AG	AG	AG	AG	AG	AG	AG	AG	AG	AG	AG	AG	AG	AG	AG	AG	AG	AG	AG	AG	AG
i00571Gh	Dt_chr9	31451431	AG	AG	AA	AA	AG	AA	AG	AG	AA	AG	AG	AG	AG	AG	AG	AG	AG	AG	AA	AG	AA	AG	AA	AG	AG	AA	AG	AG	AG	AG	AG	AG	AG	AG	AA	AA	AG	AG	AG	AG	AG	AG	AG	AG	AG	AA	AG
i33236Gh	Dt_chr9	31479105	AC	AC	AC	AC	AC	AC	AC	AC	AC	AC	AC	AC	AC	AC	AC	AC	AC	AC	AC	AC	AC	AC	AC	AC	AC	AA	AC	AC	AC	AC	AC	AA	AC	AC	AC	AC	AC	AC	AC	AC	AC	AC	AC	AC	AC	AC	AC
i43301Gh	Dt_chr9	31485321	AG	AG	GG	GG	GG	GG	GG	GG	AG	AG	GG	GG	GG	AG	AG	GG	AG	GG	AG	GG	GG	AG	GG	GG	GG	GG	GG	GG	GG	GG	AG	GG	AG	AG	GG	GG	AG	GG	AG	GG	AG	GG	GG	AG	AG	GG	AG
i01112Gh	Dt_chr9	31508573	CC	CC	CC	CC	AC	AC	CC	CC	CC	CC	AC	CC	CC	CC	CC	CC	CC	CC	CC	AC	CC	CC	CC	CC	CC	CC	CC	CC	CC	CC	AC	CC	AC	AC	AC	CC	CC	CC	CC	AC	AC	CC	CC	CC	CC	CC	CC
i37157Gh	Dt_chr9	31551540	GG	GG	AA	AA	GG	GG	AG	GG	GG	GG	GG	AA	GG	GG	GG	GG	GG	AA	GG	AA	AA	AA	AA	AA	GG	GG	AG	GG	AA	GG	GG	GG	GG	GG	GG	AA	AA	GG	AA	AA	GG	AA	GG	GG	GG	AA	AA
i21820Gh	Dt_chr9	31606616	AG	AG	AG	AA	AG	AG	AG	AA	AG	AG	AG	AG	AA	AG	AG	AG	AA	AG	AA	AA	AA	AA	AA	AA	AG	AA	AG	AG	AA	AG	AA	AG	AA	AG	AA	AG	AG	AG	AG	AA	AA	AA	AG	AG	AG	AG	AA
i07851Gh	Dt_chr9	31607896	GG	GG	GG	AG	GG	GG	GG	AG	GG	GG	GG	GG	AG	GG	GG	GG	AG	GG	AG	AG	AG	AG	AG	AG	GG	AG	GG	GG	AG	GG	AG	GG	AG	GG	AG	GG	GG	GG	GG	AG	AG	AG	GG	GG	GG	GG	AG
i16246Gh	Dt_chr9	31611204	AA	AA	AA	AG	AA	AA	AA	AG	AA	AA	AA	AA	AG	AA	AA	AA	AG	AA	AG	AG	AG	AG	AG	AG	AA	AG	AA	AA	AG	AA	AG	AA	AG	AA	AG	AA	AA	AA	AA	AG	AG	AG	AA	AA	AA	AA	AG
i16842Gh	Dt_chr9	31615095	AG	AG	AG	GG	AG	GG	AG	GG	AG	AG	AG	AG	AG	AG	AG	AG	AG	AG	GG	AG	AG	AG	AG	AG	AG	AG	GG	AG	AG	AG	AG	AG	AG	AG	GG	AG	GG	AG	GG	GG	AG	AG	AG	GG	AG	GG	AG
i16846Gh	Dt_chr9	31615863	AC	AC	AC	CC	AC	AC	AC	CC	AC	AC	AC	AC	AC	AC	AC	AC	AC	AC	CC	AC	AC	AC	AC	AC	AC	AC	AC	AC	AC	AC	AC	AC	AC	NN	AC	AC	CC	AC	CC	AC	AC	AC	AC	CC	AC	AC	AC
i16847Gh	Dt_chr9	31615934	AG	AG	AG	AA	AG	AG	AG	AA	AG	AG	AG	AG	AG	AG	AG	AG	AG	AG	AA	AG	AG	AG	AG	AG	AG	AG	AG	AG	AG	AG	AG	AG	AG	NN	AG	AG	AA	AG	AA	AG	AG	AG	AG	AA	AG	AG	AG
i22565Gh	Dt_chr9	31676595	AG	AG	AG	AG	AG	GG	AG	AG	AG	AG	GG	GG	AG	AG	GG	GG	AG	GG	AG	AG	GG	AG	GG	GG	GG	GG	AG	AG	AG	AG	AG	AG	AG	AG	AG	AG	AG	AG	AG	GG	AG	AG	AG	AG	AG	AG	AG
i10039Gh	Dt_chr9	31719976	AA	AA	AA	AA	AC	AA	AA	AA	AA	AA	AA	AA	AA	AA	AA	AA	AA	AA	AA	AC	AA	AA	AA	AA	AA	AA	AA	AA	AA	AA	AA	AA	AC	AA	AA	AA	AC	AA	AA	AA	AC	AA	AA	AA	AA	AA	AA
i21752Gh	Dt_chr9	31729283	AA	AA	AA	AA	AA	AG	AA	AA	AA	AG	AA	AA	AA	AA	AG	AA	AG	AA	AG	AA	AA	AG	AA	AG	AA	AG	AA	AA	AA	AG	AA	AA	AA	AG	AG	AG	AG	AA	AG	AA	AA	AG	AA	AA	AG	AA	AG
i47306Gh	Dt_chr9	31731705	AG	AG	AG	AG	AG	GG	AG	AG	AG	AG	AG	AG	GG	AG	AG	AG	AG	AG	AG	GG	GG	AG	GG	AG	AG	AG	AG	AG	AG	AG	AG	AG	AG	AG	AG	GG	AG	AG	GG	GG	AG	GG	AG	AG	AG	AG	AG
i31557Gh	Dt_chr9	31762132	AC	AC	AC	AA	AC	AA	AC	AC	AC	AC	AA	AC	AA	AC	AC	AC	AA	AA	AC	AC	AA	AC	AA	AA	AC	AA	AC	AC	AA	AA	AC	AC	AC	AC	AA	AA	AC	AC	AA	AA	AC	AC	AC	AA	AC	AA	AC
i16836Gh	Dt_chr9	31774473	AA	AA	AA	AA	GG	AA	AA	AA	AA	AA	AA	AA	AA	AA	AA	AA	AA	AA	AA	GG	AA	AA	AA	AA	AA	AA	AA	AA	AA	AA	AA	AA	GG	AA	AA	AA	GG	AA	AA	AA	GG	AA	AA	AA	AA	AA	AA
i16837Gh	Dt_chr9	31774541	GG	GG	GG	GG	AG	GG	GG	GG	GG	GG	GG	GG	GG	GG	GG	GG	GG	GG	GG	AG	GG	GG	GG	GG	GG	GG	GG	GG	GG	GG	GG	GG	AG	GG	GG	GG	AG	GG	GG	GG	AG	GG	GG	GG	GG	GG	GG
i10041Gh	Dt_chr9	31783942	CC	CC	CC	CC	AA	CC	CC	CC	CC	CC	CC	CC	CC	CC	CC	CC	CC	CC	CC	AA	CC	CC	CC	CC	CC	CC	CC	CC	CC	CC	CC	CC	AA	CC	CC	CC	AA	CC	CC	CC	AA	CC	CC	CC	CC	CC	CC
i16838Gh	Dt_chr9	31784868	AG	AG	AG	AG	GG	AG	AG	AG	AG	AG	AG	AG	AG	AG	AG	AG	AG	AG	AG	GG	AG	AG	AG	AG	AG	AG	AG	AG	AG	AG	AG	AG	GG	AG	AG	AG	GG	AG	AG	AG	GG	AG	AG	AG	AG	AG	AG
i16839Gh	Dt_chr9	31784981	AA	AA	AA	AA	GG	AA	AA	AA	AA	AA	AA	AA	AA	AA	AA	AA	AA	AA	AA	GG	AA	AA	AA	AA	AA	AA	AA	AA	AA	AA	AA	AA	GG	AA	AA	AA	GG	AA	AA	AA	GG	AA	AA	AA	AA	AA	AA
i10042Gh	Dt_chr9	31785119	AA	AA	AA	AA	AG	AA	AA	AA	AA	AA	AA	AA	AA	AA	AA	AA	AA	AA	AA	AG	AA	AA	AA	AA	AA	AA	AA	AA	AA	AA	AA	AA	AG	AA	AA	AA	AG	AA	AA	AA	AG	AA	AA	AA	AA	AA	AA
i10043Gh	Dt_chr9	31786217	AA	AA	AA	AA	AG	AA	AA	AA	AA	AA	AA	AA	AA	AA	AA	AA	AA	AA	AA	AG	AA	AA	AA	AA	AA	AA	AA	AA	AA	AA	AA	AA	AG	AA	AA	AA	AG	AA	AA	AA	AG	AA	AA	AA	AA	AA	AA
i27253Gh	Dt_chr9	31794770	GG	AG	AG	AG	GG	AG	GG	AG	AG	GG	AG	AG	GG	GG	GG	AG	GG	GG	GG	AG	GG	GG	GG	AG	AG	AG	GG	AG	AG	GG	GG	GG	GG	GG	AG	AG	GG	AG	GG	AG	GG	AG	AG	GG	AG	AG	GG
i32330Gh	Dt_chr9	31795521	GG	AA	AA	AA	GG	GG	GG	GG	GG	GG	GG	GG	GG	GG	AG	GG	GG	AA	GG	AA	AA	GG	AA	GG	GG	AA	GG	GG	AA	GG	AA	GG	GG	GG	GG	AA	GG	GG	GG	GG	AA	GG	GG	GG	GG	GG	GG
i31836Gh	Dt_chr9	31827420	AC	AC	AC	AC	CC	AC	AC	AC	AC	AC	AC	AC	AC	AC	AC	AC	AC	AC	AC	CC	AC	AC	AC	AC	AC	AC	AC	AC	AC	AC	AC	AC	CC	AC	AC	AC	CC	AC	AC	AC	CC	AC	AC	AC	AC	AC	AC
i31837Gh	Dt_chr9	31837374	AC	AC	AC	AC	AA	AC	AC	AC	AC	AC	AC	AC	AC	AC	AC	AC	AC	AC	AC	AA	AC	AC	AC	AC	AC	AC	AC	AC	AC	AC	AC	AC	AA	AC	AC	AC	AA	AC	AC	AC	AA	AC	AC	AC	AC	AC	AC
i36687Gh	Dt_chr9	31881610	AA	AA	AA	AA	AA	AA	AG	AA	AA	AA	AA	AA	AA	AA	AG	AG	AG	AA	AA	AA	AA	AG	AA	AG	AG	AG	AA	AA	AA	AA	AA	AA	AA	AA	AA	AG	AA	AA	AA	AG	AA	AA	AA	AA	AA	AA	AA
i10044Gh	Dt_chr9	31886203	GG	AA	AA	AA	AA	GG	GG	AA	GG	AA	GG	AA	GG	GG	AA	GG	GG	GG	AA	AA	AA	AA	AA	AA	GG	GG	GG	AA	GG	GG	GG	GG	AA	GG	AA	AA	AA	GG	AA	AA	AA	GG	AA	GG	AA	AA	GG
i20613Gh	Dt_chr9	31890873	GG	AA	AA	AA	AA	GG	GG	AA	GG	AA	GG	AA	GG	GG	AA	GG	GG	GG	AA	AA	AA	AA	AA	AA	GG	GG	GG	AA	GG	GG	GG	GG	AA	GG	AA	AA	AA	GG	AA	AA	AA	GG	AA	GG	AA	AA	GG
i10049Gh	Dt_chr9	31944837	AC	CC	CC	CC	AC	AC	AC	CC	AC	CC	AC	CC	AC	AC	CC	AC	AC	AC	CC	AC	CC	CC	CC	AC	AC	AC	AC	CC	CC	AC	AC	AC	AC	AC	CC	CC	AC	AC	CC	CC	AC	AC	CC	AC	CC	CC	AC
i01083Gh	Dt_chr9	31960809	AG	AA	AA	AA	AG	AG	AG	AA	AG	AA	AG	AA	AG	AG	AA	AG	AG	AG	AA	AG	AA	AA	AA	AG	AG	AG	AG	AA	AA	AG	AG	AG	AG	AG	AA	AA	AG	AG	AA	AA	AG	AG	AA	AG	AA	AA	AG
i10051Gh	Dt_chr9	31970905	AG	AA	AA	AA	AG	AG	AG	AA	AG	AA	AG	AA	AG	AG	AA	AG	AG	AG	AA	AG	AA	AA	AA	AG	AG	AG	AG	AA	AA	AG	AG	AG	AG	AG	AA	AA	AG	AG	AA	AA	AG	AG	AA	AG	AA	AA	AG
i10052Gh	Dt_chr9	31989352	AA	AG	AA	AG	AA	AA	AA	AG	AA	AG	AA	AG	AA	AA	AG	AA	AA	AA	AG	AA	AG	AG	AG	AA	AA	AA	AA	AG	AG	AA	AA	AA	AA	AA	AG	AG	AA	AA	AG	AG	AA	AA	AG	AA	AG	AA	AA
i10053Gh	Dt_chr9	32006279	AG	AA	AG	AA	AG	AG	AG	AA	AG	AA	AG	AA	AG	AG	AA	AG	AG	AG	AA	AG	AA	AA	AA	AG	AG	AG	AG	AA	AA	AG	AG	AG	AG	AG	AA	AA	AG	AG	AA	AA	AG	AG	AA	AG	AA	AG	AG
i16844Gh	Dt_chr9	32045575	AA	AA	AA	GG	AA	AA	AA	GG	AA	AA	AA	AG	AA	AA	AA	AA	AA	AA	AG	AA	AA	AA	AA	AA	AA	AA	AA	AA	AA	AA	AA	AA	AA	AA	AA	AA	AG	AA	AG	AA	AA	AA	AA	AG	AA	AA	AA
i26445Gh	Dt_chr9	32046159	AG	AG	AG	GG	AG	AG	AG	GG	AG	AG	AG	GG	AG	AG	AG	AG	AG	AG	AG	AG	AG	AG	AG	AG	AG	AG	AG	AG	AG	AG	AG	AG	AG	AG	AG	AG	AG	AG	AG	AG	AG	AG	AG	AG	AG	AG	AG
i10768Gh	Dt_chr9	32053737	AA	AG	AA	AG	AG	AA	AG	AG	AG	AA	AA	AA	AG	AA	AA	AG	AG	AA	AA	AA	AA	AG	AA	AG	AG	AA	AA	AG	AA	AG	AG	AG	AA	AA	AG	AG	AG	AA	AA	AG	AA	AA	AG	AG	AG	AG	AG
i18660Gh	Dt_chr9	32129107	GG	AG	AG	GG	GG	GG	AG	AG	GG	AG	AG	AG	GG	AG	AG	AG	AG	GG	AG	GG	GG	AG	GG	GG	AG	GG	GG	AG	GG	GG	AG	GG	AG	AG	GG	GG	GG	AG	AG	GG	AG	GG	AG	AG	AG	AG	GG
i23047Gh	Dt_chr9	32130470	CC	CC	CC	AA	CC	CC	CC	AA	CC	CC	CC	AA	CC	CC	CC	CC	CC	CC	CC	CC	CC	CC	CC	CC	CC	CC	CC	CC	CC	CC	CC	CC	CC	CC	CC	CC	CC	CC	CC	CC	CC	CC	CC	CC	CC	CC	CC
i10058Gh	Dt_chr9	32216745	GG	GG	GG	GG	GG	AA	GG	GG	GG	GG	GG	GG	GG	GG	GG	GG	GG	GG	GG	GG	GG	GG	GG	GG	GG	GG	AA	GG	GG	GG	GG	GG	GG	AG	AA	AA	AA	GG	GG	AA	GG	GG	GG	GG	GG	AA	GG
i10060Gh	Dt_chr9	32237762	AG	AA	AA	AG	AA	AG	AG	AG	AG	AA	AG	AG	AG	AG	AA	AG	AG	AG	AA	AA	AA	AA	AA	AG	AG	AG	AG	AA	AA	AG	AA	AG	AA	AA	AA	AA	AG	AG	AA	AA	AA	AG	AA	AG	AA	AA	AG
i54541Gb	Dt_chr9	32237912	AG	AA	AA	AG	AA	AG	AG	AG	AG	AA	AG	AG	AG	AG	AA	AG	AG	AG	AA	AA	AA	AA	AA	AG	AG	AG	AG	AA	AA	AG	AA	AG	AA	AA	AA	AA	AG	AG	AA	AA	AA	AG	AA	AG	AA	AA	AG
i47684Gh	Dt_chr9	32281554	AG	AG	AG	AG	AG	AG	AG	AG	AG	AG	AG	AG	AG	AG	AG	AG	AG	AG	AG	AG	AG	AG	AG	AG	AG	AG	GG	AG	AG	AG	AG	AG	AG	AG	GG	AG	AG	AG	AG	AG	AG	GG	AG	AG	AG	AG	AG
i24548Gh	Dt_chr9	32306793	CC	AA	AA	AA	AA	AA	AA	AA	AA	AA	AA	AA	AA	CC	AA	AA	AA	AA	AA	AA	AA	AA	AA	AA	AA	AA	AA	AA	AA	CC	AA	AA	AA	CC	CC	AA	AA	AA	AA	AA	AA	AA	AA	AA	AA	AA	AA
i29137Gh	Dt_chr9	32364258	GG	GG	GG	AG	AG	GG	AG	AG	AG	GG	AG	GG	GG	GG	GG	AG	GG	AG	GG	GG	GG	GG	GG	AG	AG	GG	AG	GG	AG	AG	GG	AG	GG	GG	AG	GG	GG	GG	GG	GG	GG	GG	GG	GG	GG	GG	GG
i32554Gh	Dt_chr9	32364563	AG	AG	GG	AG	AG	AG	GG	AG	GG	AG	AG	AG	AG	AG	AG	AG	AG	AG	AG	AG	AG	AG	AG	AG	AG	AG	AG	AG	AG	AG	AG	AG	GG	AG	GG	GG	AG	AG	AG	AG	AG	AG	AG	AG	AG	GG	AG
i17896Gh	Dt_chr9	32604911	AG	AA	AA	AA	AG	AA	AG	AA	AG	AG	AG	AA	AG	AA	AA	AA	AG	AG	AA	AG	AG	AA	AG	AA	AA	AG	AA	AA	AA	AG	AA	AG	AA	AG	AG	AA	AG	AA	AA	GG	AA	AA	AA	AA	AA	AG	AG
i17895Gh	Dt_chr9	32605008	GG	AG	AG	AG	GG	AG	GG	AG	GG	GG	GG	AG	GG	AG	AG	AG	GG	GG	AG	GG	GG	AG	GG	AG	AG	GG	AG	AG	AG	GG	AG	GG	AG	GG	GG	AG	GG	AG	AG	GG	AG	AG	AG	AG	AG	GG	GG
i18321Gh	Dt_chr9	32618768	AG	AG	AG	AA	AA	AA	AA	AG	AA	AG	AA	AG	AG	AG	AG	AG	AA	AA	AG	AG	AG	AG	AG	AG	AG	AG	AA	AG	AG	AG	AG	AG	AG	AA	AA	AG	AG	AG	AG	AA	AG	AG	AG	AG	AG	AA	AG
i44691Gh	Dt_chr9	32624582	GG	GG	GG	AG	GG	AG	GG	GG	GG	AG	AG	GG	GG	GG	GG	GG	AG	GG	GG	AG	AG	GG	AG	GG	GG	GG	GG	GG	GG	GG	GG	GG	GG	GG	GG	AG	GG	AG	GG	GG	GG	GG	GG	AG	GG	GG	GG
i46082Gh	Dt_chr9	32632433	GG	GG	GG	GG	AG	GG	GG	GG	GG	GG	GG	AG	GG	GG	GG	AG	GG	GG	GG	AG	GG	NN	GG	GG	AG	AG	GG	GG	GG	AG	GG	GG	AG	GG	AG	GG	GG	GG	AG	AG	GG	AG	GG	AG	GG	GG	GG
i44041Gh	Dt_chr9	32632521	CC	AA	AA	AA	AA	AA	CC	AA	AA	AA	AA	AA	AA	CC	AA	AA	AA	AA	AA	AA	AA	AA	AA	AA	AA	AA	AA	AA	AA	AA	CC	AA	AA	AC	AA	AA	AA	AA	AA	AA	CC	AA	AA	AA	AA	AA	AA
i41632Gh	Dt_chr9	32637183	AG	AG	AG	AG	AG	GG	AG	GG	AG	AG	AG	AG	AG	GG	AG	AG	AG	AG	AG	AG	GG	AG	GG	AG	AG	AG	GG	AG	AG	GG	AG	AG	AG	AG	GG	AG	AG	AG	AG	GG	GG	AG	AG	AG	AG	GG	AG
i23355Gh	Dt_chr9	32651906	AA	AA	GG	AA	GG	GG	GG	AA	AA	GG	AA	AA	GG	AA	GG	AA	GG	AG	GG	AA	GG	GG	GG	AA	AA	AA	GG	AA	AA	GG	GG	GG	GG	AA	GG	AA	GG	AG	GG	GG	GG	GG	AA	GG	AA	AA	GG
i45718Gh	Dt_chr9	32768135	AA	AA	AA	GG	AA	AA	AA	AA	AA	AA	AA	AA	GG	AA	AA	AA	AA	AA	AA	AA	GG	AA	GG	GG	AA	AA	AA	AA	GG	GG	AA	AA	AA	AA	GG	AA	AA	AA	GG	AA	AA	AA	AA	GG	AA	AA	AA
i44753Gh	Dt_chr9	32858084	GG	GG	AG	GG	AG	GG	GG	GG	GG	GG	GG	GG	GG	GG	GG	GG	GG	GG	AG	GG	AG	GG	AG	GG	GG	AG	GG	GG	GG	GG	AG	AG	AG	GG	AG	GG	GG	NN	GG	GG	AG	GG	GG	GG	GG	GG	GG
i29876Gh	Dt_chr9	32962281	AA	AA	GG	AA	AA	AA	GG	AA	GG	AA	AA	AA	AA	AA	AA	AA	AA	AA	AA	AA	AA	AA	AA	AA	AA	AA	AA	AA	AA	AA	AA	AA	GG	AA	GG	GG	AA	AA	AA	AA	AA	AA	AA	AA	AA	GG	AA
i25322Gh	Dt_chr9	32974945	GG	GG	GG	GG	GG	GG	GG	GG	GG	GG	GG	GG	GG	GG	GG	GG	GG	GG	GG	GG	GG	GG	GG	GG	GG	GG	AA	GG	GG	GG	GG	GG	GG	GG	AA	GG	GG	GG	GG	GG	GG	GG	GG	GG	GG	GG	GG
i25084Gh	Dt_chr9	33020319	AA	AA	AA	AA	AA	GG	AA	GG	AA	GG	AA	GG	GG	GG	AA	GG	AA	AG	AA	GG	GG	AA	GG	AA	GG	AA	AA	AA	AA	GG	AA	GG	AG	AA	AA	AA	AA	AA	AA	AA	GG	AA	AA	AA	GG	AA	GG
i46908Gh	Dt_chr9	33041476	GG	GG	AG	GG	GG	GG	GG	GG	GG	AG	GG	AG	GG	GG	GG	GG	AG	GG	GG	GG	GG	GG	GG	GG	GG	GG	GG	AG	GG	GG	AG	AG	AG	GG	GG	GG	GG	GG	GG	GG	AG	GG	AG	GG	GG	GG	GG
i22609Gh	Dt_chr9	33122502	AC	AC	CC	CC	CC	CC	CC	AC	CC	CC	CC	AC	AC	AC	CC	AC	AC	CC	CC	AC	AC	AC	AC	CC	AC	AC	AC	AC	CC	AC	CC	CC	AC	AC	CC	CC	AC	AC	AC	CC	CC	AC	AC	AC	AC	CC	CC
i36180Gh	Dt_chr9	33122738	GG	GG	GG	GG	GG	GG	GG	GG	GG	GG	GG	GG	GG	GG	GG	GG	GG	GG	GG	GG	GG	GG	GG	GG	GG	GG	AA	GG	GG	GG	GG	GG	GG	GG	AA	GG	GG	GG	GG	GG	GG	GG	GG	GG	GG	GG	GG
i20132Gh	Dt_chr9	33142483	AG	GG	GG	AG	GG	GG	GG	GG	GG	GG	GG	GG	GG	AG	GG	GG	AG	GG	AG	AG	AG	AG	AG	GG	GG	AG	AG	GG	GG	AG	GG	GG	GG	GG	AG	AG	GG	AG	GG	GG	GG	GG	GG	GG	GG	GG	AG
i45066Gh	Dt_chr9	33156338	AA	GG	AA	GG	GG	GG	AA	GG	AA	GG	GG	GG	AA	AA	AA	AA	AA	AA	AA	GG	GG	GG	GG	AA	AA	AA	AA	GG	AA	AA	GG	AA	GG	GG	GG	GG	AA	AA	GG	GG	GG	AA	GG	AA	GG	AA	AA
i12267Gh	Dt_chr9	33229157	CC	CC	CC	AC	CC	CC	CC	CC	CC	CC	CC	CC	CC	CC	CC	CC	CC	CC	CC	CC	AC	CC	AC	CC	CC	CC	AC	CC	CC	CC	CC	CC	CC	AC	AC	CC	CC	AC	CC	CC	CC	CC	CC	CC	AC	CC	CC
i12269Gh	Dt_chr9	33232678	GG	GG	GG	AG	GG	GG	GG	GG	GG	GG	GG	GG	GG	GG	GG	GG	GG	GG	GG	GG	AG	GG	AG	GG	GG	GG	AG	GG	GG	GG	GG	GG	GG	AG	AG	GG	GG	AG	GG	GG	GG	GG	GG	GG	AG	GG	GG
i48379Gh	Dt_chr9	33250484	GG	GG	GG	AA	GG	GG	AG	GG	GG	AA	AG	GG	AA	AA	AA	AA	AA	AA	AA	GG	GG	GG	GG	AA	AA	GG	AA	GG	AA	GG	AA	AA	AA	GG	GG	AA	AA	GG	AA	GG	AA	GG	GG	GG	GG	GG	GG
i20477Gh	Dt_chr9	33253736	GG	GG	GG	GG	GG	GG	GG	GG	GG	GG	GG	GG	GG	GG	GG	GG	AG	GG	GG	AG	GG	GG	GG	AG	GG	AG	GG	GG	AG	GG	GG	AG	GG	AG	AG	AG	AG	GG	GG	GG	GG	GG	GG	GG	GG	GG	GG
i41993Gh	Dt_chr9	33262872	AG	AG	GG	GG	GG	GG	GG	GG	GG	AG	AG	GG	GG	AG	AG	GG	AG	GG	AG	GG	GG	AG	GG	GG	GG	AG	GG	AG	GG	AG	GG	AG	GG	AG	GG	AG	AG	AG	GG	AG	GG	GG	AG	AG	AG	GG	AG
i34102Gh	Dt_chr9	33289469	AA	AA	AA	AA	AA	GG	AG	AA	AA	AA	GG	AA	AA	AA	AA	AA	AA	AA	AA	AA	AA	AA	AA	AA	AA	AA	AA	AA	AA	AA	AA	AA	AA	GG	AA	AA	AA	AA	AA	AA	AA	GG	AA	AA	AA	AA	AA
i35147Gh	Dt_chr9	33308527	AA	AA	AA	AA	AG	AA	AG	AA	AG	AA	AG	AA	AG	AA	AG	AG	AA	AG	AA	AA	AG	AA	AG	AG	AG	AG	AA	AA	AG	AA	AG	AG	AA	AA	AG	AG	AA	AG	AG	AG	AG	AA	AA	AG	AA	AA	AA
i29267Gh	Dt_chr9	33395020	GG	GG	AG	GG	AG	GG	AG	AG	GG	GG	GG	GG	AG	GG	GG	AG	GG	GG	AG	GG	GG	GG	GG	GG	AG	GG	GG	GG	GG	GG	AG	GG	GG	GG	GG	GG	GG	GG	AG	AG	AG	GG	GG	AG	AG	GG	GG
i34335Gh	Dt_chr9	33407824	GG	GG	GG	GG	AG	AG	GG	AG	AG	AG	AG	AG	AG	AG	GG	AG	GG	AG	GG	GG	AG	GG	AG	GG	AG	GG	GG	GG	GG	AG	GG	AG	AG	GG	AG	GG	GG	GG	AG	GG	AG	GG	GG	GG	AG	AG	AG
i26553Gh	Dt_chr9	33481741	AA	AA	AA	AA	AA	GG	AA	GG	AA	AA	AA	AA	AA	GG	AA	AA	AA	AA	AA	AA	GG	AA	GG	AA	AA	AA	GG	AA	AA	GG	AA	AA	AA	AA	GG	AA	AA	AA	AA	GG	GG	AA	AA	AA	AA	GG	AA
i21226Gh	Dt_chr9	33537562	AA	AA	AA	GG	AA	AA	AA	AA	AA	AA	AA	AA	GG	AA	AA	AA	AA	AA	AA	GG	GG	AG	GG	AA	AA	GG	AA	AA	AA	AA	AA	AA	AA	AA	AA	AA	AA	AA	AA	AA	AA	AA	AA	AA	AA	AA	AA
i25572Gh	Dt_chr9	33545261	GG	AG	AG	GG	GG	GG	AG	AG	GG	AG	AG	AG	GG	AG	AG	AG	AG	GG	AG	GG	GG	AG	GG	GG	AG	GG	GG	AG	GG	GG	AG	GG	AG	AG	GG	GG	GG	AG	AG	GG	AG	GG	AG	AG	AG	AG	GG
i22171Gh	Dt_chr9	33719695	AA	AA	AA	AA	AA	AA	AA	AA	AA	AA	AA	AA	GG	GG	AA	GG	GG	GG	AA	AA	AA	GG	AA	GG	GG	GG	GG	AA	AA	AA	AA	AA	AA	GG	AA	AA	AA	AA	AA	GG	AA	AA	AA	AA	AA	AA	AA
i33886Gh	Dt_chr9	33750945	AG	AG	AG	AG	AG	AA	AG	AG	AG	AG	AG	AG	AG	AA	AG	AG	AG	AG	AG	AG	AA	AG	AA	AG	AG	AG	AA	AG	AG	AA	AG	AG	AG	AG	AA	AG	AG	AG	AG	AA	AA	AG	AG	AG	AG	AA	AG
i10087Gh	Dt_chr9	33756044	GG	AG	GG	AG	AG	AG	GG	AG	GG	AG	AG	AG	GG	GG	GG	GG	GG	GG	GG	AG	AG	AG	AG	GG	GG	GG	GG	AG	GG	GG	AG	GG	AG	AG	AG	AG	GG	GG	AG	AG	AG	GG	AG	GG	AG	GG	GG
i10089Gh	Dt_chr9	33758741	AC	AC	AC	AC	AC	AA	AC	AC	AC	AC	AC	AC	AC	AA	AC	AC	AC	AC	AC	AC	AA	AC	AA	AC	AC	AC	AA	AC	AC	AA	AC	AC	AC	AC	AA	AC	AC	AC	AC	AA	AA	AC	AC	AC	AC	AA	AC
i13009Gh	Dt_chr9	33760826	AG	AA	AA	AG	AG	AG	AG	AA	AA	AG	AG	AA	AG	AG	AA	AA	AG	AG	AA	AG	AG	AA	AG	AG	AA	AG	AG	AA	AG	AA	AG	AA	AG	AA	AG	AA	AG	AA	AG	AA	AG	AG	AA	AG	AA	AA	AG
i32380Gh	Dt_chr9	33820165	AG	AG	GG	GG	GG	GG	GG	GG	GG	AG	AG	AG	GG	AG	GG	AG	GG	GG	AG	GG	AG	AG	AG	AG	AG	AG	GG	AG	AG	AG	GG	AG	GG	AG	GG	GG	AG	AG	GG	AG	GG	AG	AG	GG	AG	GG	AG
i19045Gh	Dt_chr9	33879273	AG	AG	AG	AG	AG	AG	AG	AG	AG	AG	AG	AG	AG	AG	AG	AG	AG	AG	AG	AG	AG	AG	AG	AG	AG	AG	AG	AG	AG	AG	AG	AG	AG	AG	AG	AG	AG	AG	AG	AG	AG	AG	AG	AG	AG	AG	AG
i34077Gh	Dt_chr9	33935437	GG	GG	GG	GG	AG	GG	GG	GG	GG	GG	GG	GG	GG	GG	GG	GG	GG	AG	GG	AG	AG	GG	AG	GG	GG	GG	GG	GG	AG	GG	GG	GG	AG	GG	GG	AG	GG	GG	GG	GG	AG	GG	GG	GG	GG	GG	GG
i28553Gh	Dt_chr9	33968511	AA	AA	AA	AA	AA	GG	GG	AA	AA	AA	AG	AA	AA	AA	AA	AA	AA	AA	AA	GG	AA	AA	AA	AA	AA	AA	AG	AA	AA	AA	AA	AG	AA	AG	AA	AG	AG	AA	GG	GG	GG	AA	AA	AA	GG	AA	AA
i44760Gh	Dt_chr9	33983922	AG	AG	AG	AG	AG	GG	AG	AG	AG	AG	GG	AG	AG	GG	GG	GG	AG	AG	AG	GG	AG	AG	AG	AG	GG	GG	GG	AG	AG	AG	AG	AG	AG	GG	GG	GG	GG	GG	GG	GG	AG	AG	AG	GG	AG	AG	AG
i45050Gh	Dt_chr9	34034035	GG	GG	GG	GG	GG	GG	GG	GG	GG	GG	GG	GG	GG	GG	GG	GG	GG	GG	AG	GG	GG	GG	GG	GG	GG	GG	GG	GG	GG	GG	GG	GG	GG	AG	AG	GG	GG	GG	GG	GG	GG	GG	GG	GG	GG	GG	GG
i30175Gh	Dt_chr9	34059535	CC	CC	CC	CC	AA	CC	CC	CC	CC	CC	CC	CC	CC	CC	CC	CC	CC	AA	CC	AA	AA	CC	AA	CC	CC	CC	CC	CC	AA	CC	CC	CC	AA	CC	CC	AA	CC	CC	CC	CC	AA	CC	CC	CC	CC	CC	CC
i23790Gh	Dt_chr9	34064735	AA	AA	AA	AA	GG	AA	AA	AA	AA	AA	AA	AA	AA	AA	AA	AA	AA	GG	AA	GG	GG	AA	GG	AA	AA	AA	AA	AA	GG	AA	AA	AA	GG	AA	AA	GG	AA	AA	AA	AA	GG	AA	AA	AA	AA	AA	AA
i43741Gh	Dt_chr9	34073582	AA	AA	AA	GG	GG	AA	AA	AA	AA	AA	AA	AA	AA	AA	AA	AA	AA	GG	AA	GG	GG	AA	GG	AA	AA	AA	AA	AA	GG	AA	AA	AA	GG	AA	AA	GG	AA	AA	AA	AA	GG	AA	AA	AA	AA	AA	AA
i22321Gh	Dt_chr9	34087247	GG	GG	AG	GG	AG	GG	GG	AG	AG	GG	AG	AG	GG	GG	GG	GG	GG	GG	AG	GG	AG	GG	AG	GG	GG	AG	GG	AG	GG	GG	AG	AG	AG	AG	AG	GG	GG	AG	AG	GG	AG	GG	AG	GG	GG	GG	AG
i23076Gh	Dt_chr9	34149299	AG	AG	GG	GG	GG	GG	GG	AG	GG	GG	GG	AG	AG	AG	AG	AG	AG	GG	AG	GG	AG	AG	AG	AG	AG	AG	GG	GG	AG	AG	GG	AG	GG	AG	GG	GG	AG	AG	AG	AG	GG	GG	GG	AG	AG	AG	AG
i20169Gh	Dt_chr9	34216139	AG	AG	AG	AG	AG	GG	AG	AG	AG	AG	AG	AG	AG	GG	AG	AG	AG	AG	GG	AG	GG	AG	GG	AG	AG	AG	GG	AG	AG	GG	AG	GG	AG	AG	GG	GG	GG	GG	AG	GG	AG	AG	AG	AG	AG	GG	AG
i25223Gh	Dt_chr9	34287376	AA	AA	AA	GG	GG	AA	AA	GG	AA	AA	AA	AA	AA	AA	AA	AA	AA	GG	AA	GG	GG	AA	GG	AA	AA	AA	AA	AA	GG	AA	AA	AA	GG	AA	AA	AA	AA	AA	AA	AA	GG	AA	AA	AA	AA	AA	AA
i23704Gh	Dt_chr9	34294941	AA	AA	AA	GG	GG	AA	AA	GG	AA	AA	AA	AA	AA	AA	AA	AA	AA	GG	AA	GG	GG	AA	GG	AA	AA	AA	AA	AA	GG	AA	AA	AA	GG	AA	AA	AA	AA	AA	AA	AA	GG	AA	AA	AA	AA	AA	AA
i31018Gh	Dt_chr9	34295471	GG	GG	GG	AG	AG	GG	GG	AG	GG	GG	GG	GG	GG	GG	GG	GG	GG	AG	GG	AG	AG	GG	AG	GG	GG	GG	GG	GG	AG	GG	GG	GG	AG	GG	GG	GG	GG	GG	GG	GG	AG	GG	GG	GG	GG	GG	GG
i30144Gh	Dt_chr9	34316049	AA	AA	AA	CC	CC	AA	AA	CC	AA	AA	AA	AA	AA	AA	AA	AA	AA	CC	AA	CC	CC	AA	CC	AA	AA	AA	AA	AA	CC	AA	AA	AA	CC	AA	AA	AA	AA	AA	AA	AA	CC	AA	AA	AA	AA	AA	AA
i46716Gh	Dt_chr9	34372292	GG	GG	GG	AG	GG	GG	GG	AG	GG	GG	GG	GG	GG	GG	GG	GG	GG	AG	GG	GG	GG	GG	GG	GG	GG	GG	GG	GG	AG	GG	GG	GG	GG	GG	GG	AG	GG	GG	GG	GG	GG	GG	GG	GG	GG	GG	GG
i39780Gh	Dt_chr9	34372653	GG	GG	GG	AG	GG	GG	GG	AG	GG	GG	GG	GG	GG	GG	GG	GG	GG	AG	GG	GG	GG	GG	GG	GG	GG	GG	GG	GG	AG	GG	GG	GG	GG	GG	GG	AG	GG	GG	GG	GG	GG	GG	GG	GG	GG	GG	GG
i30286Gh	Dt_chr9	34402976	GG	GG	GG	GG	AA	GG	GG	GG	GG	GG	GG	GG	GG	GG	GG	GG	GG	GG	GG	AA	AA	GG	AA	GG	GG	GG	GG	GG	GG	GG	GG	GG	AA	GG	GG	GG	GG	GG	GG	GG	AA	GG	GG	GG	GG	GG	GG
i33981Gh	Dt_chr9	34452159	AA	AA	AA	AA	AC	AA	AC	AC	AC	AA	AC	AC	AC	AA	AA	AC	AC	AA	AA	AA	AA	AA	AA	AA	AC	AA	AA	AC	AA	AC	AA	AA	AC	AC	AC	AA	AC	AA	AA	AC	AA	AC	AC	AC	AC	AC	AA
i45577Gh	Dt_chr9	34456384	GG	GG	GG	AG	GG	GG	GG	AG	GG	GG	GG	GG	GG	GG	GG	GG	GG	AG	GG	GG	GG	GG	GG	GG	GG	GG	GG	GG	AG	GG	GG	GG	GG	GG	GG	AG	GG	GG	GG	GG	GG	GG	GG	GG	GG	GG	GG
i44832Gh	Dt_chr9	34460951	AA	GG	AA	GG	AA	AA	AA	GG	AA	AA	AA	GG	GG	AA	GG	GG	AA	AA	AA	AA	AA	AA	AA	AA	GG	GG	AA	GG	AA	GG	AA	GG	GG	AA	GG	GG	AA	GG	GG	GG	AA	AA	GG	AA	GG	AG	GG
i32916Gh	Dt_chr9	34464074	CC	AC	AC	AC	AC	AC	AC	CC	AC	CC	CC	AC	CC	CC	AC	CC	AC	CC	AC	CC	CC	CC	CC	CC	CC	AC	CC	AC	CC	CC	AC	CC	CC	CC	CC	CC	CC	AC	AC	AC	AC	CC	AC	CC	AC	CC	AC
i29978Gh	Dt_chr9	34464293	AG	AG	AG	GG	AG	AG	AG	GG	AG	AG	AG	AG	AG	AG	AG	AG	AG	GG	AG	AG	AG	AG	AG	AG	AG	AG	AG	AG	GG	AG	AG	AG	AG	AG	AG	GG	AG	AG	AG	AG	AG	AG	AG	AG	AG	AG	AG
i45941Gh	Dt_chr9	34464842	AC	CC	AC	AC	AC	AC	CC	CC	CC	AC	CC	CC	CC	CC	AC	CC	CC	CC	CC	AC	AC	CC	AC	CC	CC	CC	CC	CC	CC	AC	AC	AC	AC	AC	AC	AC	CC	CC	CC	AC	AC	AC	CC	CC	CC	CC	CC
i57915Gb	Dt_chr9	34466868	AG	AG	AG	AG	AG	AG	AG	AG	AG	AG	AG	AG	AG	AG	AG	AG	AG	AG	AG	AG	AG	AG	AG	AG	AG	AG	AG	AG	AG	AG	AG	AG	AG	GG	GG	AG	AG	AG	AG	AG	AG	GG	AG	AG	AG	AG	AG
i46930Gh	Dt_chr9	34473027	AA	AA	AA	AA	AA	AA	AA	AA	AA	AA	AC	AA	AA	AA	AC	AC	AA	AA	AA	AA	AA	AA	AA	AA	AC	AA	AA	AA	AA	AA	AA	AA	AA	AC	AC	AA	AA	AC	AA	AA	AA	AA	AA	AA	AA	AA	AA
i12381Gh	Dt_chr9	34496853	AG	AG	GG	AG	AG	GG	AG	AG	AG	AG	AG	AG	AG	AG	AG	AG	AG	AG	AG	GG	AG	AG	AG	GG	AG	AG	AG	AG	AG	AG	AG	AG	AG	AG	AG	AG	AG	AG	AG	AG	GG	AG	AG	AG	AG	AG	AG
i00119Gh	Dt_chr9	34501252	GG	GG	GG	AG	GG	GG	GG	AG	GG	GG	GG	GG	GG	GG	GG	GG	GG	AG	GG	GG	GG	GG	GG	GG	GG	GG	GG	GG	AG	GG	GG	GG	GG	GG	GG	AG	GG	GG	GG	GG	GG	GG	GG	GG	GG	GG	GG
i00140Gh	Dt_chr9	34507970	GG	GG	GG	AG	GG	GG	GG	AG	GG	GG	GG	GG	GG	GG	GG	GG	GG	AG	GG	GG	GG	GG	GG	GG	GG	GG	GG	GG	AG	GG	GG	GG	GG	GG	GG	AG	GG	GG	GG	GG	GG	GG	GG	GG	GG	GG	GG
i00141Gh	Dt_chr9	34507981	GG	GG	GG	AG	GG	GG	GG	AG	GG	GG	GG	GG	GG	GG	GG	GG	GG	AG	GG	GG	GG	GG	GG	GG	GG	GG	GG	GG	AG	GG	GG	GG	GG	GG	GG	AG	GG	GG	GG	GG	GG	GG	GG	GG	GG	GG	GG
i16817Gh	Dt_chr9	34508026	GG	GG	GG	AG	GG	GG	GG	AG	GG	GG	GG	GG	GG	GG	GG	GG	GG	AG	GG	GG	GG	GG	GG	GG	GG	GG	GG	GG	AG	GG	GG	GG	GG	GG	GG	AG	GG	GG	GG	GG	GG	GG	GG	GG	GG	GG	GG
i10019Gh	Dt_chr9	34521008	AA	AA	AA	GG	AA	AA	AA	GG	AA	AA	AA	AA	AA	AA	AA	AA	AA	GG	AA	AA	AA	AA	AA	AA	AA	AA	AA	AA	GG	AA	AA	AA	AA	AA	AA	GG	AA	AA	AA	AA	AA	AA	AA	AA	AA	AA	AA
i10017Gh	Dt_chr9	34532715	AA	AA	AA	GG	AA	AA	AA	GG	AA	AA	AA	AA	AA	AA	AA	AA	AA	GG	AA	AA	AA	AA	AA	AA	AA	AA	AA	AA	GG	AA	AA	AA	AA	AA	AA	GG	AA	AA	AA	AA	AA	AA	AA	AA	AA	AA	AA
i43183Gh	Dt_chr9	34583840	GG	GG	GG	AG	GG	GG	GG	AG	GG	GG	GG	GG	GG	GG	AG	GG	GG	AG	AG	GG	GG	AG	GG	GG	GG	GG	GG	GG	AG	GG	GG	GG	GG	AG	GG	AG	GG	GG	GG	GG	GG	GG	GG	GG	GG	GG	GG
i32415Gh	Dt_chr9	34602219	AA	AA	AA	GG	AA	AA	AA	GG	AA	AA	AA	AA	AA	AA	GG	AA	AA	GG	GG	AA	AA	GG	AA	AA	AA	AA	AA	AA	GG	AA	AA	AA	AA	GG	AA	GG	AA	AA	AA	AA	AA	AA	AA	AA	AA	AA	AA
i26678Gh	Dt_chr9	34632288	AG	AG	AG	AG	GG	AG	GG	GG	GG	GG	GG	GG	AG	AG	AG	GG	AG	GG	GG	GG	AG	AG	AG	GG	GG	AG	GG	GG	GG	GG	GG	AG	GG	AG	GG	AG	GG	GG	AG	AG	GG	GG	GG	AG	GG	GG	AG
i33947Gh	Dt_chr9	34632796	CC	CC	CC	AA	CC	CC	CC	CC	CC	CC	CC	CC	CC	CC	CC	CC	CC	CC	CC	AA	CC	AC	CC	CC	CC	CC	CC	CC	AA	CC	CC	AA	CC	AA	CC	CC	CC	CC	AA	AA	CC	CC	CC	CC	CC	CC	AA
i26953Gh	Dt_chr9	34636465	AA	AA	AA	GG	AA	AA	AA	AA	AA	AA	AA	AA	AA	AA	GG	AA	AA	GG	GG	AA	AA	GG	AA	AA	AA	AA	AA	AA	GG	AA	AA	AA	AA	GG	AA	GG	AA	AA	AA	AA	AA	AA	AA	AA	AA	AA	AA
i29483Gh	Dt_chr9	34690018	GG	GG	GG	GG	GG	GG	GG	GG	GG	GG	GG	GG	GG	GG	AG	GG	GG	GG	AG	GG	GG	GG	GG	GG	GG	GG	GG	GG	GG	GG	GG	GG	GG	AG	AG	GG	GG	GG	GG	GG	GG	GG	GG	GG	GG	GG	GG
i20432Gh	Dt_chr9	34691627	AA	AA	AA	AA	AG	AG	AA	AG	AG	AA	AG	AA	AA	AA	AA	AA	AA	AA	AA	AA	AA	AA	AA	AA	AA	AA	AA	AA	AA	AA	AA	AA	AA	AA	AA	AA	AA	AG	AG	AG	AA	AA	AA	AA	AA	AA	AA
i34328Gh	Dt_chr9	34718212	CC	AA	AA	AA	CC	AA	CC	CC	CC	AA	CC	AA	CC	AA	AA	CC	AA	CC	AA	AA	CC	CC	CC	CC	CC	AA	CC	AA	CC	CC	AA	AA	AA	CC	CC	AA	AA	CC	CC	AA	AA	CC	AA	AA	CC	CC	CC
i10015Gh	Dt_chr9	34768391	AG	AG	AG	AG	AA	AG	AG	AA	AG	AG	AG	AG	AG	AG	AG	AG	AG	AG	AG	AA	AA	AG	AA	AG	AG	AG	AG	AG	AG	AG	AG	AG	AA	AG	AG	AG	AG	AG	AG	AG	AA	AG	AG	AG	AG	AG	AG
i22576Gh	Dt_chr9	34779565	AA	AA	AA	AA	AG	AA	AA	AG	AA	AA	AA	AA	AA	AA	AA	AA	AA	AA	AA	AG	AG	AA	AG	AA	AA	AA	AA	AA	AA	AA	AA	AA	AG	AA	AA	AA	AA	AA	AA	AA	AG	AA	AA	AA	AA	AA	AA
i46319Gh	Dt_chr9	34794604	CC	CC	AC	CC	CC	CC	AC	CC	CC	CC	CC	CC	CC	CC	AC	AC	CC	CC	CC	AC	CC	CC	CC	CC	AC	AC	CC	CC	CC	CC	AC	CC	AC	CC	AC	AC	CC	CC	CC	AC	AC	AC	CC	CC	AC	AC	AC
i24474Gh	Dt_chr9	34845127	GG	GG	GG	GG	GG	AA	GG	GG	GG	GG	AA	GG	GG	GG	GG	GG	GG	AA	GG	AA	GG	AA	GG	GG	GG	GG	GG	GG	GG	GG	GG	GG	GG	GG	GG	GG	GG	GG	AA	AA	GG	GG	GG	GG	GG	AA	GG
i23627Gh	Dt_chr9	34872813	GG	GG	AG	GG	GG	GG	GG	GG	GG	GG	GG	AG	GG	GG	GG	GG	GG	GG	GG	GG	GG	GG	GG	AG	GG	GG	GG	GG	GG	GG	GG	GG	GG	GG	GG	GG	AG	GG	AG	AG	GG	GG	GG	GG	GG	AG	GG
i19612Gh	Dt_chr9	34876574	AC	AA	AC	AC	AC	AC	AA	AA	AA	AC	AA	AC	AC	AC	AC	AC	AA	AC	AC	AC	AC	NN	AC	AA	AC	AA	AC	AA	AA	AA	AC	AA	AC	NN	AA	AC	AC	AC	AA	AA	AC	AC	AA	AA	AA	AA	AA
i02609Gh	Dt_chr9	34876606	AC	AC	AC	AA	AC	AA	AC	AC	AC	AA	AC	AC	AC	AA	AA	AC	AC	AC	AC	AC	AC	AC	AC	AA	AC	AA	AA	AC	AA	AC	AC	AC	AC	AC	AC	AC	AC	AC	AC	AC	AC	AC	AC	AC	AC	AC	AA
i28148Gh	Dt_chr9	34887404	AA	AA	AA	GG	GG	GG	GG	AA	GG	AA	GG	AA	AA	AA	AA	AA	AA	AA	AA	GG	GG	AA	GG	AA	AA	AA	GG	AA	AA	AA	AA	AA	AA	AA	GG	AA	AA	AA	AA	AA	AA	AA	AA	AA	AA	GG	AA
i26179Gh	Dt_chr9	34902756	AC	AC	AC	AC	AA	AA	AC	AC	AA	AC	AA	AC	AC	AC	AC	AC	AC	AC	AC	AC	AC	AC	AC	AC	AC	AC	AC	AC	AC	AC	AC	AC	AC	AA	AA	AA	AA	AC	AC	AC	AC	AC	AC	AC	AA	AA	AC
i35494Gh	Dt_chr9	34943196	AG	AG	AG	GG	AG	GG	AG	AG	AG	AG	AG	GG	AG	AG	GG	GG	GG	AG	AG	GG	GG	GG	GG	AG	AG	AG	AG	GG	AG	AG	AG	AG	AG	AG	GG	GG	GG	AG	AG	GG	AG	GG	GG	GG	GG	AG	AG
i48354Gh	Dt_chr9	34947237	GG	GG	AG	GG	GG	GG	GG	GG	GG	GG	GG	AG	GG	GG	GG	GG	GG	GG	GG	GG	GG	GG	GG	AG	GG	GG	GG	GG	GG	GG	GG	GG	GG	GG	GG	GG	AG	GG	AG	AG	GG	GG	GG	GG	GG	AG	GG
i10014Gh	Dt_chr9	34948215	AC	AC	CC	CC	CC	AC	AC	CC	AC	AC	AC	CC	AC	AC	AC	AC	AC	CC	AC	CC	CC	AC	CC	CC	AC	AC	AC	AC	CC	AC	AC	AC	CC	AC	AC	AC	CC	AC	CC	CC	CC	AC	AC	AC	AC	CC	AC
i22168Gh	Dt_chr9	34980630	GG	GG	AA	GG	AA	GG	GG	AA	GG	GG	GG	AA	GG	GG	GG	GG	GG	GG	GG	AA	AA	GG	AA	AA	GG	GG	GG	GG	GG	GG	GG	GG	AA	GG	GG	GG	AA	GG	AA	AA	AA	GG	GG	GG	GG	AA	GG
i39689Gh	Dt_chr9	34994719	GG	GG	AG	GG	AG	GG	GG	AG	GG	GG	GG	AG	GG	GG	GG	GG	GG	GG	GG	AG	AG	GG	AG	AG	GG	GG	GG	GG	GG	GG	GG	GG	AG	GG	GG	GG	AG	GG	AG	AG	AG	GG	GG	GG	GG	AG	GG
i42468Gh	Dt_chr9	34996947	GG	GG	GG	AA	GG	GG	GG	GG	GG	GG	GG	GG	GG	GG	GG	GG	GG	AA	GG	GG	GG	GG	GG	GG	GG	GG	GG	GG	AA	GG	GG	GG	GG	GG	GG	GG	GG	GG	GG	GG	GG	GG	GG	GG	GG	GG	GG
i59427Gb	Dt_chr9	35023329	GG	GG	GG	AA	GG	GG	GG	GG	GG	GG	GG	GG	GG	GG	GG	GG	GG	AA	GG	GG	GG	GG	GG	GG	GG	GG	GG	GG	AA	GG	GG	GG	GG	GG	GG	GG	GG	GG	GG	GG	GG	GG	GG	GG	GG	GG	GG
i06021Gh	Dt_chr9	35054027	GG	GG	AG	GG	AG	GG	AG	AG	GG	GG	GG	GG	AG	GG	GG	AG	GG	GG	AG	GG	GG	GG	GG	GG	AG	GG	GG	GG	GG	GG	AG	GG	GG	GG	AG	GG	GG	GG	GG	AG	GG	GG	GG	AG	AG	GG	GG
i35116Gh	Dt_chr9	35060815	GG	GG	GG	GG	GG	GG	GG	GG	GG	GG	AG	GG	GG	GG	AG	AG	GG	GG	GG	GG	GG	GG	GG	GG	AG	GG	GG	GG	GG	GG	GG	GG	GG	AG	AG	GG	GG	AG	GG	GG	GG	GG	GG	GG	GG	GG	GG
i49337Gh	Dt_chr9	35072990	AA	AA	AA	GG	AA	AA	AA	AA	AA	AA	AA	AA	AA	AA	AA	AA	AA	GG	AA	AA	AA	AA	AA	AA	AA	AA	AA	AA	GG	AA	AA	AA	AA	AA	AA	AA	AA	AA	AA	AA	AA	AA	AA	AA	AA	AA	AA
i43248Gh	Dt_chr9	35147860	GG	AG	AG	GG	GG	AG	GG	AG	GG	AG	GG	AG	GG	GG	GG	GG	GG	GG	AG	GG	GG	GG	GG	GG	GG	AG	GG	GG	GG	GG	AG	GG	GG	GG	AG	GG	GG	AG	GG	GG	AG	GG	GG	AG	AG	AG	GG
i21906Gh	Dt_chr9	35148247	CC	CC	CC	CC	CC	CC	CC	CC	CC	CC	CC	CC	CC	CC	CC	CC	AA	CC	CC	CC	CC	CC	CC	NN	CC	CC	CC	CC	CC	CC	CC	CC	CC	CC	CC	CC	CC	CC	CC	CC	CC	CC	CC	CC	CC	CC	AA
i41861Gh	Dt_chr9	35148508	AG	GG	GG	GG	AG	GG	AG	GG	AG	AG	AG	AG	AG	AG	AG	AG	AG	AG	AG	GG	GG	AG	GG	AG	AG	GG	AG	AG	AG	AG	AG	GG	AG	AG	GG	GG	AG	AG	AG	GG	GG	AG	AG	AG	GG	GG	AG
i43120Gh	Dt_chr9	35173904	GG	GG	AG	AG	GG	GG	AG	AG	AG	GG	AG	AG	GG	GG	GG	GG	GG	AG	GG	AG	AG	AG	AG	AG	GG	GG	AG	GG	AG	GG	GG	GG	GG	GG	GG	AG	AG	AG	AG	AG	GG	AG	GG	GG	GG	AG	AG
i46284Gh	Dt_chr9	35234525	GG	GG	GG	GG	GG	GG	GG	GG	GG	GG	GG	GG	GG	GG	GG	GG	GG	GG	GG	GG	AA	GG	AA	GG	GG	GG	GG	GG	GG	GG	GG	GG	GG	GG	GG	AA	GG	GG	GG	GG	GG	GG	GG	GG	GG	GG	GG
i34788Gh	Dt_chr9	35258213	CC	AC	CC	AC	CC	CC	CC	AC	CC	CC	CC	CC	CC	CC	CC	CC	CC	CC	CC	CC	CC	CC	CC	AC	CC	CC	CC	CC	AC	CC	CC	CC	CC	AC	CC	CC	CC	CC	CC	AC	CC	CC	CC	CC	CC	CC	CC
i17350Gh	Dt_chr9	35280476	AG	GG	AG	AG	AG	AG	AG	AG	AG	AG	AG	GG	AG	AG	AG	AG	GG	AG	AG	AG	AG	AG	AG	AG	AG	AG	NN	GG	AG	AG	AG	AG	AG	AG	AG	GG	AG	AG	AG	GG	AG	AG	GG	AG	AG	AG	AG
i24534Gh	Dt_chr9	35307570	AA	AA	AA	CC	AA	CC	AA	AA	AA	AA	AC	AA	AA	AA	AA	AA	AA	AA	AA	AA	AA	AA	AA	AA	AA	CC	CC	AA	AA	AA	AA	AA	AA	AA	CC	AA	AA	CC	AA	AA	AA	CC	AA	AA	AA	AA	AA
i32801Gh	Dt_chr9	35332943	AG	GG	AG	GG	AG	GG	AG	AG	AG	AG	AG	GG	GG	AG	GG	GG	AG	AG	GG	GG	GG	AG	GG	AG	GG	GG	GG	AG	AG	GG	AG	GG	AG	GG	GG	GG	AG	GG	GG	AG	AG	AG	AG	GG	AG	AG	AG
i37791Gh	Dt_chr9	35338911	CC	CC	CC	CC	CC	AA	CC	CC	CC	CC	CC	CC	CC	CC	CC	CC	CC	CC	CC	CC	AA	CC	AA	AA	CC	CC	CC	CC	AA	CC	CC	AA	CC	AC	CC	CC	CC	CC	CC	AA	CC	CC	CC	CC	CC	CC	CC
i33535Gh	Dt_chr9	35394910	AG	AA	AA	AG	AG	AA	AA	AA	AG	AG	AA	AA	AG	AA	AA	AA	AA	AG	AA	AG	AG	AA	AG	AG	AA	AG	AA	AA	AG	AG	AA	AG	AA	AA	AA	AG	AA	AA	AA	AA	AA	AA	AA	AA	AA	AA	AG
i19849Gh	Dt_chr9	35420532	CC	CC	AC	CC	CC	CC	CC	AC	CC	CC	CC	CC	CC	CC	CC	CC	CC	CC	CC	CC	AC	CC	AC	CC	CC	CC	CC	CC	CC	CC	CC	CC	CC	AC	CC	CC	CC	CC	CC	CC	CC	CC	CC	AC	CC	AC	CC
i18406Gh	Dt_chr9	35420675	AG	GG	AG	AG	AG	GG	AG	AG	AG	AG	GG	AG	AG	AG	GG	AG	AG	AG	AG	GG	AG	AG	AG	AG	AG	AG	AG	AG	AG	AG	AG	AG	AG	AG	AG	AG	AG	AG	AG	AG	AG	AG	AG	AG	AG	GG	AG
i39078Gh	Dt_chr9	35519185	GG	GG	GG	AG	GG	AG	GG	GG	GG	GG	GG	GG	GG	GG	GG	GG	GG	GG	GG	AG	GG	GG	GG	GG	GG	GG	GG	GG	GG	GG	GG	GG	GG	GG	GG	AG	GG	GG	GG	GG	GG	GG	GG	GG	GG	GG	GG
i39679Gh	Dt_chr9	35519905	AA	AA	AA	AA	AA	GG	AG	AA	AA	AA	GG	AA	AA	AA	AA	AA	AA	AA	AA	AA	AA	AA	AA	AA	AA	AA	AA	AA	AA	AA	AA	AA	AA	GG	AA	AA	AA	AA	AA	AA	AA	GG	AA	AA	AA	AA	AA
i34469Gh	Dt_chr9	35548480	AA	AA	AG	AG	AA	AA	AA	AG	AG	AA	AA	AG	AG	AA	AA	AA	AA	AA	AG	NN	AA	AA	AA	AA	AA	AA	AG	AG	AA	AA	AA	AA	AA	AA	AA	AA	AA	AG	AG	AA	AA	AG	AG	AG	AA	AA	AA
i11690Gh	Dt_chr9	35650521	AG	AG	AG	GG	GG	GG	AG	AG	AG	AG	AG	AG	AG	AG	GG	GG	AG	GG	AG	GG	AG	GG	AG	GG	GG	GG	AG	AG	GG	AG	AG	AG	AG	AG	GG	GG	AG	GG	AG	GG	AG	AG	AG	AG	GG	AG	GG
i43754Gh	Dt_chr9	35682269	GG	GG	GG	AG	AG	AG	GG	GG	GG	GG	GG	GG	GG	GG	AG	AG	GG	GG	GG	AG	GG	GG	GG	GG	AG	GG	GG	GG	GG	GG	GG	GG	GG	GG	GG	GG	GG	GG	GG	AG	GG	GG	GG	GG	AG	GG	AG
i26545Gh	Dt_chr9	35692933	AA	AA	AA	GG	GG	GG	AA	AA	AA	AA	AA	AA	AA	AA	GG	GG	AA	AA	AA	GG	AA	AA	AA	AA	GG	AA	AA	AA	AA	AA	AA	AA	AA	AA	AA	AA	AA	AA	AA	GG	AA	AA	AA	AA	GG	AA	GG
i37723Gh	Dt_chr9	35709857	GG	GG	GG	GG	GG	GG	GG	GG	GG	GG	GG	GG	AG	GG	GG	GG	GG	GG	GG	AG	GG	GG	GG	AG	GG	GG	GG	GG	AG	AG	GG	GG	GG	AG	GG	GG	GG	GG	GG	AG	GG	GG	GG	GG	GG	GG	GG
i52455Gb	Dt_chr9	35712244	AG	AG	AG	GG	AG	GG	AG	AG	AG	AG	AG	AG	GG	AG	AG	AG	AG	AG	AG	GG	AG	GG	AG	AG	AG	AG	AG	AG	AG	GG	AG	AG	AG	AG	AG	GG	AG	GG	AG	AG	AG	AG	AG	AG	AG	AG	GG
i45830Gh	Dt_chr9	35727816	GG	GG	AA	AA	AA	GG	GG	AA	GG	GG	GG	AA	GG	GG	GG	GG	AA	AA	GG	AA	AA	GG	AA	AA	GG	GG	AG	GG	AA	GG	GG	GG	AA	GG	GG	GG	AA	GG	AA	AA	AA	AA	GG	GG	GG	AA	GG
i31827Gh	Dt_chr9	35739780	AG	AG	GG	GG	GG	AG	AG	GG	AG	AG	AG	GG	AG	AG	AG	AG	GG	GG	AG	GG	GG	AG	GG	GG	AG	AG	NN	AG	GG	AG	AG	AG	GG	AG	AG	AG	GG	AG	GG	GG	GG	GG	AG	AG	AG	GG	AG
i42467Gh	Dt_chr9	35747334	GG	GG	AA	AA	AA	GG	GG	AA	GG	GG	GG	AA	GG	GG	GG	GG	AA	AA	GG	AA	AA	GG	AA	AA	GG	GG	AG	GG	AA	GG	GG	GG	AA	GG	GG	GG	AA	GG	AA	AA	AA	AA	GG	GG	GG	AA	GG
i29069Gh	Dt_chr9	35754395	GG	GG	GG	GG	GG	GG	GG	GG	GG	GG	GG	AG	AG	GG	GG	AG	GG	GG	GG	GG	GG	GG	GG	GG	AG	GG	AG	GG	GG	AG	GG	GG	AG	GG	GG	GG	GG	GG	GG	GG	GG	GG	GG	AG	AG	GG	GG
i36670Gh	Dt_chr9	35803220	AA	AA	AA	AA	AC	AA	AA	AA	AA	AA	AA	AC	AA	AA	AA	AC	AA	AA	AA	AC	AA	AC	AA	AA	AC	AA	AA	AA	AA	AC	AA	AA	AC	AA	AC	AA	AA	AA	AC	AC	AA	AC	AA	AC	AA	AA	AA
i16824Gh	Dt_chr9	35826254	AG	AG	GG	GG	GG	GG	AG	GG	AG	AG	AG	GG	AG	AG	GG	AG	AG	GG	GG	GG	GG	GG	GG	GG	AG	AG	AG	AG	GG	AG	AG	AG	GG	GG	GG	GG	GG	AG	GG	GG	GG	AG	AG	AG	AG	GG	AG
i16823Gh	Dt_chr9	35826308	AG	GG	AG	AG	AG	AG	AG	AG	AG	AG	GG	AG	AG	AG	AG	AG	AG	AG	AG	AG	AG	AG	AG	AG	AG	AG	AG	GG	AG	AG	AG	AG	AG	AG	AG	AG	AG	AG	AG	AG	AG	AG	GG	AG	AG	AG	AG
i10026Gh	Dt_chr9	35826498	AG	GG	AG	AG	AG	AG	AG	AG	AG	AG	GG	AG	AG	AG	AG	AG	AG	AG	AG	AG	AG	AG	AG	AG	AG	AG	AG	GG	AG	AG	AG	AG	AG	AG	AG	AG	AG	AG	AG	AG	AG	AG	GG	AG	AG	AG	AG
i25750Gh	Dt_chr9	35849190	CC	CC	AA	AA	AA	AA	CC	AA	CC	CC	CC	AA	CC	AA	AA	CC	CC	AA	AA	AA	AA	AA	AA	AA	CC	CC	CC	CC	AA	CC	CC	CC	AA	AA	AA	AA	AA	CC	AA	AA	AA	CC	CC	CC	CC	AA	CC
i33116Gh	Dt_chr9	35855837	AA	AA	AA	GG	GG	AA	AA	GG	AA	AA	AA	AA	AA	AA	AA	AA	AA	GG	AA	GG	GG	AA	GG	AA	AA	AA	AA	AA	GG	AA	AA	AA	GG	AA	AA	AA	AA	AA	AA	AA	GG	AA	AA	AA	AA	AA	AA
i10025Gh	Dt_chr9	35858852	AG	AG	AG	GG	GG	AG	AG	GG	AG	AG	AG	AG	AG	AG	AG	AG	AG	GG	AG	GG	GG	AG	GG	AG	AG	AG	AG	AG	GG	AG	AG	AG	GG	AG	AG	AG	AG	AG	AG	AG	GG	AG	AG	AG	AG	AG	AG
i49760Gh	Dt_chr9	35861152	GG	GG	GG	AG	AG	AG	AG	GG	AG	GG	AG	GG	GG	GG	GG	GG	AG	AG	GG	GG	GG	GG	GG	GG	AG	AG	AG	GG	AG	GG	GG	GG	GG	GG	AG	AG	GG	AG	GG	AG	GG	GG	GG	GG	GG	AG	AG
i18113Gh	Dt_chr9	35862672	AG	GG	GG	GG	AG	GG	AG	AG	AG	GG	AG	AG	GG	AG	GG	AG	GG	GG	GG	AG	AG	AG	AG	GG	AG	GG	AG	GG	GG	GG	AG	GG	GG	GG	GG	GG	GG	AG	GG	GG	AG	GG	GG	GG	AG	GG	GG
i03163Gh	Dt_chr9	35916703	GG	GG	GG	AA	GG	AA	GG	GG	GG	GG	GG	GG	GG	GG	AA	GG	GG	GG	GG	AA	GG	GG	GG	GG	GG	GG	AA	GG	GG	GG	GG	GG	GG	GG	AA	GG	AA	GG	GG	GG	GG	GG	GG	GG	GG	GG	GG
i20133Gh	Dt_chr9	36032246	AA	AC	AC	AA	AC	AC	AC	AC	AC	AC	AC	AC	AC	AA	AC	AC	AA	AC	AA	AA	AA	AA	AA	AC	AC	AA	AA	AC	AC	AA	AC	AC	AC	AC	AA	AA	AC	AA	AC	AC	AC	AC	AC	AC	AC	AC	AA
i20134Gh	Dt_chr9	36073111	AG	AA	AA	AG	AA	AA	AA	AA	AA	AA	AA	AA	AA	AG	AA	AA	AG	AA	AG	AG	AG	AG	AG	AA	AA	AG	AG	AA	AA	AG	AA	AA	AA	AA	AG	AG	AA	AG	AA	AA	AA	AA	AA	AA	AA	AA	AG
i20135Gh	Dt_chr9	36078743	AG	GG	GG	AG	GG	GG	GG	GG	GG	GG	GG	GG	GG	AG	GG	GG	AG	GG	AG	AG	AG	AG	AG	GG	GG	AG	AG	GG	GG	AG	GG	GG	GG	GG	AG	AG	GG	AG	GG	GG	GG	GG	GG	GG	GG	GG	AG
i45538Gh	Dt_chr9	36081880	AG	GG	AG	AG	GG	AG	GG	AG	AG	GG	GG	AG	AG	AG	AG	AG	GG	AG	AG	GG	GG	AG	GG	GG	AG	GG	AG	AG	GG	AG	GG	AG	GG	AG	AG	AG	AG	GG	AG	GG	GG	AG	AG	AG	AG	GG	AG
i20350Gh	Dt_chr9	36117036	AA	AA	AA	GG	AA	AA	AA	AA	GG	GG	GG	AA	AA	AA	AA	GG	GG	AG	AA	GG	GG	GG	GG	GG	GG	GG	AA	AA	GG	AA	AA	AA	GG	AA	AA	AA	GG	AA	GG	AA	AA	GG	AA	AA	AA	GG	GG
i25465Gh	Dt_chr9	36117472	AG	AG	AG	GG	AG	GG	AG	AG	AG	AG	AG	AG	AG	AG	GG	AG	AG	AG	GG	AG	AG	AG	AG	AG	AG	GG	AG	AG	AG	AG	AG	AG	AG	AG	AG	GG	AG	AG	AG	AG	AG	AG	AG	AG	AG	AG	AG
i30776Gh	Dt_chr9	36120310	AA	AA	AA	AA	AA	AA	AA	AA	AA	AA	AA	AA	AA	AA	AA	AA	AA	AA	AA	AA	AA	AA	AA	AA	AA	AA	AA	AA	AA	AA	AA	AA	AA	AA	GG	AA	AA	AA	AA	AA	AA	AA	AA	AA	AA	AA	GG
i45679Gh	Dt_chr9	36146525	AA	AA	AA	AA	AA	AA	AA	AA	AA	AA	AA	AA	AA	AA	AA	AA	AA	AA	AA	AA	AA	AA	AA	AA	AA	AA	AA	AA	AA	AA	AA	AA	AA	AA	GG	AA	AA	AA	AA	AA	AA	AA	AA	AA	AA	AA	GG
i22049Gh	Dt_chr9	36195619	GG	AG	GG	GG	GG	GG	GG	GG	GG	AG	AG	AG	GG	GG	GG	GG	AG	GG	GG	GG	GG	GG	GG	AG	GG	AG	GG	AG	AG	GG	AG	GG	AG	GG	AG	AG	GG	GG	AG	GG	AG	AG	AG	AG	GG	GG	GG
i17680Gh	Dt_chr9	36232823	AA	AG	AA	AG	AA	AA	AA	AA	AA	AA	AA	AA	AA	AA	AA	AA	AA	AA	AA	AG	AA	AA	AA	AA	AA	AG	AA	AA	AA	AA	AA	AA	AA	AA	AA	AG	AA	AA	AA	AG	AA	AA	AA	AG	AA	AA	AA
i17681Gh	Dt_chr9	36232929	CC	AA	CC	AA	CC	CC	CC	CC	CC	CC	CC	CC	CC	CC	CC	CC	CC	CC	CC	AA	CC	CC	CC	CC	CC	AA	CC	CC	CC	CC	CC	CC	CC	CC	CC	AA	CC	CC	CC	AA	CC	CC	CC	AA	CC	CC	CC
i12362Gh	Dt_chr9	36233062	AC	AA	AC	AA	AC	AC	AC	AC	AC	AC	AC	AC	AC	AC	AC	AC	AC	AC	AC	AA	AC	AC	AC	AC	AC	AA	AC	AC	AC	AC	AC	AC	AC	AC	AC	AA	AC	AC	AC	AA	AC	AC	AC	AA	AC	AC	AC
i37718Gh	Dt_chr9	36236671	AA	AC	AA	AC	AA	AA	AA	AA	AA	AA	AA	AA	AA	AA	AA	AA	AA	AA	AA	AC	AA	AA	AA	AA	AA	AC	AA	AA	AA	AA	AA	AA	AA	AA	AA	AC	AA	AA	AA	AC	AA	AA	AA	AC	AA	AA	AA
i12363Gh	Dt_chr9	36244807	AA	GG	AA	GG	AA	AA	AA	AA	AA	AA	AA	AA	AA	AA	AA	AA	AA	AA	AA	GG	AA	AA	AA	AA	AA	GG	AA	AA	AA	AA	AA	AA	AA	AA	AA	GG	AA	AA	AA	GG	AA	AA	AA	GG	AA	AA	AA
i12364Gh	Dt_chr9	36254883	AG	GG	AG	GG	AG	GG	AG	GG	AG	AG	AG	AG	AG	AG	AG	AG	AG	AG	AG	GG	AG	AG	AG	AG	AG	GG	AG	AG	AG	AG	AG	AG	AG	AG	AG	GG	AG	AG	AG	GG	AG	AG	AG	GG	AG	AG	AG
i12365Gh	Dt_chr9	36255525	AA	AG	AA	AG	AA	AA	AA	AA	AA	AA	AA	AA	AA	AA	AA	AA	AA	AA	AA	AG	AA	AA	AA	AA	AA	AG	AA	AA	AA	AA	AA	AA	AA	AA	AA	AG	AA	AA	AA	AG	AA	AA	AA	AG	AA	AA	AA
i17682Gh	Dt_chr9	36257003	AG	GG	AG	GG	AG	GG	AG	GG	AG	AG	AG	AG	AG	AG	AG	AG	AG	AG	AG	GG	AG	AG	AG	AG	AG	GG	AG	NN	AG	AG	AG	NN	AG	AG	AG	GG	AG	AG	AG	GG	AG	AG	AG	GG	AG	AG	AG
i17683Gh	Dt_chr9	36257095	AG	AA	AG	AA	AG	AA	AG	AA	AG	AG	AG	AG	AG	AG	AG	AG	AG	AG	AG	AA	AG	AG	AG	AG	AG	AA	AG	AG	AG	AG	AG	AG	AG	AG	AG	AA	AG	AG	AG	AA	AG	AG	AG	AA	AG	AG	AG
i46000Gh	Dt_chr9	36259732	GG	GG	GG	AG	GG	GG	AG	GG	GG	GG	AG	GG	GG	GG	AG	GG	GG	GG	AG	AG	GG	GG	GG	GG	GG	AG	GG	GG	GG	GG	GG	GG	GG	AG	GG	AG	AG	AG	AG	AG	GG	GG	GG	AG	AG	GG	GG
i28415Gh	Dt_chr9	36302807	AG	GG	AG	GG	AG	GG	AG	GG	AG	AG	AG	AG	AG	AG	AG	AG	AG	AG	AG	GG	AG	AG	AG	AG	AG	GG	AG	AG	AG	AG	AG	AG	AG	AG	AG	GG	AG	AG	AG	GG	AG	AG	AG	GG	AG	AG	AG
i32651Gh	Dt_chr9	36385270	GG	GG	AA	GG	AA	AA	AA	AA	AA	AA	AA	AA	GG	GG	AA	AA	GG	AA	GG	GG	AA	GG	AA	AA	AA	GG	GG	AA	AA	GG	AA	AA	GG	GG	GG	GG	GG	AA	AA	AA	AA	GG	AA	AA	GG	AA	GG
i27815Gh	Dt_chr9	36390472	AG	AG	AG	AG	AG	AG	AG	AG	AG	AG	AG	AG	AG	AG	AG	AG	AG	AG	AG	AG	AG	AG	AG	AG	AG	AG	AA	AG	AG	AG	AG	AG	AG	AG	AA	AG	AG	AG	AG	AG	AG	AG	AG	AG	AG	AG	AG
i21289Gh	Dt_chr9	36391865	GG	GG	AG	GG	AG	AG	AG	AG	AG	AG	AG	AG	GG	GG	AG	AG	GG	AG	GG	GG	AG	GG	AG	AG	AG	GG	GG	AG	AG	GG	AG	AG	GG	GG	GG	GG	GG	AG	AG	AG	AG	GG	AG	AG	GG	AG	GG
i17590Gh	Dt_chr9	36417752	GG	GG	AG	AG	AG	AG	AG	GG	AG	AG	AG	AG	GG	AG	GG	GG	GG	AG	GG	AG	GG	AG	GG	AG	GG	AG	GG	AG	AG	GG	GG	AG	AG	AG	AG	AG	GG	GG	AG	AG	GG	AG	AG	AG	AG	AG	AG
i12367Gh	Dt_chr9	36424215	AA	AA	AG	AA	AG	AG	AG	AG	AG	AG	AG	AG	AA	AA	AG	AG	AA	AG	AA	AG	AG	AA	AG	AG	AG	AA	AA	AG	AG	AA	AG	AG	AA	AG	AG	AA	AG	AG	AG	AG	AG	AG	AG	AG	AA	AG	AG
i66423Ga	Dt_chr9	36424279	GG	GG	GG	GG	GG	GG	GG	AA	GG	AA	GG	GG	GG	GG	GG	GG	GG	GG	GG	GG	GG	GG	GG	GG	GG	GG	GG	GG	GG	GG	GG	GG	AA	GG	GG	GG	GG	GG	GG	GG	GG	GG	GG	GG	GG	GG	GG
i12368Gh	Dt_chr9	36424935	AA	AA	AG	AA	AG	AG	AG	AG	AG	AG	AG	AG	AA	AA	AG	AG	AA	AG	AA	AG	AG	AA	AG	AG	AG	AA	AA	AG	AG	AA	AG	AG	AA	AG	AG	AA	AG	AG	AG	AG	AG	AG	AG	AG	AA	AG	AG
i01089Gh	Dt_chr9	36431729	CC	AA	CC	AA	CC	CC	CC	CC	CC	CC	CC	CC	CC	CC	CC	CC	CC	CC	CC	AA	CC	CC	CC	CC	CC	AA	CC	CC	CC	CC	CC	CC	CC	CC	CC	AA	CC	CC	CC	AA	CC	CC	CC	AA	CC	CC	AC
i33017Gh	Dt_chr9	36436348	AG	AG	AG	AG	AG	GG	AG	AG	AG	AG	AG	AG	AG	AG	AG	AG	AG	AG	AG	AG	AG	AG	AG	AG	AG	AG	GG	AG	AG	AG	AG	AG	AG	AG	GG	AG	AG	AG	AG	GG	AG	AG	AG	AG	AG	GG	AG
i20136Gh	Dt_chr9	36438061	AG	AG	GG	AG	GG	GG	GG	GG	GG	GG	GG	GG	AG	AG	GG	GG	AG	GG	AG	GG	GG	AG	GG	GG	GG	AG	AG	GG	GG	AG	GG	GG	AG	GG	GG	AG	GG	GG	GG	GG	GG	GG	GG	GG	AG	GG	GG
i12172Gh	Dt_chr9	36453242	AG	AG	GG	GG	GG	GG	AG	GG	GG	GG	GG	GG	AG	GG	GG	GG	AG	GG	AG	GG	GG	GG	GG	GG	GG	GG	GG	GG	GG	AG	AG	GG	AG	GG	GG	GG	AG	AG	GG	GG	AG	GG	GG	GG	GG	GG	AG
i17587Gh	Dt_chr9	36453992	CC	CC	AA	AA	AA	AA	CC	AA	AA	AA	AA	AA	CC	AA	AA	AA	CC	AA	CC	AA	AA	AA	AA	AA	AA	AA	AA	AA	AA	CC	CC	AA	CC	AA	AA	AA	CC	CC	AA	AA	CC	AA	AA	AA	AA	AA	CC
i12369Gh	Dt_chr9	36454293	AG	AA	AG	AA	AG	AA	AG	AA	AG	AG	AG	AG	AG	AG	AG	AG	AG	AG	AG	AA	AG	AG	AG	AG	AG	AA	AG	AG	AG	AG	AG	AG	AG	AG	AG	AA	AG	AG	AG	AG	AG	AG	AG	AA	AG	AG	AG
i00860Gh	Dt_chr9	36459632	AA	AA	AA	GG	AA	GG	AA	AA	AA	AA	AA	AA	GG	GG	AA	AA	GG	GG	GG	AA	GG	GG	GG	GG	AA	GG	GG	GG	GG	GG	AA	AA	GG	AA	AA	GG	AA	AA	AA	AA	AA	AA	GG	AA	AA	AA	AA
i32360Gh	Dt_chr9	36476518	GG	GG	GG	GG	GG	GG	GG	AA	GG	AA	GG	GG	GG	GG	GG	AA	AA	GG	GG	GG	GG	GG	GG	GG	AA	GG	AA	GG	GG	GG	GG	GG	AA	GG	GG	GG	GG	GG	GG	AA	GG	GG	GG	AA	GG	GG	GG
i12372Gh	Dt_chr9	36478961	AG	GG	AG	GG	AG	GG	AG	AG	AG	AG	AG	AG	AG	AG	AG	AG	AG	AG	AG	GG	AG	AG	AG	AG	AG	GG	AG	AG	AG	AG	AG	AG	AG	AG	AG	GG	AG	AG	AG	AG	AG	AG	AG	GG	AG	AG	NN
i12373Gh	Dt_chr9	36482160	AA	GG	AA	GG	AA	GG	AA	AA	AA	AA	AA	AA	AA	AA	AA	AA	AA	AA	AA	GG	AA	AA	AA	AA	AA	GG	AA	AA	AA	AA	AA	AA	AA	AA	AA	GG	AA	AA	AA	AA	AA	AA	AA	GG	AA	AA	AG
i12375Gh	Dt_chr9	36489403	GG	AA	AA	AA	GG	AA	GG	GG	GG	GG	GG	AA	AA	AA	AA	AA	AA	AA	AA	AA	AA	AA	AA	AA	AA	AA	AA	AA	AA	AA	GG	AA	AA	GG	AA	AA	AA	GG	GG	GG	AA	AA	AA	GG	AA	GG	AA
i12376Gh	Dt_chr9	36493662	GG	AG	GG	AG	GG	AG	GG	GG	GG	GG	GG	GG	GG	GG	GG	GG	GG	GG	GG	AG	GG	GG	GG	GG	GG	GG	GG	GG	GG	GG	GG	GG	GG	GG	GG	AG	GG	GG	GG	GG	GG	GG	GG	AG	GG	GG	AG
i12377Gh	Dt_chr9	36497804	AG	AA	AG	AA	AG	AA	AG	AG	AG	AG	AG	AG	AG	AG	AG	AG	AG	AG	AG	AA	AG	AG	AG	AG	AG	AG	AG	AG	AG	AG	AG	AG	AG	AG	AG	AA	AG	AG	AG	AG	AG	AG	AG	AA	AG	AG	AG
i52080Gb	Dt_chr9	36584567	AA	AA	AA	AA	AA	AA	AA	AA	AA	AA	AA	AA	GG	AA	AA	AA	AA	AA	AA	AA	AA	AA	AA	AA	AA	AA	AA	AA	AA	GG	AA	AA	AA	AA	AG	AA	AA	AA	AA	AA	AA	GG	AA	AA	AA	AA	AA
i12165Gh	Dt_chr9	36587183	AG	AG	GG	AG	GG	AG	GG	GG	GG	GG	GG	GG	GG	GG	AG	GG	GG	GG	AG	AG	GG	GG	GG	GG	GG	GG	GG	GG	GG	AG	AG	GG	GG	GG	GG	GG	GG	AG	GG	GG	AG	GG	GG	GG	GG	GG	GG
i00591Gh	Dt_chr9	36605428	AG	AG	AA	AG	AG	AA	AG	AG	AG	AG	AG	AG	AG	AG	AG	AG	AG	AG	AG	AA	AG	AG	AG	AA	AG	AG	AG	AG	AG	AG	AG	AA	AG	AG	AG	AG	AG	AG	AG	AG	AA	AG	AG	AG	AG	AG	AG
i45082Gh	Dt_chr9	36647209	AG	AG	AG	AG	AG	AA	AG	AG	AG	AG	AA	AG	AG	AG	AG	AG	AG	AG	AG	AG	AG	AG	AG	AG	AG	AG	AG	AG	AG	AG	AG	AG	AG	AA	AG	AG	AG	AG	AG	AG	AG	AA	AG	AG	AG	AG	AG
i30217Gh	Dt_chr9	36669859	AA	AA	AA	AA	AA	AA	AA	AA	AA	AA	AA	AA	AA	AA	AA	AA	AA	AA	AA	AA	AA	AA	AA	AA	AA	GG	AA	AA	AA	AA	AA	GG	AA	AA	AA	AA	AA	AA	AA	AA	AA	AA	AA	AA	AA	AA	AA
i20137Gh	Dt_chr9	36676250	AA	AG	AA	AG	AA	AA	AA	AA	AA	AA	AA	AA	AA	AA	AA	AA	AA	AA	AG	AG	AA	AA	AA	AA	AA	AA	AA	AA	AA	AA	AA	AA	AA	AA	AA	AG	AA	AA	AG	AG	AA	AA	AA	AG	AG	AA	AG
i43773Gh	Dt_chr9	36696056	AA	AA	AG	AA	AA	AG	AA	AA	AA	AA	AA	AA	AA	AA	AA	AA	AA	AA	AA	AG	AA	AA	AA	AG	AA	AA	AA	AA	AA	AA	AA	AA	AA	AA	AA	AA	AA	AA	AA	AA	AG	AA	AA	AA	AA	AA	AA
i12382Gh	Dt_chr9	36701062	AC	CC	AC	CC	AC	AC	AC	AC	AC	AC	AC	AC	AC	AC	AC	AC	AC	AC	CC	CC	AC	AC	AC	AC	AC	AC	AC	AC	AC	AC	AC	AC	AC	AC	AC	CC	AC	AC	AC	CC	AC	AC	AC	CC	AC	AC	CC
i17688Gh	Dt_chr9	36703949	AA	AA	AC	AA	AA	AC	AA	AA	AA	AA	AA	AA	AA	AA	AA	AA	AA	AA	AA	AC	AA	AA	AA	AC	AA	AA	AA	AA	AA	AA	AA	AA	AA	AA	AA	AA	AA	AA	AA	AA	AC	AA	AA	AA	AA	AA	AA
i12385Gh	Dt_chr9	36726546	AA	AA	AC	AA	AA	AC	AA	AA	AA	AA	AA	AA	AA	AA	AA	AA	AA	AA	AA	AC	AA	AA	AA	AC	AA	AA	AA	AA	AA	AA	AA	AA	AA	AA	AA	AA	AA	AA	AA	AA	AC	AA	AA	AA	AA	AA	AA
i17695Gh	Dt_chr9	36762209	AG	AG	AA	AA	AG	AA	AG	AA	AA	AG	AG	AA	AG	AG	AA	AA	AG	AG	AG	AA	AA	AG	AA	AG	AA	AG	AA	AG	AG	AA	AG	AG	AA	AG	AG	AA	AG	AA	AA	AG	AG	AA	AG	AG	AG	AA	AG
i33956Gh	Dt_chr9	36827817	AA	AA	AA	AA	GG	GG	AA	GG	GG	GG	GG	GG	GG	GG	AA	GG	AA	AG	AA	AA	GG	AA	GG	AA	GG	AA	AA	AA	AA	GG	AA	GG	GG	AA	GG	AA	AA	AA	GG	AA	GG	AA	AA	AA	GG	GG	GG
i04104Gh	Dt_chr9	36846807	AA	AA	AA	AA	AA	AA	AA	AA	AA	AA	AA	AA	AA	AA	AA	AA	AA	AA	AA	AA	AA	AA	AA	AA	AA	AA	CC	AA	AA	AA	AA	AA	AA	AA	CC	AA	AA	AA	AA	AA	AA	AA	AA	AA	AA	AA	AA
i04105Gh	Dt_chr9	36847037	GG	AG	AG	GG	GG	GG	AG	AG	GG	AG	AG	AG	GG	AG	AG	AG	AG	GG	AG	GG	GG	AG	GG	GG	AG	GG	GG	AG	GG	GG	AG	GG	AG	AG	GG	GG	GG	AG	AG	GG	AG	GG	AG	AG	AG	AG	GG
i36259Gh	Dt_chr9	36903408	AG	AG	GG	GG	GG	GG	GG	AG	GG	GG	GG	AG	AG	AG	GG	AG	AG	GG	GG	AG	AG	AG	AG	GG	AG	AG	AG	AG	GG	AG	GG	GG	AG	AG	GG	GG	AG	AG	AG	GG	GG	AG	AG	AG	AG	GG	GG
i44086Gh	Dt_chr9	36912130	AC	AA	AA	AC	AA	AC	AA	AC	AA	AA	AA	AA	AA	AA	AC	AA	AA	AA	AC	AC	AA	AA	AA	AA	AC	AA	AA	AA	AA	AA	AA	AC	AA	AA	AA	AC	AA	AC	AA	AC	AA	AC	AA	AA	AA	AA	AA
i01002Gh	Dt_chr9	36937786	GG	GG	AG	GG	AG	GG	AG	AG	AG	AG	GG	GG	GG	AG	GG	AG	AG	GG	GG	GG	AG	AG	AG	GG	AG	AG	GG	GG	GG	GG	AG	GG	AG	AG	GG	GG	AG	AG	GG	AG	AG	GG	GG	AG	GG	AG	GG
i32310Gh	Dt_chr9	36951287	AG	GG	GG	GG	AG	GG	GG	AG	AG	AG	AG	AG	AG	AG	AG	AG	AG	AG	AG	GG	GG	AG	GG	AG	AG	GG	AG	GG	GG	AG	GG	AG	GG	AG	AG	AG	GG	NN	GG	GG	GG	GG	GG	AG	AG	AG	AG
i43101Gh	Dt_chr9	36962618	GG	GG	AA	GG	GG	AA	GG	GG	GG	GG	GG	GG	GG	GG	GG	GG	GG	AA	GG	GG	GG	GG	GG	AA	GG	GG	GG	GG	AA	GG	GG	GG	GG	GG	GG	GG	GG	GG	GG	GG	AA	GG	GG	GG	GG	GG	GG
i35124Gh	Dt_chr9	37008569	AA	GG	AA	GG	AA	GG	AA	AA	AA	AA	AA	GG	AA	AA	GG	GG	GG	AA	AA	GG	AA	AA	AA	AA	GG	AA	AA	AA	AA	AA	AA	GG	AA	AA	AA	AA	AA	AA	GG	AA	AA	AA	AA	AA	GG	AA	AA
i11683Gh	Dt_chr9	37066237	AG	AG	AG	GG	AG	AG	AG	AG	AG	AG	AG	AG	AG	AG	AG	AG	AG	AG	AG	GG	AG	AG	AG	AG	AG	AG	AG	AG	AG	GG	AG	AG	AG	AG	AG	AG	AG	AG	AG	AG	AG	AG	AG	AG	AG	GG	GG
i12392Gh	Dt_chr9	37068778	AG	GG	GG	GG	AG	GG	AG	AG	AG	AG	AG	AG	AG	GG	GG	GG	GG	GG	AG	GG	AG	GG	AG	GG	GG	GG	GG	AG	GG	GG	AG	AG	GG	AG	GG	GG	GG	AG	AG	AG	GG	GG	AG	AG	GG	AG	GG
i38948Gh	Dt_chr9	37083102	CC	CC	CC	AA	CC	CC	CC	CC	CC	CC	AA	CC	AA	CC	AA	CC	AA	CC	CC	AA	AA	CC	AA	CC	CC	CC	CC	CC	CC	AA	CC	CC	CC	CC	CC	CC	CC	CC	CC	CC	CC	AA	CC	CC	CC	AA	CC
i35155Gh	Dt_chr9	37084490	GG	GG	GG	GG	GG	GG	GG	GG	GG	GG	GG	GG	GG	GG	GG	GG	GG	GG	GG	GG	GG	GG	GG	GG	GG	GG	AG	GG	GG	GG	GG	GG	GG	GG	AA	GG	GG	GG	GG	GG	GG	GG	GG	GG	GG	GG	GG
i29668Gh	Dt_chr9	37095702	GG	GG	GG	GG	GG	GG	GG	AA	GG	GG	GG	GG	GG	GG	GG	GG	GG	GG	GG	GG	AA	GG	AA	AA	GG	GG	GG	GG	GG	GG	GG	GG	AA	GG	GG	GG	GG	GG	AA	GG	GG	GG	GG	GG	AA	GG	GG
i22634Gh	Dt_chr9	37103028	AA	AA	AA	AA	GG	AA	GG	AA	GG	AA	GG	GG	AA	AA	AA	AA	AA	AA	AA	AA	AA	AA	AA	AA	AA	AA	AA	GG	AA	AA	GG	AA	AA	AA	AA	AA	AA	AA	AA	GG	AA	GG	GG	AA	AA	AA	AA
i18442Gh	Dt_chr9	37104411	GG	AA	AA	GG	AA	AA	GG	GG	GG	GG	AA	GG	GG	GG	AA	GG	GG	GG	GG	AA	GG	GG	GG	GG	GG	GG	GG	AA	GG	GG	AA	GG	AA	GG	GG	GG	GG	GG	AA	GG	AA	AA	AA	GG	GG	GG	GG
i32426Gh	Dt_chr9	37104949	AG	AG	AG	AG	GG	GG	GG	AG	GG	AG	GG	NN	GG	AG	GG	AG	GG	AG	AG	AG	GG	AG	GG	GG	AG	AG	AG	GG	GG	GG	AG	GG	AG	AG	GG	AG	GG	NN	AG	GG	AG	AG	GG	AG	AG	GG	GG
i58207Gb	Dt_chr9	37117040	AA	AA	AA	GG	AA	AA	AA	AA	GG	AA	GG	AA	AA	AA	AA	AA	AA	AA	AA	AA	AA	AA	AA	AA	AA	AA	AA	AA	AA	AA	AA	AA	AA	AA	AA	AA	AA	AA	AA	AA	AA	AA	AA	AA	AA	AA	AA
i28227Gh	Dt_chr9	37132690	GG	GG	GG	AA	GG	GG	GG	AA	GG	GG	GG	AA	AA	GG	GG	AA	GG	GG	GG	GG	GG	GG	GG	AA	AA	GG	GG	AA	AA	AA	GG	GG	GG	AA	AA	GG	GG	GG	AA	GG	GG	GG	AA	AA	GG	GG	GG
i39392Gh	Dt_chr9	37143605	GG	GG	GG	GG	GG	AA	GG	GG	AA	GG	GG	GG	GG	AA	GG	GG	GG	GG	AA	GG	AA	GG	AA	GG	GG	GG	AA	GG	GG	AA	GG	GG	GG	AG	AA	GG	GG	GG	AA	AA	GG	GG	GG	AA	GG	AA	GG
i38843Gh	Dt_chr9	37152794	AG	AG	AG	AA	AG	AG	AG	AA	AG	AG	AG	AA	AA	AG	AG	AA	AG	AG	AG	AG	AG	AG	AG	AA	AA	AG	AG	AA	AA	AA	AG	AG	AG	AA	AA	AG	AG	AG	AA	AG	AG	AG	AA	AA	AG	AG	AG
i23687Gh	Dt_chr9	37153342	AC	AC	AC	AC	AC	AC	AC	AC	AC	AC	AC	AC	AC	AC	AC	AC	AC	AC	AC	AC	AC	AC	AC	AC	AC	AC	CC	AC	AC	AC	AC	AC	AC	AC	CC	AC	AC	AC	AC	AC	AC	AC	AC	AC	AC	AC	AC
i27783Gh	Dt_chr9	37155066	GG	GG	GG	GG	GG	AG	GG	GG	GG	GG	GG	GG	GG	AG	GG	GG	GG	GG	GG	GG	AG	GG	AG	GG	GG	GG	AG	GG	GG	AG	GG	GG	GG	GG	AG	GG	GG	GG	GG	AG	AG	GG	GG	GG	GG	AG	GG
i41263Gh	Dt_chr9	37160455	GG	AG	AG	AG	AG	AG	AG	AG	GG	GG	GG	AG	GG	GG	AG	GG	GG	GG	AG	GG	GG	GG	GG	GG	GG	GG	GG	AG	GG	AG	AG	AG	AG	AG	GG	GG	GG	GG	AG	AG	AG	GG	AG	GG	AG	GG	GG
i56994Gb	Dt_chr9	37173595	AA	AA	AA	AA	AA	AG	AA	AA	AA	AA	AA	AA	AA	AA	AA	AA	AA	AA	AA	AG	AA	AA	AA	AA	AA	AA	AA	AA	AA	AA	AA	AA	AA	AA	AG	AG	AA	AA	AA	AA	AA	AA	AA	AA	AA	AA	AG
i47047Gh	Dt_chr9	37175454	CC	CC	CC	CC	AC	CC	AC	CC	CC	CC	CC	CC	CC	CC	CC	CC	AC	CC	CC	AC	CC	CC	CC	CC	CC	CC	CC	CC	CC	CC	CC	AC	CC	CC	CC	CC	CC	CC	AC	CC	AC	CC	CC	CC	CC	AC	CC
i47417Gh	Dt_chr9	37199824	GG	AA	GG	AA	GG	AA	AG	AG	GG	AA	GG	AA	AA	AA	GG	AA	AA	AA	GG	AA	AA	AA	AA	AA	AA	GG	AA	AA	AA	GG	AA	AA	GG	AA	GG	AA	AA	GG	AA	AA	AA	AA	AA	AA	AA	GG	AA
i32190Gh	Dt_chr9	37238886	AA	AA	AA	GG	AA	AA	AA	AA	AA	AA	AA	AA	GG	AA	AA	AA	AA	AA	AA	AA	GG	AA	GG	GG	AA	AA	AA	AA	GG	GG	AA	AA	AA	AA	GG	AA	AA	AA	GG	AA	AA	AA	AA	GG	AA	AA	AA
i49005Gh	Dt_chr9	37241583	CC	CC	CC	CC	CC	AA	CC	CC	AA	CC	AA	CC	CC	AA	CC	CC	CC	CC	AA	CC	AA	CC	AA	CC	CC	CC	AA	CC	CC	AA	CC	AA	CC	AC	CC	AA	AA	AA	CC	AA	CC	CC	CC	CC	CC	AA	CC
i34523Gh	Dt_chr9	37270508	AG	GG	GG	GG	GG	AG	GG	GG	GG	AG	AG	GG	AG	AG	AG	GG	GG	AG	GG	GG	AG	AG	AG	AG	GG	AG	GG	AG	AG	AG	AG	GG	AG	GG	AG	GG	GG	GG	AG	GG	GG	AG	AG	AG	AG	AG	GG
i22834Gh	Dt_chr9	37287305	AC	AA	AA	AC	AC	AA	AA	AA	AA	AC	AC	AC	AC	AC	AC	AC	AC	AC	AC	AA	AA	AA	AA	AC	AC	AA	AC	AC	AC	AC	AA	AC	AC	AC	AC	AC	AC	AC	AC	AA	AA	AC	AC	AA	AA	AA	AA
i44547Gh	Dt_chr9	37354065	AA	AG	AA	AG	AG	AG	AG	AA	AG	AA	AA	AA	AA	AA	AG	AG	AA	AG	AA	AG	AA	AA	AA	AG	AG	AA	AG	AA	AG	AA	AA	AA	AA	AG	AA	AG	AA	AG	AA	AG	AA	AG	AA	AA	AG	AG	AG
i26807Gh	Dt_chr9	37399042	GG	GG	GG	GG	GG	GG	GG	AG	GG	AG	GG	AG	GG	GG	GG	GG	AG	GG	GG	GG	GG	AG	GG	GG	AG	GG	GG	GG	GG	GG	GG	GG	GG	AG	GG	GG	AG	GG	GG	GG	GG	GG	GG	AG	GG	GG	GG
i36492Gh	Dt_chr9	37403804	GG	GG	GG	GG	GG	GG	GG	AA	GG	GG	GG	GG	GG	GG	GG	GG	GG	GG	GG	AA	GG	GG	GG	GG	GG	AA	GG	GG	GG	GG	GG	GG	GG	GG	GG	GG	GG	GG	GG	GG	GG	GG	GG	GG	AA	GG	GG
i27870Gh	Dt_chr9	37406344	AA	AA	GG	AA	GG	AA	AA	GG	GG	GG	GG	GG	GG	GG	AA	GG	AA	AG	AA	GG	AA	AA	AA	AA	GG	AA	AA	AA	AA	GG	GG	AA	GG	AA	AA	GG	AA	AA	AA	AA	GG	AA	AA	AA	GG	GG	GG
i40987Gh	Dt_chr9	37415040	GG	AG	GG	GG	GG	GG	AG	AG	AG	GG	AG	GG	GG	GG	GG	GG	AG	GG	GG	GG	GG	NN	GG	AG	GG	AG	GG	AG	AG	AG	GG	AG	GG	NN	AG	GG	GG	GG	AG	AG	GG	GG	AG	AG	AG	AG	AG
i22778Gh	Dt_chr9	37427310	AA	GG	GG	GG	AA	GG	AA	GG	GG	AA	GG	GG	GG	GG	GG	GG	GG	GG	GG	GG	GG	GG	GG	GG	GG	GG	AA	GG	GG	GG	GG	GG	GG	GG	GG	GG	GG	GG	GG	GG	GG	GG	GG	GG	GG	GG	GG
i31270Gh	Dt_chr9	37436070	AA	CC	AA	AA	AA	AA	AA	AC	AA	CC	CC	CC	AA	AA	AA	AA	CC	AA	AA	AA	AA	AA	AA	CC	AA	CC	AA	CC	CC	AA	CC	AA	CC	AA	AC	CC	AA	AA	CC	AA	CC	CC	CC	CC	AA	AA	AA
i39769Gh	Dt_chr9	37450965	CC	CC	AC	CC	AC	CC	AC	CC	CC	CC	CC	AC	CC	CC	CC	CC	CC	AC	CC	AC	CC	CC	CC	CC	CC	AC	CC	AC	CC	CC	AC	CC	AC	CC	CC	CC	AC	CC	AC	CC	AC	AC	AC	CC	CC	CC	CC
i28150Gh	Dt_chr9	37461542	AA	GG	AA	AA	AA	AA	GG	GG	GG	AA	GG	AA	AA	AA	AA	AA	GG	AA	AA	AA	AA	AG	AA	GG	AA	GG	AA	GG	GG	GG	AA	GG	AA	AG	GG	AA	AA	AA	GG	GG	AA	AA	GG	GG	GG	GG	GG
i20931Gh	Dt_chr9	37482447	AG	AG	AG	AG	AG	AG	AG	AG	AG	AG	AG	AG	AG	AG	AG	AG	AG	AA	AG	AG	AG	AG	AG	AA	AG	AG	AG	AG	AA	AG	AG	AG	AG	AG	AA	AG	AG	AA	AG	AA	AG	AG	AG	AA	AA	AA	AG
i21911Gh	Dt_chr9	37515029	AG	AG	AA	AA	AA	AA	AA	AA	AG	AG	NN	AG	AA	AG	AG	AG	AG	AA	AG	AA	AG	AG	AG	AA	AG	AG	AG	AG	AA	AG	AA	AG	AA	AG	AG	AA	AG	AG	AA	AG	AA	AG	AG	AA	AG	AA	AG
i28334Gh	Dt_chr9	37548218	AG	GG	GG	AG	GG	AG	GG	AG	GG	GG	GG	GG	GG	GG	GG	GG	GG	GG	AG	AG	GG	GG	GG	GG	AG	GG	GG	GG	GG	GG	GG	GG	GG	GG	GG	GG	GG	AG	GG	AG	GG	AG	GG	GG	GG	GG	GG
i33760Gh	Dt_chr9	37581298	AG	GG	AG	AG	AG	AG	AG	GG	AG	GG	GG	GG	AG	AG	AG	AG	GG	AG	AG	AG	AG	AG	AG	GG	AG	GG	AG	GG	GG	AG	GG	AG	GG	AG	GG	GG	AG	GG	GG	AG	GG	GG	GG	GG	AG	AG	AG
i43462Gh	Dt_chr9	37584251	AA	GG	AA	AA	AA	AA	GG	AA	AA	AA	GG	AA	AA	AA	AA	AA	AA	AA	AA	AA	AA	AA	AA	AA	AA	AA	AA	GG	AA	AA	AA	AA	AA	AA	AA	AA	AA	AA	AA	AA	AA	AA	GG	AA	AA	AA	AA
i32587Gh	Dt_chr9	37584597	GG	AA	GG	GG	GG	GG	AA	GG	GG	GG	AA	GG	GG	GG	GG	GG	GG	GG	GG	GG	GG	GG	GG	GG	GG	GG	GG	AA	GG	GG	GG	GG	GG	GG	GG	GG	GG	GG	GG	GG	GG	GG	AA	GG	GG	GG	GG
i31586Gh	Dt_chr9	37585534	AA	GG	AA	AA	AA	AA	GG	AA	AA	AA	GG	AA	AA	AA	AA	AA	AA	AA	AA	AA	AA	AA	AA	AA	AA	AA	AA	GG	AA	AA	AA	AA	AA	AA	AA	AA	AA	AA	AA	AA	AA	AA	GG	AA	AA	AA	AA
i11482Gh	Dt_chr9	37628949	GG	GG	AG	AG	AG	AG	AG	AG	AG	GG	AG	GG	AG	AG	AG	AG	GG	AG	AG	AG	AG	AG	AG	AG	AG	AG	AG	AG	AG	AG	AG	GG	AG	AG	AG	AG	AG	AG	AG	GG	AG	AG	AG	AG	AG	AG	GG
i27032Gh	Dt_chr9	37635540	AA	AA	AA	AG	AA	AG	AA	AG	AA	AA	AG	AA	AG	AA	AA	AA	AG	AA	AA	AG	AA	AG	AA	AG	AA	AA	AA	AA	AG	AG	AA	AG	AA	AA	AA	AG	AA	AA	AA	AG	AA	AG	AA	AG	AG	AA	AG
i43460Gh	Dt_chr9	37648426	AG	AG	AG	GG	AG	AG	AG	AG	AG	AG	AG	GG	GG	AG	AG	AG	AG	AG	AG	GG	AG	GG	AG	GG	AG	AG	GG	GG	GG	AG	AG	AG	AG	AG	AG	AG	AG	AG	AG	GG	AG	AG	GG	AG	AG	AG	GG
i57459Gb	Dt_chr9	37652350	AA	GG	AA	AA	AA	AA	GG	AA	AA	AA	GG	AA	AA	AA	AA	AA	AA	AA	AA	AA	AA	AA	AA	AA	AA	AA	AA	GG	AA	AA	AA	AA	AA	AA	AA	AA	AA	AA	AA	AA	AA	AA	GG	AA	AA	AA	AA
i32638Gh	Dt_chr9	37701033	AG	GG	AG	GG	GG	GG	AG	AG	AG	AG	NN	AG	AG	AG	AG	AG	AG	GG	AG	GG	AG	AG	AG	AG	AG	AG	AG	AG	AG	AG	GG	AG	GG	AG	GG	GG	AG	AG	AG	AG	GG	AG	AG	AG	AG	AG	AG
i27469Gh	Dt_chr9	37732103	AA	AA	AA	GG	GG	AA	AA	AA	AA	AA	GG	AA	AA	AA	GG	AG	AA	AA	GG	AA	GG	GG	GG	NN	AA	GG	AA	AA	AA	AA	AA	AA	AA	GG	GG	AA	AA	AA	AA	AA	AA	AA	AA	AA	AA	GG	AA
i35025Gh	Dt_chr9	37741216	CC	CC	CC	CC	CC	CC	CC	CC	CC	CC	CC	CC	CC	CC	CC	CC	CC	CC	CC	CC	CC	CC	CC	CC	CC	AC	CC	CC	CC	CC	AC	CC	AC	AC	CC	CC	CC	CC	CC	AC	AC	CC	CC	AC	AC	CC	CC
i41262Gh	Dt_chr9	37757348	AA	AA	AA	AA	GG	GG	GG	AA	GG	AA	GG	AA	GG	AA	AA	AA	GG	AA	AA	AA	AA	GG	AA	GG	AA	AA	AA	AA	GG	GG	AA	GG	AA	AA	GG	AA	GG	AA	AA	GG	AA	AA	AA	AA	AA	GG	AA
i33182Gh	Dt_chr9	37758670	AG	AG	AG	AA	AG	AG	AG	AG	AG	AG	AG	AG	AA	AG	AG	AG	AA	AA	AA	AG	AA	AG	AA	AA	AG	AG	AG	AG	AA	AA	AG	AA	AG	AG	AG	AG	AA	AG	AA	AA	AG	AA	AG	AA	AG	AA	AA
i59432Gb	Dt_chr9	37762784	AA	AA	AA	AA	CC	CC	CC	AA	CC	CC	CC	AA	CC	AA	CC	AA	CC	AA	CC	AA	AA	CC	AA	CC	AA	AA	AA	CC	CC	CC	AA	AA	AA	CC	CC	CC	CC	AA	CC	AA	AA	CC	CC	AA	CC	AA	CC
i43700Gh	Dt_chr9	37776216	GG	AA	AA	AA	GG	GG	GG	AA	GG	AA	GG	AA	AA	GG	AA	AA	AA	AA	AA	AA	AA	AA	AA	GG	AA	AA	AG	AA	GG	GG	AA	GG	AA	AA	AA	AA	AA	AA	GG	GG	AA	GG	AA	AA	AA	GG	AA
i35483Gh	Dt_chr9	37817022	AG	AG	GG	AG	GG	GG	GG	AG	AG	AG	AG	GG	AG	AG	AG	AG	AG	GG	AG	GG	AG	AG	AG	AG	AG	AG	AG	GG	AG	AG	GG	AG	GG	AG	AG	AG	GG	AG	GG	AG	GG	AG	GG	AG	AG	AG	AG
i47822Gh	Dt_chr9	37819159	GG	GG	GG	AG	GG	GG	GG	GG	GG	GG	AG	GG	AG	GG	AG	GG	GG	GG	GG	AG	GG	AG	GG	GG	GG	GG	GG	GG	GG	AG	GG	GG	AG	AG	GG	GG	GG	GG	GG	GG	GG	AG	GG	AG	AG	GG	AG
i29428Gh	Dt_chr9	37820368	GG	AG	AG	AG	AG	GG	AG	AG	AG	GG	GG	AG	GG	GG	GG	AG	AG	GG	AG	AG	GG	GG	GG	GG	AG	GG	AG	GG	GG	GG	GG	AG	GG	AG	GG	AG	AG	AG	GG	AG	AG	GG	GG	GG	GG	GG	AG
i29825Gh	Dt_chr9	37823690	GG	GG	GG	AG	GG	AG	GG	AG	GG	GG	GG	GG	GG	AG	GG	GG	GG	AG	GG	GG	GG	AG	GG	AG	GG	AG	AG	GG	AG	GG	GG	GG	GG	GG	GG	AG	GG	AG	GG	AG	GG	AG	GG	GG	GG	AG	AG
i30018Gh	Dt_chr9	37824263	AA	AA	GG	GG	GG	GG	AA	AA	AA	GG	AA	AA	AA	AA	AA	AA	AA	GG	AA	AA	AA	AA	AA	GG	AA	AA	AA	AA	GG	AA	GG	AA	AA	AA	AA	GG	AA	AA	AA	AA	GG	AA	AA	AA	AA	AA	AA
i25915Gh	Dt_chr9	37837897	GG	AA	AA	AA	AA	AA	AA	AA	AA	GG	AA	GG	GG	GG	GG	GG	AA	GG	GG	GG	AA	AG	AA	AA	GG	AA	GG	AA	AA	AA	GG	AA	GG	AG	AA	AA	GG	GG	AA	AA	GG	GG	AA	AA	AA	AA	AA
i23461Gh	Dt_chr9	37838419	GG	AA	AA	AA	AA	AA	AA	AA	AA	GG	AA	GG	GG	GG	GG	GG	AA	GG	GG	GG	AA	AG	AA	AA	GG	AA	GG	AA	AA	AA	GG	AA	GG	AG	AA	AA	GG	GG	AA	AA	GG	GG	AA	AA	AA	AA	AA
i49376Gh	Dt_chr9	37868511	AG	AG	GG	AG	GG	GG	AG	GG	AG	AG	AG	AG	GG	AG	AG	GG	GG	GG	AG	GG	AG	AG	AG	GG	GG	AG	AG	AG	GG	GG	GG	AG	GG	AG	AG	AG	AG	GG	GG	AG	GG	GG	AG	AG	AG	GG	AG
i29555Gh	Dt_chr9	37870890	GG	GG	AA	GG	AA	AA	AA	GG	GG	AA	AA	GG	GG	GG	GG	GG	GG	GG	GG	GG	GG	AA	GG	AG	GG	GG	GG	GG	GG	GG	AA	GG	AA	GG	GG	AA	GG	GG	GG	GG	AA	GG	GG	AA	GG	GG	GG
i32443Gh	Dt_chr9	37871215	AG	AG	GG	GG	GG	AG	GG	GG	GG	GG	GG	GG	AG	GG	AG	AG	GG	GG	GG	AG	AG	GG	AG	GG	AG	AG	GG	GG	GG	AG	GG	AG	AG	AG	AG	AG	GG	NN	AG	AG	GG	AG	GG	AG	AG	AG	AG
i27998Gh	Dt_chr9	37885622	GG	GG	GG	GG	GG	GG	GG	AG	GG	AG	GG	GG	GG	AG	AG	AG	AG	AG	GG	GG	GG	GG	GG	AG	AG	AG	GG	GG	AG	GG	GG	GG	GG	AG	AG	AG	GG	GG	GG	GG	GG	GG	GG	GG	AG	GG	AG
i36538Gh	Dt_chr9	37886006	AA	GG	GG	AA	AA	AA	GG	GG	AA	GG	GG	GG	AA	GG	GG	GG	GG	AA	GG	AA	AA	GG	AA	AA	GG	AA	AA	GG	AA	AA	GG	AA	GG	GG	AA	AA	AA	GG	GG	AA	GG	AA	GG	GG	GG	GG	AA
i21960Gh	Dt_chr9	37928855	GG	AG	GG	GG	GG	GG	GG	GG	GG	GG	GG	AG	GG	GG	AG	GG	GG	AG	AG	GG	AG	AG	AG	AG	GG	AG	AG	AG	AG	AG	GG	AG	GG	GG	AG	GG	GG	GG	AG	GG	GG	GG	AG	AG	AG	GG	AG
i22752Gh	Dt_chr9	37932141	AA	AA	AA	AA	AA	AA	AA	AA	AA	AA	AA	AA	AA	AA	AA	GG	AA	AA	AA	AA	AA	AA	AA	AA	GG	AA	GG	AA	AA	AA	AA	AA	AA	AA	GG	AA	AA	AA	AA	AA	AA	GG	AA	AA	AA	AA	AA
i31695Gh	Dt_chr9	37956811	AG	AG	AG	GG	AG	AG	AG	AG	AG	AG	GG	AG	GG	AG	GG	AG	GG	AG	AG	GG	AG	GG	AG	AG	AG	AG	AG	AG	AG	GG	AG	AG	GG	GG	AG	GG	AG	AG	AG	AG	AG	GG	AG	GG	GG	AG	GG
i26461Gh	Dt_chr9	37957656	AA	AA	AA	AA	AA	AA	AA	AA	AA	AA	AA	AA	AA	AA	AA	AA	AA	AA	AA	AA	AA	AA	AA	AA	AA	AA	GG	AA	AA	AA	AA	AA	AA	AA	GG	AA	AA	AA	AA	AA	AA	AA	AA	AA	AA	AA	AA
i34312Gh	Dt_chr9	37958368	AC	AC	AC	AC	AC	AA	AC	AA	AA	AC	AA	AC	AC	AA	AC	AC	AC	AC	AA	AC	AA	AC	AA	AC	AC	AC	AA	AC	AC	AA	AC	AA	AC	AC	AA	AA	AA	AC	AC	AA	AC	AC	AC	AC	AC	AA	AC
i31383Gh	Dt_chr9	37994686	AG	AG	AG	GG	AG	GG	AG	AG	AG	AG	AG	AG	AG	AG	GG	AG	AG	AG	GG	AG	AG	AG	AG	AG	AG	GG	AG	AG	AG	AG	AG	AG	AG	AG	AG	GG	AG	AG	AG	AG	AG	AG	AG	AG	AG	AG	AG
i42837Gh	Dt_chr9	37999975	AA	CC	AA	CC	AA	AA	CC	AA	AA	AA	CC	AA	AA	AA	AA	AA	CC	AA	AA	AA	AA	AA	AA	AA	AA	AA	AA	CC	AA	CC	AA	CC	AA	AA	AA	CC	AA	AA	AA	AA	AA	AA	CC	AA	AA	CC	AA
i20861Gh	Dt_chr9	38030268	AA	AA	AA	CC	AA	CC	AA	AA	AA	AA	AC	AA	AA	AA	AA	AA	CC	AA	AA	CC	AA	AA	AA	AA	AA	AA	AA	AA	AA	AA	AA	AA	AA	AA	CC	AA	CC	AA	AA	AA	AA	AA	AA	AA	AA	AA	AA
i21500Gh	Dt_chr9	38031854	AG	GG	AG	GG	AG	GG	AG	GG	AG	GG	AG	GG	GG	AG	AG	AG	AG	GG	AG	GG	AG	AG	AG	GG	AG	GG	GG	GG	GG	GG	GG	AG	GG	GG	AG	GG	AG	AG	GG	AG	AG	AG	GG	GG	AG	AG	GG
i41012Gh	Dt_chr9	38079282	AG	AA	AA	AG	AA	AG	AA	AG	AA	AA	AA	AA	AA	AA	AA	AA	AA	AA	AG	AG	AA	AA	AA	AA	AG	AA	AA	AA	AA	AA	AA	AA	AA	AA	AA	AA	AA	AG	AA	AG	AA	AG	AA	AA	AA	AA	AA
i25413Gh	Dt_chr9	38082550	GG	GG	GG	AG	GG	AG	GG	GG	GG	GG	GG	GG	AG	GG	GG	GG	GG	AG	GG	GG	GG	GG	GG	AG	GG	AG	GG	GG	AG	AG	GG	GG	GG	GG	AG	AG	GG	GG	AG	AG	GG	GG	GG	AG	GG	AG	GG
i34490Gh	Dt_chr9	38089785	AG	AG	AG	AG	AG	AG	AG	AG	AG	AG	AG	AG	AG	AG	AG	AG	AG	GG	AG	AG	AG	AG	AG	GG	AG	AG	AG	AG	GG	AG	AG	AG	AG	AG	GG	AG	GG	AG	AG	AG	AG	GG	AG	AG	AG	AG	AG
i20777Gh	Dt_chr9	38098044	AG	AG	AG	GG	AG	GG	GG	AG	AG	AG	GG	AG	AG	AG	AG	AG	GG	AG	AG	AG	GG	AG	GG	AG	AG	AG	AG	AG	AG	GG	AG	GG	AG	AG	AG	GG	AG	AG	AG	AG	AG	AG	AG	AG	AG	GG	AG
i39029Gh	Dt_chr9	38120084	GG	GG	GG	GG	GG	GG	GG	GG	GG	GG	GG	GG	GG	GG	GG	GG	GG	GG	GG	GG	GG	GG	GG	GG	GG	GG	AA	GG	GG	GG	GG	GG	GG	GG	AA	GG	GG	GG	GG	GG	GG	GG	GG	GG	GG	GG	GG
i20866Gh	Dt_chr9	38139135	GG	GG	GG	AA	GG	GG	GG	GG	GG	GG	GG	GG	AA	GG	GG	GG	GG	GG	GG	GG	GG	GG	GG	AA	GG	GG	GG	GG	AA	AA	GG	GG	GG	GG	GG	GG	GG	GG	GG	GG	GG	GG	GG	GG	GG	GG	GG
i30548Gh	Dt_chr9	38139818	GG	AG	GG	AG	GG	GG	AG	GG	AG	GG	NN	AG	GG	GG	AG	GG	AG	AG	GG	GG	AG	GG	AG	GG	GG	GG	AG	AG	GG	GG	GG	AG	GG	GG	GG	AG	GG	GG	GG	AG	GG	GG	AG	GG	AG	GG	GG
i28868Gh	Dt_chr9	38214025	AG	AG	AG	AG	AG	AG	AG	AG	AG	AG	GG	GG	AG	AG	AG	GG	GG	GG	AG	AG	AG	AG	AG	GG	GG	AG	GG	AG	GG	AG	AG	AG	AG	AG	GG	GG	AG	AG	AG	GG	AG	GG	AG	AG	AG	AG	AG
i43195Gh	Dt_chr9	38238335	AC	AC	AC	AC	AC	AC	AC	AC	AC	AC	AC	AC	AC	AC	CC	AC	AC	AC	CC	CC	AC	AC	AC	AC	AC	AC	AC	AC	AC	AC	AC	AC	AC	CC	CC	AC	AC	AC	AC	AC	AC	AC	AC	AC	AC	AC	AC
i49119Gh	Dt_chr9	38312044	AA	AA	AA	GG	AA	AA	AA	AA	AA	AA	GG	AA	AA	AA	AA	AA	GG	AA	AA	AA	GG	AA	GG	GG	AA	AA	AA	AA	GG	GG	AA	GG	AA	AA	AA	GG	AA	AA	AA	AA	AA	AA	AA	AA	AA	GG	AA
i31458Gh	Dt_chr9	38321370	GG	GG	GG	GG	GG	AG	GG	GG	GG	GG	GG	GG	GG	AG	GG	GG	GG	GG	GG	GG	AG	GG	AG	GG	GG	GG	AG	GG	GG	AG	GG	GG	GG	AG	AG	GG	GG	GG	GG	AG	GG	GG	GG	GG	GG	AG	GG
i20678Gh	Dt_chr9	38330392	AA	AA	AA	GG	AA	AA	AA	AA	AA	AA	AA	AA	AA	AA	AA	AA	GG	AA	AA	AA	GG	AA	GG	GG	AA	AA	AA	AA	GG	GG	AA	GG	AA	AA	AA	GG	GG	AA	AA	AA	AA	AA	AA	AA	AA	GG	AA
i43968Gh	Dt_chr9	38380000	AG	AG	GG	AG	GG	GG	GG	AG	GG	GG	GG	AG	AG	AG	AG	AG	AG	GG	AG	AG	AG	AG	AG	GG	AG	AG	GG	AG	GG	AG	GG	AG	GG	AG	AG	AG	AG	GG	GG	AG	GG	AG	AG	AG	AG	GG	AG
i09994Gh	Dt_chr9	38423270	AC	AA	AC	AA	AC	AA	AA	AC	AC	AC	AA	AC	AC	AC	AC	AC	AA	AC	AC	AC	AA	AC	AA	AA	AC	AC	AC	AA	AA	AC	AC	AC	AC	AC	AC	AA	AC	AC	AC	AC	AC	AC	AA	AC	AC	AC	AC
i35972Gh	Dt_chr9	38448452	AG	GG	GG	GG	AG	GG	AG	AG	AG	GG	AG	GG	GG	AG	GG	AG	AG	AG	AG	GG	AG	AG	AG	GG	AG	GG	AG	GG	GG	AG	GG	AG	AG	GG	AG	GG	AG	AG	AG	AG	AG	AG	GG	AG	GG	AG	GG
i22656Gh	Dt_chr9	38454704	AG	GG	GG	AG	AG	GG	AG	GG	AG	AG	AG	GG	AG	AG	AG	AG	AG	AG	AG	AG	AG	AG	AG	AG	AG	GG	AG	AG	AG	AG	GG	AG	AG	AG	AG	AG	AG	AG	AG	AG	GG	AG	AG	AG	GG	GG	AG
i29179Gh	Dt_chr9	38501065	AG	AG	AG	AG	AG	AG	AG	AG	AG	AG	AG	AG	AG	AG	AG	AG	AG	AG	AG	AA	AG	AG	AG	AG	AG	AG	AG	AG	AG	AG	AG	AA	AG	AG	AG	AG	AG	AG	AG	AG	AG	AG	AG	AG	AG	AG	AG
i47498Gh	Dt_chr9	38640196	AA	GG	GG	GG	AA	GG	AA	AA	GG	GG	GG	GG	GG	GG	GG	GG	AA	GG	GG	GG	GG	AA	GG	AA	GG	GG	GG	AA	AA	AA	AA	AA	AA	AA	GG	AA	AA	AA	AA	GG	AA	AA	AA	AA	AA	AA	AA
i26707Gh	Dt_chr9	38658173	AC	AC	AC	AC	AC	AC	AC	AC	AC	AC	AC	AC	AC	AC	AC	AC	AC	AC	AC	AC	AC	AC	AC	AC	AC	AC	CC	AC	AC	AC	AC	AC	AC	AC	CC	AC	AC	AC	AC	AC	AC	AC	AC	AC	AC	AC	AC
i30742Gh	Dt_chr9	38685910	AA	AA	AA	AA	AA	AA	AA	AA	AA	AA	AA	AA	CC	AA	AA	AA	AA	AA	AA	CC	AA	AA	AA	CC	AA	CC	AA	AA	CC	CC	AA	AA	AA	AA	AA	AA	CC	AC	AA	CC	AA	AA	AA	AA	AA	AA	CC
i30670Gh	Dt_chr9	38796647	CC	CC	CC	CC	CC	CC	CC	CC	CC	CC	AA	CC	CC	CC	CC	CC	CC	CC	CC	CC	CC	CC	CC	CC	CC	CC	CC	CC	CC	CC	CC	CC	CC	CC	CC	AA	CC	CC	CC	CC	CC	CC	CC	CC	CC	CC	CC
i26114Gh	Dt_chr9	38797953	AA	AG	AA	AA	AG	AA	AG	AG	AA	AA	AA	AG	AG	AA	AA	AG	AA	AG	AA	AA	AA	AA	AA	AA	AG	AG	AA	AG	AA	AG	AG	AA	AG	AG	AA	AA	AA	AA	AA	AG	AG	AA	AG	AA	AA	AG	AA
i26283Gh	Dt_chr9	38801932	AA	AA	AA	AA	GG	AA	AA	AA	AA	AA	AA	AA	AA	AA	GG	AA	AA	GG	AA	GG	GG	AA	GG	GG	AA	GG	AG	AA	GG	AA	AA	AA	AA	AA	GG	AA	GG	AA	GG	AA	AA	GG	AA	AA	AA	AA	GG
i09979Gh	Dt_chr9	38853615	AG	AG	AG	AG	AG	GG	AG	AA	GG	AG	AG	AG	AG	AG	AG	AG	AG	AG	AG	AG	AG	AG	AG	GG	AG	AG	AG	AG	GG	AG	AG	AG	AG	AG	AG	AG	AG	AG	AG	AG	AG	AG	AG	AG	AG	AG	AG
i31749Gh	Dt_chr9	38876041	GG	GG	GG	GG	GG	AA	GG	GG	GG	GG	GG	GG	GG	GG	GG	GG	GG	GG	GG	GG	GG	GG	GG	GG	GG	GG	AA	GG	GG	GG	GG	GG	GG	GG	AA	GG	GG	GG	GG	AA	GG	GG	GG	GG	GG	AA	GG
i28838Gh	Dt_chr9	38877380	GG	GG	GG	GG	GG	GG	GG	GG	GG	GG	GG	GG	GG	GG	GG	GG	GG	GG	GG	GG	GG	GG	GG	GG	GG	GG	AA	GG	GG	GG	GG	GG	GG	GG	AA	GG	GG	GG	GG	GG	GG	GG	GG	GG	GG	GG	GG
i22359Gh	Dt_chr9	38926761	GG	GG	GG	AA	GG	AA	GG	GG	GG	GG	GG	GG	GG	GG	GG	GG	GG	GG	GG	GG	GG	GG	GG	GG	GG	GG	GG	GG	GG	GG	GG	GG	GG	GG	GG	AG	AG	GG	GG	GG	GG	GG	GG	GG	GG	GG	GG
i29493Gh	Dt_chr9	38958543	GG	GG	GG	GG	GG	GG	GG	GG	GG	GG	GG	GG	GG	GG	GG	GG	GG	GG	GG	GG	GG	GG	GG	GG	GG	GG	AA	GG	GG	GG	GG	GG	GG	GG	AA	GG	GG	GG	GG	GG	GG	GG	GG	GG	GG	GG	GG
i40864Gh	Dt_chr9	38959034	AG	AG	AG	AG	GG	AG	AG	AG	GG	AG	NN	AG	GG	AG	AG	NN	AG	AG	AG	GG	AG	AG	AG	GG	AG	AG	AG	AG	GG	GG	AG	GG	AG	GG	AG	AG	AG	AG	AG	GG	AG	AG	AG	AG	AG	AG	AG
i29692Gh	Dt_chr9	38974142	AG	AG	AG	AG	AG	AG	AG	AG	AG	AG	AG	AG	AG	AG	AG	AG	AG	AG	AG	AG	AG	AG	AG	AG	AG	AG	AA	AG	AG	AG	AG	AG	AG	AG	AA	AG	AG	AG	AG	AG	AG	AG	AG	AG	AG	AG	AG
i35658Gh	Dt_chr9	38984097	CC	CC	CC	CC	CC	CC	CC	CC	CC	CC	CC	AC	CC	CC	AC	AC	AC	CC	CC	CC	CC	CC	CC	CC	AC	CC	CC	CC	CC	CC	CC	CC	CC	NN	CC	CC	CC	CC	CC	CC	CC	CC	CC	CC	CC	CC	CC
i37756Gh	Dt_chr9	39037682	GG	GG	GG	AG	GG	GG	GG	GG	GG	GG	NN	GG	AG	GG	GG	GG	AG	AG	AG	GG	AG	NN	AG	AG	GG	GG	GG	GG	AG	AG	GG	AG	GG	GG	GG	GG	AG	GG	AG	AG	GG	AG	GG	AG	GG	AG	AG
i30071Gh	Dt_chr9	39039333	AA	AA	AA	AA	GG	GG	GG	AA	GG	AA	AG	AA	GG	AA	AA	AA	AA	AA	AA	AA	AA	AA	AA	GG	AA	AA	AA	AA	GG	GG	AA	AA	AA	AA	AA	AA	AA	AA	AA	GG	AA	AA	AA	AA	AA	GG	AA
i42975Gh	Dt_chr9	39039429	GG	AA	GG	AA	GG	AA	AA	GG	AA	GG	AA	GG	AA	GG	GG	GG	AA	AA	AA	GG	AA	GG	AA	AA	GG	AA	GG	GG	AA	AA	GG	GG	GG	GG	AA	AA	GG	GG	AA	AA	GG	AA	GG	AA	GG	AA	GG
i31876Gh	Dt_chr9	39051791	AA	AA	AA	AA	AA	AA	AA	AA	AA	AA	AA	AA	AA	AA	AA	AA	AA	AA	AA	AA	AA	AA	AA	AA	AA	AA	GG	AA	AA	AA	AA	AA	AA	AA	GG	AA	AA	AA	AA	AA	AA	AA	AA	AA	AA	AA	AA
i32397Gh	Dt_chr9	39052650	AA	CC	CC	CC	CC	CC	CC	AA	CC	AA	AA	CC	CC	AA	CC	CC	AA	CC	CC	CC	CC	AA	CC	AA	CC	CC	AA	CC	AA	CC	CC	CC	CC	AA	AA	CC	CC	CC	CC	CC	CC	CC	CC	AA	AA	AA	CC
i44469Gh	Dt_chr9	39058812	GG	GG	AA	AA	AA	AA	AA	AA	AA	GG	AG	AA	AA	GG	AA	AA	GG	GG	GG	AA	AA	GG	AA	GG	AA	GG	AA	GG	GG	AA	AA	GG	AA	GG	GG	AA	GG	AA	AA	GG	AA	AA	GG	GG	GG	AA	GG
i29425Gh	Dt_chr9	39059266	AA	AA	AA	GG	AA	AA	AA	AA	AA	AA	AG	AA	GG	AA	AA	AA	GG	GG	GG	AA	GG	AG	GG	GG	AA	AA	AA	AA	GG	GG	AA	GG	AA	AA	AA	AA	GG	AA	GG	GG	AA	GG	AA	GG	AA	GG	GG
i33040Gh	Dt_chr9	39060559	AG	AG	AG	GG	AG	AG	AG	AG	AG	AG	AG	AG	GG	AG	AG	AG	GG	GG	GG	AG	GG	AG	GG	GG	AG	AG	AG	AG	GG	GG	AG	GG	AG	AG	AG	AG	GG	AG	GG	GG	AG	GG	AG	GG	AG	GG	GG
i28534Gh	Dt_chr9	39065383	AA	AA	AA	AA	GG	AA	GG	AA	GG	AA	GG	AA	GG	AA	AG	GG	AA	GG	AA	AA	GG	AA	GG	GG	GG	GG	AA	AA	GG	AA	GG	GG	AA	AA	GG	GG	AA	GG	GG	GG	GG	AA	AA	GG	AA	AA	AA
i46742Gh	Dt_chr9	39067559	AG	AG	AG	AA	AG	AG	AG	AG	AG	AG	AA	AA	AG	AG	AA	AA	AG	AG	AG	AG	AG	AG	AG	AG	AA	AG	AG	AG	AG	AG	AG	AG	AG	AG	AG	AG	AG	AG	AG	AG	AG	AG	AG	AG	AG	AA	AG
i40207Gh	Dt_chr9	39074487	AA	AA	AA	GG	AA	AA	AA	AA	AA	GG	AA	AA	AA	AA	AA	AA	AA	AA	AA	GG	AA	AA	AA	GG	AA	AA	AA	AA	GG	AA	GG	AA	GG	AA	AA	AA	AA	AA	AA	AA	AA	AA	AA	AA	AA	AA	AA
i30433Gh	Dt_chr9	39089899	GG	GG	GG	GG	AG	GG	GG	GG	AG	GG	AG	GG	GG	GG	AG	GG	GG	GG	GG	AG	AG	GG	AG	GG	GG	GG	GG	GG	GG	GG	GG	GG	GG	AG	AG	GG	GG	AG	GG	GG	GG	GG	GG	GG	GG	GG	GG
i26362Gh	Dt_chr9	39092249	AG	AG	AG	AG	AG	GG	AG	AG	AG	AG	GG	AG	AG	AG	AG	AG	AG	AG	AG	AG	AG	AG	AG	AG	AG	AG	AG	AG	AG	AG	AG	AG	AG	GG	AG	AG	AG	AG	AG	AG	AG	GG	AG	AG	AG	AG	AG
i12455Gh	Dt_chr9	39117044	AA	AG	AA	AG	AA	AG	AA	AG	AA	AA	AA	AA	AA	AA	AA	AA	AG	AA	AG	AG	AG	AA	AG	AA	AA	AG	AA	AG	AA	AA	AA	AG	AG	AG	AG	AA	AG	AA	AG	AA	AA	AG	AG	AA	AG	AA	AA
i12453Gh	Dt_chr9	39117991	GG	GG	GG	GG	AG	GG	AG	GG	AG	GG	AG	GG	GG	GG	GG	GG	GG	GG	GG	GG	GG	GG	GG	GG	GG	GG	GG	GG	GG	GG	AG	GG	GG	GG	GG	GG	GG	GG	GG	AG	GG	GG	GG	GG	GG	GG	GG
i38203Gh	Dt_chr9	39124374	AC	AC	AC	CC	AC	AC	AC	AC	AC	AC	AC	AC	CC	AC	AC	AC	AC	AC	AC	AC	CC	AC	CC	CC	AC	AC	AC	AC	CC	CC	AC	AC	AC	AC	CC	AC	AC	AC	CC	AC	AC	AC	AC	CC	AC	AC	AC
i25753Gh	Dt_chr9	39128219	GG	GG	GG	AG	AG	AG	AG	GG	AG	GG	GG	GG	GG	GG	GG	GG	GG	GG	GG	GG	GG	GG	GG	GG	GG	GG	GG	GG	GG	GG	GG	AG	GG	GG	GG	AG	GG	GG	GG	AG	GG	AG	GG	GG	GG	GG	GG
i34543Gh	Dt_chr9	39129744	AA	AA	AA	AA	AA	AA	AA	GG	AA	AA	AA	AA	AA	AA	AA	AA	AA	AA	AA	AA	AA	AA	AA	AA	AA	GG	AA	AA	AA	AA	GG	AA	GG	GG	AA	AA	AA	AA	AA	GG	GG	AA	AA	GG	GG	AA	AA
i46663Gh	Dt_chr9	39143762	GG	GG	GG	AG	AG	AG	AG	GG	AG	GG	AG	GG	GG	GG	GG	GG	AG	AG	GG	GG	GG	GG	GG	GG	AG	AG	AG	GG	AG	GG	GG	GG	GG	GG	AG	AG	GG	AG	GG	GG	GG	AG	GG	GG	GG	AG	AG
i30105Gh	Dt_chr9	39155254	CC	AC	CC	CC	CC	CC	CC	CC	CC	AC	CC	AC	CC	CC	CC	CC	AC	CC	CC	CC	CC	CC	CC	AC	CC	AC	CC	AC	AC	CC	AC	CC	AC	CC	CC	CC	CC	AC	AC	CC	AC	AC	AC	AC	CC	CC	CC
i42518Gh	Dt_chr9	39203254	AG	GG	GG	AG	AG	GG	NN	GG	GG	AG	GG	GG	GG	AG	GG	AG	AG	GG	GG	AG	GG	GG	GG	GG	AG	GG	NN	GG	GG	GG	GG	GG	GG	GG	GG	AG	GG	AG	GG	GG	GG	GG	GG	GG	GG	AG	AG
i24188Gh	Dt_chr9	39217624	AG	GG	GG	AG	GG	AG	GG	GG	GG	GG	AG	GG	GG	GG	GG	AG	AG	GG	GG	GG	GG	AG	GG	GG	AG	GG	AG	GG	GG	GG	GG	GG	GG	GG	GG	AG	GG	GG	AG	GG	GG	AG	GG	AG	GG	AG	AG
i38398Gh	Dt_chr9	39218139	AA	AA	GG	AA	GG	AA	AA	GG	AA	AA	GG	AA	AA	AA	AA	AA	AA	AA	AA	AA	AA	GG	AA	AA	AA	GG	AA	AA	AA	AA	GG	AA	GG	GG	AA	AA	GG	AG	AA	GG	GG	AA	AA	GG	GG	AA	AA
i26262Gh	Dt_chr9	39269186	AG	AG	AG	AG	AG	AA	AG	AA	AA	AG	AA	AG	AG	AA	AG	AG	AG	AG	AA	AG	AA	AG	AA	AG	AG	AG	AA	AG	AG	AA	AG	AA	AG	AG	AA	AA	AA	AG	AG	AA	AG	AG	AG	AG	AG	AA	AG
i37484Gh	Dt_chr9	39275670	AA	CC	AA	CC	AA	AA	AA	AA	NN	AA	CC	AA	AA	AA	AA	AA	CC	AA	AA	AA	CC	AA	CC	CC	AA	AA	AA	CC	CC	AA	AA	AA	AA	AA	CC	AA	CC	AA	AA	AA	AA	AA	CC	AA	AA	AA	AA
i35770Gh	Dt_chr9	39298759	AA	AA	AA	AA	AA	AA	AA	AA	AA	AA	AA	AA	AA	AA	AA	AA	AA	AA	AA	AA	AA	AA	AA	AA	AA	AA	GG	AA	AA	AA	AA	AA	AA	AA	GG	AA	AA	AA	AA	AA	AA	AA	AA	AA	AA	AA	AA
i58285Gb	Dt_chr9	39299728	AA	AA	AG	AG	AG	AG	AG	AG	AA	AA	AA	AG	AG	AA	AA	AG	AG	AG	AA	AG	AA	AA	AA	AA	AG	AG	AA	AA	AA	AG	AG	AG	AG	AA	AG	AG	AG	AG	AG	AG	AG	AA	AA	AA	AG	AG	AA
i30992Gh	Dt_chr9	39301869	GG	AA	GG	GG	AA	GG	GG	AA	GG	GG	AA	AA	GG	GG	AA	AA	GG	GG	AA	AA	GG	GG	GG	GG	AA	AA	GG	AG	GG	GG	AA	GG	GG	GG	GG	AA	AA	AA	GG	AA	AA	AA	NN	AA	AA	GG	GG
i46678Gh	Dt_chr9	39302499	AG	GG	AG	AG	AG	AG	AG	AG	AG	AG	AG	AG	AG	AG	AG	AG	GG	AG	AG	AG	AG	AG	AG	AG	AG	AG	AG	AG	AG	AG	AG	GG	AG	AG	AG	AG	GG	AG	AG	AG	AG	GG	AG	AG	AG	AG	AG
i36639Gh	Dt_chr9	39302927	GG	GG	AG	AG	GG	GG	AG	GG	AG	AG	AG	AG	GG	GG	AG	GG	GG	GG	GG	AG	GG	AG	GG	GG	GG	GG	GG	AG	GG	GG	AG	NN	AG	GG	AG	GG	GG	AG	AG	AG	AG	GG	AG	AG	GG	AG	GG
i40997Gh	Dt_chr9	39304924	GG	GG	GG	GG	AA	AA	GG	GG	GG	GG	GG	GG	GG	GG	GG	AA	AA	GG	GG	AA	GG	GG	GG	GG	AA	GG	GG	GG	GG	GG	GG	GG	AA	GG	GG	AA	GG	GG	GG	GG	AA	GG	GG	GG	GG	GG	GG
i33652Gh	Dt_chr9	39305815	AC	CC	CC	CC	CC	CC	CC	CC	AC	AC	AC	CC	AC	AC	CC	AC	AC	AC	CC	AC	AC	AC	AC	AC	AC	AC	AC	CC	AC	CC	CC	CC	CC	CC	AC	AC	AC	AC	CC	CC	CC	AC	CC	AC	CC	AC	AC
i37965Gh	Dt_chr9	39327991	GG	GG	GG	AA	GG	GG	AG	GG	GG	AA	AG	GG	AA	AA	AA	AA	AA	AA	AA	GG	GG	GG	GG	AA	AA	GG	AA	GG	AA	GG	AA	AA	AA	GG	GG	AA	AA	GG	AA	GG	AA	GG	GG	GG	GG	GG	GG
i09961Gh	Dt_chr9	39396369	AG	AG	AG	AG	AG	AG	AG	AG	AG	AG	AG	AG	AG	AG	AG	AG	AG	AG	AG	AG	AG	AG	AG	AG	AG	AG	AG	AG	AG	AG	AG	AG	AG	AG	AG	AG	AG	AG	AG	AG	AG	AG	AG	AG	AG	AG	AG
i29586Gh	Dt_chr9	39444481	GG	GG	GG	GG	AG	GG	AG	GG	AG	GG	AG	GG	GG	GG	GG	GG	AG	GG	GG	GG	GG	GG	GG	GG	AG	AG	GG	GG	GG	GG	GG	GG	GG	GG	AG	GG	GG	GG	GG	AG	GG	AG	GG	GG	AG	AG	AG
i09960Gh	Dt_chr9	39456626	CC	CC	AA	AA	AA	CC	CC	CC	CC	CC	AA	CC	CC	CC	CC	CC	CC	CC	CC	CC	AA	CC	AA	AA	CC	CC	CC	CC	AA	AA	AA	AA	AA	CC	AA	CC	CC	CC	CC	CC	AA	CC	CC	CC	CC	AA	CC
i09957Gh	Dt_chr9	39458117	AA	AA	AG	AG	AG	AA	AA	AA	AA	AA	AG	AA	AA	AA	AA	AA	AA	AA	AA	AA	AG	AA	AG	AG	AA	AA	AA	AA	AG	AG	AG	AG	AG	AA	AG	AA	AA	AA	AA	AA	AG	AA	AA	AA	AA	AG	AA
i23379Gh	Dt_chr9	39460217	AA	AA	GG	GG	GG	AA	AA	AA	GG	AA	GG	AA	AA	AA	AA	AA	AA	AA	AA	AA	GG	AA	GG	GG	AA	AA	AA	AA	GG	GG	GG	GG	GG	AA	GG	AA	AA	AA	AA	AA	GG	AA	AA	AA	AA	GG	AA
i00921Gh	Dt_chr9	39460551	AG	AG	GG	GG	GG	AG	AG	AG	GG	AG	GG	AG	AG	AG	AG	AG	AG	AG	AG	AG	GG	AG	GG	GG	AG	AG	AG	AG	GG	GG	GG	GG	GG	AG	GG	AG	AG	AG	AG	AG	GG	AG	AG	AG	AG	GG	AG
i42539Gh	Dt_chr9	39464763	GG	AA	AA	GG	AA	GG	AA	GG	AA	AA	AA	AA	AA	AA	GG	AA	AA	AA	GG	GG	AA	AA	AA	AA	GG	AA	AA	AA	AA	AA	AA	GG	AA	AA	AA	GG	AA	GG	AA	GG	AA	GG	AA	AA	AA	AA	AA
i26701Gh	Dt_chr9	39468118	GG	AA	GG	AA	GG	GG	AA	GG	AA	GG	GG	AA	GG	GG	GG	GG	GG	AA	GG	GG	GG	GG	GG	GG	GG	GG	GG	AA	GG	GG	GG	GG	GG	GG	GG	GG	GG	GG	GG	AA	GG	GG	AA	GG	GG	GG	GG
i24443Gh	Dt_chr9	39479794	AG	AG	AG	AG	AG	AG	AG	AG	AG	AA	AG	AG	AA	AA	AG	AG	AG	AA	AG	AG	AG	NN	AG	AG	AG	AG	AA	AG	AA	AG	AG	AG	AG	AG	AG	AG	AG	NN	AG	AG	AG	AG	AG	AG	AG	NN	AA
i24336Gh	Dt_chr9	39480337	AA	AA	AA	AA	AA	AA	AA	AA	AA	AA	AA	AA	AA	AA	AA	AA	AA	AA	AA	AA	AA	AA	AA	AA	AA	AA	GG	AA	AA	AA	AA	AA	AA	AA	GG	AA	AA	AA	AA	AA	AA	GG	AA	AA	AA	AA	AA
i25671Gh	Dt_chr9	39480854	AC	CC	AC	AC	AC	AC	AC	CC	AC	AC	AC	CC	AC	AC	CC	AC	AC	AC	AC	AC	AC	AC	AC	AC	CC	AC	AC	CC	AC	AC	AC	AC	CC	CC	AC	AC	AC	AC	CC	AC	CC	AC	CC	AC	AC	AC	AC
i38302Gh	Dt_chr9	39481349	GG	GG	GG	GG	GG	GG	GG	GG	GG	GG	GG	GG	GG	GG	GG	GG	GG	GG	GG	GG	GG	GG	GG	GG	GG	GG	AA	GG	GG	GG	GG	GG	GG	GG	AA	GG	GG	GG	GG	GG	GG	GG	GG	GG	GG	GG	GG
i52713Gb	Dt_chr9	39521152	GG	GG	GG	AA	GG	GG	GG	GG	AA	GG	AA	GG	GG	GG	GG	GG	GG	GG	GG	GG	AA	GG	AA	AA	GG	GG	GG	GG	AA	AA	AA	AA	AG	GG	AA	GG	GG	GG	GG	GG	GG	GG	GG	GG	GG	AA	GG
i52710Gb	Dt_chr9	39521281	AA	AA	AA	CC	AA	AA	AA	AA	CC	AA	CC	AA	AA	AA	AA	AA	AA	AA	AA	AA	CC	AA	CC	CC	AA	AA	AA	AA	CC	CC	CC	CC	AC	AA	CC	AA	AA	AA	AA	AA	AA	AA	AA	AA	AA	CC	AA
i23814Gh	Dt_chr9	39538764	AA	AA	AA	GG	AA	AA	AA	AA	GG	AA	AA	AA	AA	AA	AA	AA	AA	AA	AA	AA	GG	AA	GG	GG	AA	AA	AA	AA	GG	GG	GG	GG	AG	AA	AA	AA	AA	AA	AA	AA	AA	AA	AA	AA	AA	GG	AA
i22384Gh	Dt_chr9	39571859	AA	AA	AA	CC	AA	AA	AA	AA	CC	AA	AA	AA	AA	AA	AA	AA	AA	AA	AA	AA	CC	AA	CC	CC	AA	AA	AA	AA	CC	CC	CC	CC	AC	AA	AA	AA	AA	AA	AA	AA	AA	AA	AA	AA	AA	CC	AA
i29551Gh	Dt_chr9	39602645	AA	AA	AA	CC	AA	CC	AA	AA	AA	CC	AA	AA	CC	CC	CC	AA	AA	CC	AA	AA	AA	AC	AA	AA	AA	AA	CC	AA	CC	AA	AA	AA	AA	AA	AA	CC	CC	AC	AA	AA	AA	AA	AA	AA	AA	AA	CC
i21179Gh	Dt_chr9	39602716	AA	AA	AA	AG	AA	AA	AA	AG	AA	AA	AA	AG	AG	AA	AA	AG	AA	AA	AA	AA	AA	AA	AA	AG	AG	AA	AA	AG	AG	AG	AA	AA	AA	AG	AG	AA	AA	AA	AG	AA	AA	AA	AG	AG	AA	AA	AA
i14746Gh	Dt_chr9	39612836	AC	AA	AA	AC	AA	AA	AC	AC	AA	AC	AC	AC	AC	AC	AC	AC	AC	AC	AA	AA	AC	AA	AC	AC	AC	AA	AC	AA	AC	AC	AA	AA	AA	AC	AC	AC	AA	AA	AA	AC	AA	AC	AA	AA	AA	AA	AC
i41410Gh	Dt_chr9	39620374	AA	AA	AA	GG	AA	AA	AA	AA	GG	AA	AA	AA	AA	AA	AA	AA	AA	AA	AA	AA	GG	AA	GG	GG	AA	AA	AA	AA	GG	GG	GG	GG	AG	AA	AA	AA	AA	AA	AA	AA	AA	AA	AA	AA	AA	GG	AA
i20317Gh	Dt_chr9	39652834	AA	AA	AA	AA	AA	GG	AG	AA	AA	AA	GG	AA	AA	AA	AA	AA	AA	AA	AA	AA	AA	AA	AA	AA	AA	AA	AA	AA	AA	AA	AA	AA	AA	GG	AA	AA	AA	AA	AA	AA	AA	GG	AA	AA	AA	AA	AA
i30321Gh	Dt_chr9	39657979	AG	AG	GG	GG	AG	GG	AG	GG	AG	GG	AG	AG	AG	AG	GG	AG	GG	AG	AG	GG	AG	AG	AG	AG	AG	AG	AG	AG	AG	AG	GG	AG	GG	AG	AG	AG	AG	AG	GG	AG	GG	GG	AG	GG	AG	AG	AG
i38570Gh	Dt_chr9	39672353	CC	CC	CC	CC	CC	CC	CC	CC	CC	CC	CC	CC	CC	CC	CC	CC	CC	CC	CC	CC	CC	CC	CC	CC	CC	CC	CC	CC	CC	CC	CC	CC	CC	CC	CC	CC	CC	CC	CC	AC	CC	CC	CC	CC	CC	CC	CC
i42212Gh	Dt_chr9	39673149	GG	GG	GG	GG	GG	GG	GG	GG	GG	GG	GG	AG	AG	GG	GG	AG	GG	AG	GG	AG	GG	GG	GG	AG	AG	GG	GG	GG	AG	GG	GG	GG	GG	GG	GG	GG	GG	GG	GG	AG	GG	AG	GG	GG	GG	GG	GG
i32268Gh	Dt_chr9	39685675	AG	AG	AG	GG	AG	GG	GG	GG	GG	AG	GG	AG	AG	AG	AG	AG	AG	AG	AG	GG	AG	AG	AG	GG	AG	GG	AG	AG	AG	AG	AG	GG	AG	AG	AG	AG	AG	GG	AG	GG	AG	AG	AG	AG	AG	AG	GG
i35418Gh	Dt_chr9	39688711	GG	GG	GG	AG	GG	GG	GG	GG	AG	GG	AG	GG	AG	GG	GG	GG	AG	AG	AG	GG	GG	AG	GG	AG	GG	GG	GG	GG	AG	AG	GG	AG	GG	GG	GG	AG	AG	GG	AG	AG	GG	AG	GG	AG	GG	AG	GG
i28786Gh	Dt_chr9	39697040	AG	AG	AG	AG	AG	GG	AG	GG	AG	AG	AG	AG	AG	AG	AG	AG	AG	AG	AG	GG	AG	AG	AG	GG	AG	AG	AG	AG	GG	AG	AG	GG	AG	AG	GG	AG	AG	AG	AG	GG	AG	AG	AG	AG	AG	AG	AG
i37190Gh	Dt_chr9	39749582	AG	AG	AG	AA	AA	AA	AA	AG	AA	AG	AA	AG	AG	AG	AG	AG	AA	AA	AG	GG	AG	AG	AG	AG	AG	AA	AA	AG	AG	AG	AG	AG	AG	AA	AA	AG	AG	AG	AG	AG	AG	AA	AG	AG	AG	AA	AG
i09948Gh	Dt_chr9	39845175	AC	AC	CC	CC	AC	AC	NN	AC	AC	AC	AC	CC	AC	AC	AC	AC	AC	AC	AC	CC	CC	CC	CC	CC	AC	AC	AC	AC	AC	AC	AC	AC	AC	AC	AC	CC	CC	AC	AC	AC	AC	CC	AC	AC	AC	CC	CC
i20370Gh	Dt_chr9	39862607	AC	AC	AC	AC	AC	AA	AC	AC	AA	AC	AA	AC	AA	AC	AA	AC	AA	AC	AC	AC	AA	AC	AA	AC	AC	AA	AA	AC	AC	AA	AC	AA	AA	AC	AA	AC	AA	AC	AC	AA	AC	AA	AC	AA	AC	AA	AC
i38568Gh	Dt_chr9	39863104	AA	AA	AA	AA	AA	AA	AA	AA	AA	AA	AA	AA	AA	AA	AA	AA	AA	AA	AA	AA	AA	AA	AA	AA	AA	AA	GG	AA	AA	AA	AA	AA	AA	AA	GG	AA	AA	AA	AA	AA	AA	AA	AA	AA	AA	AA	AA
i34197Gh	Dt_chr9	39867194	AA	AA	AA	GG	AA	GG	AA	AA	AA	AA	AA	AA	AA	AA	AA	AA	AA	AA	GG	AA	GG	AA	GG	AA	AA	GG	AA	AA	AA	AA	AA	AA	AA	AA	GG	GG	AA	AA	AA	AA	AA	AA	AA	AA	AA	AA	AA
i40487Gh	Dt_chr9	39877881	GG	GG	GG	AG	GG	AG	GG	GG	GG	GG	GG	GG	GG	GG	GG	GG	GG	GG	AG	GG	AG	GG	AG	GG	GG	AG	GG	GG	GG	GG	GG	GG	GG	GG	AG	AG	GG	GG	GG	GG	GG	GG	GG	GG	GG	GG	GG
i44063Gh	Dt_chr9	39895789	AC	AC	AC	AC	CC	CC	AC	AC	CC	AC	CC	AC	AC	AC	AC	AC	AC	AC	AC	AC	AC	AC	AC	AC	AC	AC	AC	AC	AC	AC	AC	AC	AC	AC	AC	AC	CC	AC	AC	AC	AC	AC	AC	AC	AC	AC	AC
i43245Gh	Dt_chr9	39896720	AC	AC	AC	AA	AC	AC	AC	AC	AC	AC	AA	AC	AC	AC	AA	AC	AC	AC	AC	AC	AC	AC	AC	AC	AC	AC	AC	AC	AC	AC	AC	AC	AC	AC	AC	AC	AC	AC	AC	AC	AC	AC	AC	AC	AC	AA	AC
i24079Gh	Dt_chr9	39903838	AG	AG	AG	AG	AG	AG	AG	AG	AG	AG	AG	AG	AG	AG	AG	AG	AG	AG	AG	AG	AG	AG	AG	AG	AG	AG	GG	AG	AG	AG	AG	AG	AG	AG	GG	AG	AG	AG	AG	AG	AG	AG	AG	AG	AG	AG	AG
i28475Gh	Dt_chr9	39904619	AC	AC	CC	AC	CC	CC	CC	AC	AC	AC	AC	CC	AC	AC	AC	AC	AC	CC	AC	CC	AC	AC	AC	AC	AC	AC	AC	CC	AC	AC	CC	AC	CC	AC	AC	AC	CC	AC	CC	AC	CC	AC	CC	AC	AC	AC	AC
i23808Gh	Dt_chr9	39907656	AG	AG	AG	AG	AG	AG	AG	GG	AG	AG	GG	AG	AG	AG	AG	AG	AG	AG	AG	AG	AG	AG	AG	AG	AG	AG	AG	AG	AG	AG	AG	AG	AG	AG	AG	GG	AG	AG	AG	AG	AG	AG	AG	AG	AG	AG	AG
i31757Gh	Dt_chr9	39908665	GG	GG	GG	AG	GG	AG	GG	GG	GG	GG	GG	GG	AG	GG	GG	GG	GG	GG	GG	GG	GG	GG	GG	GG	GG	AG	GG	GG	GG	GG	GG	GG	GG	GG	GG	GG	GG	GG	GG	AG	GG	GG	GG	GG	AG	GG	GG
i24816Gh	Dt_chr9	39947789	AA	AA	AA	AA	AC	AA	AA	AC	AA	AC	AC	AC	AA	AA	AC	AC	AA	AA	AA	AA	AA	AA	AA	AA	AC	AA	AA	AC	AA	AA	AC	AA	AC	AC	AA	AA	AA	AC	AA	AA	AC	AA	AC	AA	AA	AA	AA
i22528Gh	Dt_chr9	39966837	GG	GG	AG	AG	GG	GG	AG	GG	GG	GG	GG	AG	GG	GG	GG	GG	GG	GG	GG	AG	AG	AG	AG	AG	GG	GG	GG	GG	GG	GG	GG	GG	GG	GG	GG	AG	AG	GG	GG	GG	GG	AG	GG	GG	GG	AG	AG
i09946Gh	Dt_chr9	39966887	GG	GG	AG	AG	GG	GG	AG	GG	GG	GG	GG	AG	GG	GG	GG	GG	GG	GG	GG	AG	AG	AG	AG	AG	GG	GG	GG	GG	GG	GG	GG	GG	GG	GG	GG	AG	AG	GG	GG	GG	GG	AG	GG	GG	GG	AG	AG
i34139Gh	Dt_chr9	40023897	GG	AG	AG	GG	AG	AG	GG	AG	AG	AG	GG	GG	AG	AG	AG	AG	AG	GG	AG	GG	GG	GG	GG	NN	AG	GG	GG	GG	GG	AG	AG	GG	AG	GG	AG	AG	GG	AG	AG	AG	AG	AG	GG	GG	AG	AG	AG
i47816Gh	Dt_chr9	40025951	AA	AA	AC	AC	AC	AC	AC	AC	AC	AA	AC	AC	AA	AA	AC	AC	AA	AA	AA	AC	AC	AC	AC	AA	AC	AC	AA	AA	AA	AA	AC	AA	AC	AA	AA	AC	AA	AC	AC	AA	AC	AA	AA	AC	AC	AA	AA
i23200Gh	Dt_chr9	40031599	AG	AG	AG	AG	AG	AG	AG	AG	AG	AG	AG	AG	AG	AG	AG	AG	AG	AG	AG	AG	AG	AG	AG	AG	AG	AG	GG	AG	AG	AG	AG	AG	AG	AG	GG	AG	AG	AG	AG	AG	AG	AG	AG	AG	AG	AG	AG
i23548Gh	Dt_chr9	40058408	AG	GG	GG	GG	AG	AG	GG	GG	AG	AG	AG	AG	GG	AG	AG	AG	AG	AG	AG	GG	GG	GG	GG	AG	AG	AG	AG	AG	AG	AG	AG	GG	AG	AG	GG	AG	AG	AG	AG	AG	AG	AG	AG	AG	AG	GG	AG
i42455Gh	Dt_chr9	40111956	AA	AA	AA	AA	AA	AA	AA	AA	AA	AA	AA	AA	AA	AA	GG	AA	AA	AA	AA	AA	GG	AA	GG	AA	AA	AA	AA	AA	AA	AA	AA	AA	AA	AA	AA	AA	AA	AA	AA	AA	AA	AA	AA	AA	AA	AA	AA
i33449Gh	Dt_chr9	40126973	GG	GG	AG	AG	AG	AG	AG	AG	AG	AG	AG	AG	AG	AG	AG	GG	AG	AG	AG	GG	AG	GG	AG	AG	GG	GG	AG	AG	AG	GG	AG	AG	AG	GG	GG	AG	AG	GG	AG	GG	AG	GG	AG	GG	AG	AG	AG
i09940Gh	Dt_chr9	40131946	AG	AG	AG	AG	AG	AG	GG	AG	GG	AG	AG	AG	AG	AG	AG	AG	AG	AG	AG	AG	AG	AG	AG	AG	AG	AG	AG	AG	AG	AG	AG	AG	AG	AG	AG	AG	AG	AG	AG	AG	AG	AG	AG	AG	AG	AG	AG
i21307Gh	Dt_chr9	40145017	AG	AG	AG	GG	GG	GG	GG	AG	AG	AG	GG	AG	AG	AG	GG	AG	AG	GG	AG	GG	AG	GG	AG	GG	AG	GG	GG	AG	GG	AG	AG	AG	AG	AG	GG	GG	GG	GG	AG	GG	AG	GG	AG	AG	AG	GG	GG
i36776Gh	Dt_chr9	40152921	CC	AC	CC	AC	CC	CC	AC	AC	AC	AC	CC	AC	CC	CC	CC	AC	AC	CC	CC	AC	CC	AC	CC	CC	AC	AC	CC	AC	CC	CC	CC	CC	CC	AC	CC	CC	AC	CC	AC	CC	CC	AC	AC	AC	AC	CC	CC
i42626Gh	Dt_chr9	40158826	AA	AA	AA	AA	AA	AA	AA	GG	AA	AA	AA	AA	AA	AA	AA	AA	GG	AA	AA	AA	AA	AA	AA	AA	AA	AA	AA	AA	AA	AA	AA	AA	AA	AA	AA	AA	AA	AA	AA	AA	AA	AA	AA	AA	AA	AA	AA
i09938Gh	Dt_chr9	40165899	AA	AA	AA	AA	AA	AA	AG	AG	AG	AA	AG	AG	AA	AA	AA	AA	AA	AA	AA	AG	AG	AA	AG	AA	AA	AA	AA	AA	AA	AA	AA	AA	AA	AA	AA	AA	AA	AA	AA	AA	AA	AG	AA	AA	AA	AA	AA
i09937Gh	Dt_chr9	40167580	AG	GG	AG	AG	AG	AG	GG	AG	GG	AG	AG	AG	AG	AG	AG	AG	GG	GG	AG	AG	AG	AG	AG	GG	AG	AG	AG	GG	GG	AG	AG	AG	AG	AG	AG	AG	GG	AG	AG	AG	AG	AG	GG	AG	AG	AG	AG
i43694Gh	Dt_chr9	40180546	AA	AA	AG	AG	AA	AG	AA	AG	AA	AG	AA	AA	AA	AA	AG	AA	AG	AA	AA	AG	AA	AA	AA	AA	AA	AA	AA	AA	AA	AA	AG	AA	AG	AA	AA	AA	AA	AA	AG	AA	AG	AG	AA	AG	AA	AA	AA
i30586Gh	Dt_chr9	40183093	GG	GG	GG	GG	GG	GG	GG	GG	GG	GG	AG	AG	GG	GG	AA	GG	AA	GG	GG	GG	AA	GG	AA	GG	GG	GG	GG	AA	GG	GG	GG	AA	GG	GG	AA	GG	AA	AA	GG	GG	GG	GG	AA	GG	GG	GG	AA
i28003Gh	Dt_chr9	40184163	AC	AC	AC	AC	AC	AC	AC	AC	AC	AC	AC	AC	AC	AC	AC	AC	AC	AC	AC	AC	AC	AC	AC	AC	AC	AC	CC	AC	AC	AC	AC	AC	AC	AC	CC	AC	AC	AC	AC	AC	AC	AC	AC	AC	AC	AC	AC
i49350Gh	Dt_chr9	40190360	AA	AA	AG	AG	AA	AG	AA	AG	AA	AG	AA	AA	AA	AA	AG	AA	AG	AA	AA	AG	AA	AA	AA	AA	AA	AA	AA	AA	AA	AA	AG	AA	AG	AA	AA	AA	AA	AA	AG	AA	AG	AG	AA	AG	AA	AA	AA
i31926Gh	Dt_chr9	40234869	AG	AA	AA	AG	AA	AG	AG	AA	AG	AA	AG	AG	AA	AG	AG	AA	AG	AG	AG	AG	AA	AG	AA	AG	AA	AG	AG	AG	AG	AA	AA	AG	AA	AG	AG	AG	AG	AG	AA	AG	AA	AG	AG	AA	AA	AG	AG
i31643Gh	Dt_chr9	40244519	GG	AG	AG	AG	AG	GG	AG	GG	AG	AG	AG	AG	GG	AG	AG	GG	AG	AG	AG	GG	GG	AG	GG	AG	GG	AG	AG	AG	AG	GG	AG	GG	AG	AG	GG	GG	AG	AG	AG	AG	AG	GG	AG	AG	AG	AG	GG
i32783Gh	Dt_chr9	40257661	CC	AC	CC	AC	CC	AC	CC	AC	CC	AC	CC	AC	AC	CC	CC	AC	CC	CC	CC	AC	CC	AC	CC	CC	AC	AC	CC	AC	CC	CC	CC	CC	CC	AC	AC	AC	CC	AC	AC	AC	CC	CC	AC	CC	AC	CC	AC
i25390Gh	Dt_chr9	40259551	AG	AG	AG	AG	AG	GG	AG	AG	AG	AG	AG	AG	AG	GG	AG	AG	AG	AG	AG	AG	GG	AG	GG	AG	AG	AG	GG	AG	AG	GG	AG	AG	AG	AG	GG	AG	AG	AG	AG	GG	GG	AG	AG	AG	AG	GG	AG
i44457Gh	Dt_chr9	40290382	AG	AG	AG	AG	AG	AG	AG	AG	AG	AG	AG	AG	AG	AG	AA	AG	AA	AA	AG	AG	AA	AG	AA	AA	AG	AG	AG	AG	AA	AG	AG	AA	AG	AG	AG	AG	AA	AG	AG	AG	AG	AG	AG	AG	AG	AG	AA
i29151Gh	Dt_chr9	40293751	AC	CC	AC	CC	AC	CC	AC	CC	AC	CC	AC	CC	CC	AC	AC	AC	AC	CC	AC	CC	AC	AC	AC	CC	AC	CC	CC	CC	CC	CC	CC	AC	CC	CC	AC	CC	AC	AC	CC	AC	AC	AC	CC	CC	AC	AC	CC
i45269Gh	Dt_chr9	40300005	AG	AG	AG	AG	AG	GG	AG	GG	GG	AG	GG	AG	AG	GG	AG	AG	AG	AG	GG	AG	GG	AG	GG	AG	AG	AG	GG	AG	AG	GG	AG	GG	AG	GG	GG	GG	GG	AG	AG	GG	AG	AG	AG	AG	AG	GG	AG
i18860Gh	Dt_chr9	40336332	AA	AA	AA	AA	AA	AA	AA	AA	AA	AA	AA	AA	AA	AA	AA	AA	AA	AA	AA	GG	AA	AA	AA	AA	AA	AA	GG	AA	AA	AA	AA	AA	AA	AA	AA	AA	AA	AA	AA	GG	AA	AA	AA	AA	AA	AA	AA
i29290Gh	Dt_chr9	40337082	AA	AA	AA	AA	AA	AA	GG	GG	GG	AA	GG	AA	AA	AA	AA	AA	AA	AA	AA	AA	GG	AA	GG	AA	AA	AA	AA	AA	AA	GG	GG	GG	AG	GG	GG	AA	AA	AA	GG	AA	AA	AA	AA	GG	GG	GG	AA
i09936Gh	Dt_chr9	40341919	GG	GG	GG	GG	GG	GG	AG	GG	AA	GG	AA	GG	GG	GG	GG	GG	GG	GG	GG	AA	AA	GG	AA	GG	GG	GG	GG	GG	GG	GG	GG	GG	GG	GG	GG	GG	GG	GG	GG	GG	GG	AA	GG	GG	GG	GG	GG
i09934Gh	Dt_chr9	40345409	AG	AG	AG	AG	AG	AG	AG	GG	GG	AG	GG	AG	AG	AG	AG	AG	AG	AG	AG	AG	GG	AG	GG	AG	AG	AG	AG	AG	AG	AG	AG	AG	AG	AG	AG	AG	AG	AG	AG	AG	AG	GG	AG	AG	AG	AG	AG
i35947Gh	Dt_chr9	40353472	AA	AA	GG	AA	GG	AA	GG	GG	GG	GG	AA	AA	AA	GG	AA	GG	GG	AG	AA	AA	GG	GG	GG	AA	GG	GG	AA	AA	AA	AA	GG	GG	GG	GG	AA	AA	GG	AG	AA	GG	GG	AA	AA	GG	GG	GG	GG
i20900Gh	Dt_chr9	40356132	AG	AG	AG	AG	GG	GG	GG	AG	GG	AG	NN	AG	GG	AG	AG	AG	AG	AG	AG	AG	AG	AG	AG	GG	AG	AG	AG	AG	GG	GG	AG	AG	AG	AG	AG	AG	AG	AG	AG	GG	AG	AG	AG	AG	AG	GG	AG
i17563Gh	Dt_chr9	40365524	AA	AA	AG	AG	AA	AA	AG	AG	AG	AG	AG	AG	AA	AA	AG	AA	AA	AA	AA	AG	AA	AG	AA	AA	AA	AG	AA	AG	AA	AA	AG	AG	AG	AA	AG	AA	AA	AG	AG	AG	AG	AA	AG	AG	AG	AG	AG
i14177Gh	Dt_chr9	40417752	CC	CC	CC	CC	CC	CC	AC	AC	CC	CC	CC	CC	CC	CC	CC	CC	CC	CC	CC	CC	AC	CC	AC	CC	CC	CC	CC	CC	CC	AC	AC	AC	AC	AC	AC	CC	CC	CC	AC	CC	CC	CC	CC	AC	AC	AC	CC
i40131Gh	Dt_chr9	40454840	GG	GG	AA	GG	GG	GG	GG	GG	GG	GG	GG	GG	GG	GG	GG	GG	GG	GG	GG	GG	GG	GG	GG	GG	GG	GG	GG	GG	GG	GG	GG	GG	GG	GG	GG	GG	GG	GG	GG	GG	AA	GG	GG	GG	GG	GG	GG
i19270Gh	Dt_chr9	40465321	AG	AG	GG	AG	AG	AG	AG	AG	AG	AG	AG	AG	AG	AG	AG	AG	AG	AG	AG	AG	AG	AG	AG	AG	AG	AG	AG	AG	AG	AG	AG	AG	AG	AG	AG	AG	AG	AG	AG	AG	AG	GG	AG	AG	AG	AG	AG
i19269Gh	Dt_chr9	40476657	AA	AA	AA	GG	AA	AA	AA	AA	AA	AA	AA	AA	AA	AA	AA	AA	AA	AA	AA	AA	AA	AA	AA	GG	AA	AA	AA	AA	GG	AA	AA	AA	AA	AA	AA	GG	AA	AA	AA	GG	AA	AA	AA	AA	AA	AA	AA
i08625Gh	Dt_chr9	40590247	AC	AC	CC	CC	AC	CC	AC	AC	AC	AC	AC	CC	AC	AC	AC	AC	AC	AC	AC	AC	AC	AC	AC	AC	AC	AC	AC	CC	AC	AC	AC	AC	AC	AC	AC	AC	AC	AC	AC	CC	AC	AC	CC	AC	AC	CC	AC
i00738Gh	Dt_chr9	40607383	AC	AC	AC	AC	AC	AC	AC	AC	AC	AC	AC	AC	AC	AC	AC	AA	AC	AC	AC	AC	AC	AC	AC	AC	AA	AC	AA	AC	AC	AC	AC	AC	AC	AC	AA	AC	AC	AC	AC	AC	AC	AA	AC	AC	AC	AC	AC
i04296Gh	Dt_chr9	40609147	AC	AC	AC	AC	AC	AC	AC	AC	AC	AC	AC	AC	AC	AC	AC	CC	AC	AC	AC	AC	AC	AC	AC	AC	CC	AC	CC	AC	AC	AC	AC	AC	AC	AC	CC	AC	AC	AC	AC	AC	AC	CC	AC	AC	AC	AC	AC
i14139Gh	Dt_chr9	40609277	AA	AA	AA	GG	AA	GG	AA	AA	AA	AA	AA	AA	GG	GG	GG	AA	GG	GG	AA	AA	AA	GG	AA	GG	AA	GG	GG	AA	GG	GG	AA	AA	AA	GG	AA	GG	AA	AA	AA	GG	AA	AA	AA	AA	AA	AA	AA
i19266Gh	Dt_chr9	40628328	AG	AG	AG	AA	AG	AG	AG	AG	AG	AG	AG	AG	AG	AG	AG	AG	AG	AG	AG	AG	AG	AG	AG	AA	AG	AG	AG	AG	AA	AG	AG	AG	AG	AG	AG	AA	AG	AG	AG	AA	AG	AG	AG	AG	AG	AG	AG
i31063Gh	Dt_chr9	40640910	GG	GG	GG	GG	GG	GG	GG	AG	GG	GG	GG	GG	AG	AG	GG	AG	GG	GG	GG	GG	GG	GG	GG	GG	AG	GG	GG	GG	GG	AG	GG	GG	GG	GG	GG	AG	GG	GG	AG	GG	AG	GG	GG	GG	GG	GG	AG
i06750Gh	Dt_chr9	40660961	GG	GG	GG	AA	GG	GG	GG	GG	GG	GG	GG	GG	GG	GG	GG	GG	GG	GG	GG	GG	GG	GG	GG	AA	GG	GG	GG	GG	AA	GG	GG	GG	GG	GG	GG	AA	GG	GG	GG	AA	GG	GG	GG	GG	GG	GG	GG
i52141Gb	Dt_chr9	40691141	AG	AG	AG	AG	AG	AA	AG	AG	AG	AG	AG	AG	AG	AG	AG	AG	AG	AG	AG	AG	AG	AG	AG	AG	AG	AG	AG	AG	AG	AG	AG	AG	AG	AG	AG	AG	AG	AG	AG	AG	AG	AG	AG	AG	AG	AG	AG
i06743Gh	Dt_chr9	40731194	AA	AA	AA	GG	AA	AA	AA	AA	AA	AA	AA	AA	AA	AA	AA	AA	AA	AA	AA	AA	AA	AA	AA	AA	AA	AA	AA	AA	AA	AA	AA	AA	AA	AA	AA	GG	AA	AA	AA	AA	AA	AA	AA	AA	AA	AA	AA
i06740Gh	Dt_chr9	40779272	AA	AA	AA	AA	AA	GG	AA	AA	AA	AA	AA	AA	AA	AA	AA	GG	AA	AA	AA	AA	AA	AA	AA	AA	GG	AA	AA	AA	AA	AA	AA	AA	AA	AA	AA	AA	AA	AA	AA	AA	AA	AA	AA	AA	AA	AA	AA
i06739Gh	Dt_chr9	40785272	AA	AA	AA	CC	AA	AA	AA	AA	AA	AA	AA	AA	AA	AA	AA	AA	AA	AA	AA	AA	AA	AA	AA	AA	AA	AA	AA	AA	AA	AA	AA	AA	AA	AA	AA	CC	AA	AA	AA	AA	AA	AA	AA	AA	AA	AA	AA
i19262Gh	Dt_chr9	40788273	AA	AA	AA	AA	AA	GG	AA	AA	AA	AA	AA	AA	AA	AA	AA	GG	AA	AA	AA	AA	AA	AA	AA	AA	GG	AA	AA	AA	AA	AA	AA	AA	AA	AA	AA	AA	AA	AA	AA	AA	AA	AA	AA	AA	AA	AA	AA
i23014Gh	Dt_chr9	40796476	GG	AA	AA	GG	GG	GG	GG	AA	GG	GG	GG	GG	GG	GG	AA	AA	GG	GG	GG	AA	GG	GG	GG	GG	AA	GG	GG	AA	GG	GG	AA	AA	AA	AA	AA	GG	AA	GG	AA	AA	AA	AA	AA	GG	GG	AA	GG
i06738Gh	Dt_chr9	40801106	GG	GG	GG	AA	GG	GG	GG	GG	GG	GG	GG	GG	GG	GG	GG	GG	GG	GG	GG	GG	GG	GG	GG	GG	GG	GG	GG	GG	AA	GG	GG	GG	GG	GG	AA	AA	GG	GG	GG	GG	GG	GG	GG	GG	GG	GG	GG
i06737Gh	Dt_chr9	40810935	AA	AA	AA	AA	AA	GG	AA	AA	AA	AA	AA	AA	AA	AA	AA	GG	AA	AA	AA	AA	AA	AA	AA	AA	GG	AA	AA	AA	AA	AA	AA	AA	AA	AA	AA	AA	AA	AA	AA	AA	AA	AA	AA	AA	AA	AA	AA
i51221Gb	Dt_chr9	40833754	AA	AA	AA	AA	AA	GG	AA	AA	AA	AA	AA	AA	AA	AA	AA	GG	AA	AA	AA	AA	AA	AA	AA	AA	GG	AA	AA	AA	AA	AA	AA	AA	AA	AA	AA	AA	AA	AA	AA	AA	AA	AA	AA	AA	AA	AA	AA
i64493Gm	Dt_chr9	40835510	AG	AG	AG	AG	AG	GG	AG	AG	AG	AG	AG	AG	AG	AG	AG	GG	AG	AG	AG	AG	AG	AG	AG	AG	GG	AG	AG	AG	AG	AG	AG	AG	AG	AG	AG	AG	AG	AG	AG	AG	AG	AG	AG	AG	AG	AG	AG
i15896Gh	Dt_chr9	40835772	AC	AC	AC	AC	AC	CC	AC	AC	AC	AC	AC	AC	AC	AC	AC	CC	AC	AC	AC	AC	AC	AC	AC	AC	CC	AC	AC	AC	AC	AC	AC	AC	AC	AC	AC	AC	AC	AC	AC	AC	AC	AC	AC	AC	AC	AC	AC
i06730Gh	Dt_chr9	40847715	GG	GG	GG	AG	GG	GG	GG	GG	GG	GG	AG	GG	GG	GG	GG	GG	GG	GG	GG	GG	GG	GG	GG	GG	GG	GG	GG	GG	AG	GG	GG	GG	GG	GG	GG	AG	GG	GG	GG	GG	GG	GG	GG	GG	GG	AG	GG
i34189Gh	Dt_chr9	40860278	CC	CC	CC	AA	CC	CC	CC	CC	CC	CC	AC	CC	CC	CC	CC	CC	CC	CC	CC	CC	CC	CC	CC	CC	CC	CC	CC	CC	AA	CC	CC	CC	CC	CC	CC	AA	CC	CC	CC	CC	CC	CC	CC	CC	CC	AA	CC
i04280Gh	Dt_chr9	40862131	CC	CC	CC	CC	CC	CC	CC	CC	CC	CC	CC	CC	CC	CC	CC	CC	CC	CC	CC	CC	CC	CC	CC	CC	CC	CC	AA	CC	CC	CC	CC	CC	CC	CC	AA	CC	CC	CC	CC	CC	CC	AA	CC	CC	CC	CC	CC
i15894Gh	Dt_chr9	40908038	AG	AG	AG	AA	AA	AA	AA	AG	AA	AG	AA	AA	AG	AG	AG	AA	AG	AG	AG	AA	AA	AA	AA	AA	AA	AA	AG	AA	AA	AG	AA	AG	AA	AG	AA	AA	AG	AA	AG	AA	AA	AG	AA	AA	AG	AA	AG
i06726Gh	Dt_chr9	40910540	AG	AG	AG	AA	AA	AA	AA	AG	AA	AG	AA	AA	AG	AG	AG	AA	AG	AG	AG	AA	AA	AA	AA	AA	AA	AA	AG	AA	AA	AG	AA	AG	AA	AG	AA	AA	AG	AA	AG	AA	AA	AG	AA	AA	AG	AA	AG
i03305Gh	Dt_chr9	40973507	AA	AA	AC	AC	AC	AC	AC	AA	AC	AC	AC	AA	AA	AA	AC	AA	AA	AA	AC	AA	AA	AA	AA	AA	AA	AA	AA	AA	AA	AA	AC	AA	AA	AA	AC	AC	AA	AA	AA	AA	AC	AA	AA	AA	AA	AC	AA
i06723Gh	Dt_chr9	40994345	AG	AG	AG	AG	AG	AG	AG	GG	AG	AG	AG	GG	GG	GG	AG	AG	AG	AG	AG	AG	AG	AG	AG	AG	AG	AG	AG	GG	GG	AG	AG	AG	AG	AG	AG	AG	AG	AG	AG	AG	AG	AG	GG	GG	AG	AG	GG
i31681Gh	Dt_chr9	41008242	AA	AA	AA	AA	AA	GG	AA	AA	AA	AA	GG	AA	AA	GG	GG	GG	AA	AA	AA	GG	AA	AA	AA	AA	GG	GG	GG	AA	AA	AA	AA	AA	AA	GG	GG	GG	GG	GG	GG	GG	AA	AA	AA	GG	AA	AA	AA
i35161Gh	Dt_chr9	41039837	AG	AA	AA	AA	AA	AA	AA	AA	AA	AA	AA	AA	AA	AG	AA	AA	AA	AA	AA	AA	AA	AA	AA	AA	AA	AA	AA	AA	AA	AG	AA	AA	AA	AG	AG	AA	AA	AA	AA	AA	AA	AA	AA	AA	AA	AA	AA
i15890Gh	Dt_chr9	41075327	GG	GG	GG	AG	AG	AG	AG	GG	AG	GG	AG	GG	AG	GG	GG	GG	AG	GG	GG	AG	GG	GG	GG	AG	GG	AG	GG	GG	AG	AG	GG	AG	GG	GG	AG	AG	AG	AG	GG	AG	GG	GG	GG	GG	GG	GG	AG
i15889Gh	Dt_chr9	41075426	GG	GG	GG	AG	AG	AG	AG	GG	AG	GG	AG	GG	AG	GG	GG	GG	AG	GG	GG	AG	GG	GG	GG	AG	GG	AG	GG	GG	AG	AG	GG	AG	GG	GG	AG	AG	AG	AG	GG	AG	GG	GG	GG	GG	GG	GG	AG
i41270Gh	Dt_chr9	41118546	GG	GG	GG	GG	GG	AA	GG	GG	GG	GG	GG	AA	GG	GG	GG	GG	GG	GG	GG	AA	AA	AA	AA	AA	GG	GG	GG	AA	AA	GG	GG	GG	GG	GG	AA	GG	GG	GG	GG	GG	GG	GG	AA	AA	GG	GG	GG
i04255Gh	Dt_chr9	41125778	GG	GG	GG	GG	GG	GG	GG	GG	GG	GG	GG	GG	GG	GG	GG	GG	GG	GG	GG	AA	AA	GG	AA	GG	GG	GG	GG	GG	GG	GG	GG	GG	GG	GG	AA	GG	GG	GG	GG	GG	GG	GG	GG	GG	GG	GG	GG
i61083Gt	Dt_chr9	41127452	GG	GG	AA	AA	AA	AA	AA	GG	GG	GG	GG	GG	AA	GG	GG	GG	AA	GG	GG	AA	AA	AA	AA	GG	GG	AA	GG	GG	GG	GG	AA	GG	AA	GG	AA	AA	AA	GG	GG	GG	AA	GG	GG	GG	GG	AA	GG
i01101Gh	Dt_chr9	41142595	AC	AC	AC	AC	AC	AC	AC	AC	AC	AC	AC	AC	AC	AC	AC	AC	AC	AC	AC	AC	AC	AC	AC	AC	AC	AC	AC	AC	AC	AC	AC	AC	AC	AC	AC	AC	AC	AC	AC	AC	AC	AC	AC	AC	AC	AC	AC
i04238Gh	Dt_chr9	41144109	GG	GG	GG	GG	GG	GG	GG	GG	GG	GG	GG	GG	GG	GG	GG	GG	GG	GG	GG	GG	GG	GG	GG	GG	GG	GG	AA	GG	GG	GG	GG	GG	GG	GG	AA	GG	GG	GG	GG	GG	GG	GG	GG	GG	GG	GG	GG
i06714Gh	Dt_chr9	41156543	AA	AC	AC	AC	AC	AA	AC	AC	AC	AA	AC	AC	AA	AC	AC	AC	AA	AC	AC	AC	AA	AA	AA	AC	AC	AA	AC	AC	AC	AC	AC	AC	AA	AC	AA	AA	AA	AC	AC	AC	AC	AC	AC	AC	AC	AA	AC
i21558Gh	Dt_chr9	41165426	AA	AA	AA	AA	AA	AA	AA	AA	AA	AA	AA	AA	AA	AA	AA	AA	AA	AA	AA	AA	AA	GG	AA	AA	AA	AA	AA	AA	AA	AA	AA	AA	AA	AA	AA	AA	AA	AA	AA	AA	AA	AA	AA	AA	AA	AA	AA
i15887Gh	Dt_chr9	41171903	AA	AG	AG	AG	AG	AA	AG	AG	AG	AA	AG	AG	AA	AG	AG	AG	AA	AG	AG	AG	AA	AA	AA	AG	AG	AA	AG	AG	AG	AG	AG	AG	AA	AG	AA	AA	AA	AG	AG	AG	AG	AG	AG	AG	AG	AA	AG
i15886Gh	Dt_chr9	41171974	AG	GG	GG	GG	GG	AG	GG	GG	GG	AG	GG	GG	AG	GG	GG	GG	AG	GG	GG	GG	AG	AG	AG	GG	GG	AG	GG	GG	GG	GG	GG	GG	AG	GG	AG	AG	AG	GG	GG	GG	GG	GG	GG	GG	GG	AG	GG
i06712Gh	Dt_chr9	41181390	GG	AG	AG	AG	AG	GG	AG	AG	AG	GG	AG	AG	GG	AG	AG	AG	GG	AG	AG	AG	GG	GG	GG	AG	AG	GG	AG	AG	AG	AG	AG	AG	GG	AG	GG	GG	GG	AG	AG	AG	AG	AG	AG	AG	AG	GG	AG
i06711Gh	Dt_chr9	41219462	GG	AA	GG	GG	GG	GG	GG	GG	AA	GG	AA	GG	GG	GG	AA	AA	GG	AA	AA	GG	GG	GG	GG	GG	AA	GG	AA	GG	GG	AA	GG	AA	GG	AA	GG	GG	GG	AA	AA	AA	GG	AA	GG	GG	AA	GG	GG
i06710Gh	Dt_chr9	41221271	AG	GG	AG	AG	AG	AG	AG	AG	GG	AG	GG	AG	AG	AG	GG	GG	AG	GG	GG	AG	AG	AG	AG	AG	GG	AG	GG	AG	AG	GG	AG	GG	AG	GG	AG	AG	AG	GG	GG	GG	AG	GG	AG	AG	GG	AG	AG
i06708Gh	Dt_chr9	41262241	AC	AC	CC	CC	CC	CC	CC	CC	CC	AC	AC	CC	CC	CC	CC	AC	CC	AC	AC	CC	CC	CC	CC	CC	AC	AC	AC	CC	CC	AC	CC	CC	CC	AC	AC	CC	CC	AC	AC	AC	CC	AC	CC	CC	AC	CC	CC
i06707Gh	Dt_chr9	41262805	GG	AG	GG	GG	GG	GG	GG	GG	GG	GG	AG	GG	GG	GG	GG	AG	GG	AG	AG	GG	GG	GG	GG	GG	AG	GG	AG	GG	GG	AG	GG	GG	GG	AG	GG	GG	GG	AG	AG	AG	GG	AG	GG	GG	AG	GG	GG
i15885Gh	Dt_chr9	41264082	CC	CC	AC	AC	AC	AC	AC	AC	AC	CC	CC	AC	AC	AC	AC	CC	AC	CC	CC	AC	AC	AC	AC	AC	CC	CC	CC	AC	AC	CC	AC	AC	AC	CC	CC	AC	AC	CC	CC	CC	AC	CC	AC	AC	CC	AC	AC
i06705Gh	Dt_chr9	41266893	AA	AA	AC	AC	AC	AC	AC	AC	AC	AA	AA	AC	AC	AC	AC	AA	AC	AA	AA	AC	AC	AC	AC	AC	AA	AA	AA	AC	AC	AA	AC	AC	AC	AA	AA	AC	AC	AA	AA	AA	AC	AA	AC	AC	AA	AC	AC
i39512Gh	Dt_chr9	41286121	AG	AG	GG	GG	GG	GG	GG	AG	GG	AG	GG	GG	GG	AG	GG	GG	AG	GG	AG	GG	GG	AG	GG	GG	GG	AG	GG	GG	GG	GG	AG	GG	AG	AG	GG	GG	AG	GG	GG	GG	AG	GG	GG	AG	AG	GG	AG
i25991Gh	Dt_chr9	41287068	AC	AC	CC	AC	CC	AC	AC	CC	CC	CC	CC	CC	CC	CC	AC	CC	AC	NN	AC	CC	AC	AC	AC	AC	CC	AC	AC	AC	AC	CC	CC	AC	CC	AC	AC	CC	AC	AC	AC	AC	CC	AC	AC	AC	CC	CC	CC
i27058Gh	Dt_chr9	41287241	AG	GG	GG	GG	AG	GG	AG	GG	GG	AG	GG	GG	AG	AG	GG	GG	AG	AG	AG	GG	GG	AG	GG	GG	GG	GG	AG	GG	GG	AG	AG	AG	AG	AG	GG	GG	AG	GG	AG	GG	AG	GG	GG	AG	GG	GG	AG
i08629Gh	Dt_chr9	41311879	CC	CC	CC	CC	CC	CC	CC	CC	CC	CC	CC	CC	CC	CC	CC	CC	CC	CC	CC	AC	CC	CC	CC	CC	CC	CC	CC	CC	CC	CC	CC	AC	CC	CC	AC	AC	CC	CC	AC	CC	CC	CC	CC	CC	CC	CC	CC
i08630Gh	Dt_chr9	41313033	AA	AA	AA	AA	AA	AA	AA	AA	AA	AA	AA	AA	AA	AA	AA	AA	AA	AA	AA	AG	AA	AA	AA	AA	AA	AA	AA	AA	AA	AA	AA	AG	AA	AA	AG	AG	AA	AA	AG	AA	AA	AA	AA	AA	AA	AA	AA
i06704Gh	Dt_chr9	41319153	GG	GG	AG	AG	AG	AG	AG	AG	AG	GG	GG	AG	AG	AG	AG	GG	AG	GG	GG	AG	AG	AG	AG	AG	GG	GG	GG	AG	AG	GG	AG	AG	AG	GG	GG	AG	AG	GG	GG	GG	AG	GG	AG	AG	GG	AG	AG
i14081Gh	Dt_chr9	41332349	AA	AA	AA	AA	AA	AG	AA	AG	AA	AA	AA	AG	AG	AG	AA	AA	AG	AA	AA	AA	AG	AG	AG	AG	AA	AA	AA	AG	AG	AA	AA	AA	AG	AA	AA	AG	AG	AA	AA	AA	AA	AA	AG	AG	AA	AG	AG
i06702Gh	Dt_chr9	41369609	CC	CC	AC	AC	AC	CC	AC	CC	CC	CC	CC	CC	CC	CC	AC	CC	CC	CC	CC	AC	CC	CC	CC	CC	CC	CC	CC	CC	CC	CC	AC	AC	CC	CC	CC	CC	CC	CC	CC	CC	AC	CC	CC	CC	CC	CC	CC
i06701Gh	Dt_chr9	41419531	GG	GG	AG	AG	AG	AG	AG	GG	GG	GG	GG	GG	AG	GG	AG	GG	AG	GG	GG	AG	AG	AG	AG	GG	GG	GG	GG	GG	GG	GG	AG	AG	AG	GG	GG	AG	AG	GG	GG	GG	AG	GG	GG	GG	GG	AG	GG
i50617Gb	Dt_chr9	41434719	AG	AG	GG	GG	GG	GG	GG	AG	AG	AG	AG	AG	GG	AG	GG	AG	GG	AG	AG	GG	GG	GG	GG	AG	AG	AG	AG	AG	AG	AG	GG	AG	GG	AG	AG	GG	GG	AG	AG	AG	GG	AG	AG	AG	AG	GG	AG
i06699Gh	Dt_chr9	41441917	GG	GG	AG	AG	AG	AG	AG	GG	GG	GG	GG	GG	AG	GG	AG	GG	AG	GG	GG	AG	AG	AG	AG	GG	GG	GG	GG	GG	GG	GG	AG	GG	AG	GG	GG	AG	AG	GG	GG	GG	AG	GG	GG	GG	GG	AG	GG
i06698Gh	Dt_chr9	41457347	GG	AG	GG	GG	GG	GG	GG	GG	GG	GG	AG	GG	GG	GG	GG	AG	GG	AG	AG	GG	GG	GG	GG	GG	AG	GG	AG	GG	GG	GG	GG	GG	GG	AG	GG	GG	GG	AG	AG	AG	GG	AG	GG	GG	AG	GG	GG
i00794Gh	Dt_chr9	41488623	AG	AG	AG	AG	AG	AG	AG	AA	AG	AG	AG	AA	AG	AA	AG	AG	AG	AG	AG	AG	AG	AG	AG	AG	AG	AG	AG	AA	AG	AG	AG	AG	AG	AG	AG	AG	AG	AG	AG	AG	AG	AG	AA	AA	AG	AG	AA
i40561Gh	Dt_chr9	41499968	AG	AA	AA	AG	AA	AA	AG	AA	AA	AA	AA	AA	AA	AA	AA	AA	AA	AG	AA	AA	AA	AA	AA	AG	AA	AA	AG	AA	AG	AA	AA	AG	AA	AA	AG	AA	AG	AA	AG	AA	AA	AG	AA	AA	AA	AA	AA
i52580Gb	Dt_chr9	41505180	AA	AA	AA	AA	AA	AA	AA	GG	AA	AA	AA	GG	AA	GG	AA	AA	AA	AA	AA	AA	AA	AA	AA	AA	AA	AA	AA	GG	AA	AA	AA	GG	AA	AA	AA	AA	AA	AA	AA	AA	AA	AA	GG	GG	AA	AA	GG
i06696Gh	Dt_chr9	41511323	AG	AG	AG	AG	AG	AG	AG	AA	AG	AG	AG	AA	AG	AA	AG	AG	AG	AG	AG	AG	AG	AG	AG	AG	AG	AG	AG	AA	AG	AG	AG	AA	AG	AG	AG	AG	AG	AG	AG	AG	AG	AG	AA	AA	AG	AG	AA
i06693Gh	Dt_chr9	41512964	AG	AG	AG	AG	AG	AG	AG	GG	AG	AG	AG	GG	AG	GG	AG	AG	AG	AG	AG	AG	AG	AG	AG	AG	AG	AG	AG	GG	AG	AG	AG	GG	AG	AG	AG	AG	AG	AG	AG	AG	AG	AG	GG	GG	AG	AG	GG
i35850Gh	Dt_chr9	41514407	AA	AA	AA	AC	AC	AA	AA	AC	AA	AA	AA	AA	AA	AA	AA	AA	AA	AA	AA	AC	AC	AA	AC	AA	AA	AA	AC	AA	AA	AA	AA	AA	AA	AA	AC	AC	AA	AA	AA	AC	AA	AA	AA	AA	AA	AA	AC
i33416Gh	Dt_chr9	41535791	AA	AA	AG	AG	AG	AA	AG	AA	AA	AG	AA	AA	AA	AA	AA	AA	AA	AA	AA	AG	AA	AA	AA	AA	AA	AA	AA	AA	AG	AA	AG	AA	AG	AA	AG	AA	AA	AA	AA	AA	AG	AA	AA	AA	AA	AG	AG
i06685Gh	Dt_chr9	41628171	AA	AA	AA	AA	AA	AA	AA	GG	AA	AA	AA	GG	AA	GG	AA	AA	AA	AA	AA	AA	AA	AA	AA	AA	AA	AA	AA	GG	AA	AA	AA	GG	AA	AA	AA	AA	AA	AA	AA	AA	AA	AA	GG	GG	AA	AA	AA
i06684Gh	Dt_chr9	41628191	AC	AC	AC	AC	AC	AC	AC	CC	AC	AC	AC	CC	AC	CC	AC	AC	AC	AC	AC	AC	AC	AC	AC	AC	AC	AC	AC	CC	AC	AC	AC	CC	AC	AC	AC	AC	AC	AC	AC	AC	AC	AC	CC	CC	AC	AC	AC
i06683Gh	Dt_chr9	41631884	AA	AA	AA	AA	AA	AA	AA	AC	AA	AA	AA	AC	AA	AC	AA	AA	AA	AA	AA	AA	AA	AA	AA	AA	AA	AA	AA	AC	AA	AA	AA	AC	AA	AA	AA	AA	AA	AA	AA	AA	AA	AA	AC	AC	AA	AA	AA
i06682Gh	Dt_chr9	41661448	AA	AA	AA	AA	AA	AA	AA	AG	AA	AA	AA	AG	AA	AG	AA	AA	AA	AA	AA	AA	AA	AA	AA	AA	AA	AA	AA	AG	AA	AA	AA	AA	AA	AA	AA	AA	AA	AA	AA	AA	AA	AA	AG	AG	AA	AA	AA
i08669Gh	Dt_chr9	41662639	AA	CC	CC	CC	CC	CC	AA	CC	AA	AA	CC	CC	CC	AA	CC	CC	CC	CC	CC	AA	CC	CC	CC	CC	CC	CC	CC	CC	CC	CC	CC	CC	CC	CC	CC	CC	CC	CC	CC	CC	CC	CC	CC	CC	CC	AA	CC
i06681Gh	Dt_chr9	41662785	AG	AG	AG	AG	AG	AG	AG	AA	AG	AG	AG	AA	AG	AA	AG	AG	AG	AG	AG	GG	AG	AG	AG	AG	AG	AG	AG	AA	AG	AG	AG	AG	AG	AG	AG	AG	AG	AG	AG	AG	AG	AG	AA	AA	AG	AG	AG
i08671Gh	Dt_chr9	41673594	AG	AA	AA	AA	AA	AG	AG	AA	AG	AG	AA	AA	AA	AG	AA	AA	AA	AA	AA	AG	AA	AA	AA	AA	AA	AA	AA	AA	AA	AA	AA	AA	AA	AA	AA	AA	AA	AA	AA	AA	AA	AA	AA	AA	AA	AG	AA
i00199Gh	Dt_chr9	41685014	GG	AG	AG	AG	AG	AG	AG	GG	GG	GG	AG	GG	AG	GG	AG	AG	AG	AG	AG	GG	AG	AG	AG	GG	AG	GG	AG	GG	GG	AG	AG	GG	AG	AG	GG	AG	AG	AG	AG	AG	AG	AG	GG	GG	AG	AG	GG
i21937Gh	Dt_chr9	41739637	GG	AA	AA	GG	AA	GG	AA	GG	GG	GG	AA	GG	GG	GG	AA	AA	GG	AA	AA	AA	GG	GG	GG	GG	AA	GG	AA	GG	GG	GG	AA	GG	GG	AA	GG	GG	GG	AA	AA	AA	AA	AA	GG	GG	AA	GG	GG
i01011Gh	Dt_chr9	41745868	AC	AC	AC	AC	AC	AC	AC	AC	AC	AC	AC	AC	AC	AC	AC	AC	AC	AA	AC	AA	AC	AC	AC	AC	AC	AC	AC	AC	AC	AC	AC	AA	AC	AC	AC	AC	AC	AC	AC	AC	AC	AC	AC	AC	AC	AC	AC
i06680Gh	Dt_chr9	41754269	AG	AA	AA	AG	AA	AG	AA	AG	AG	AG	AA	AG	AG	AG	AA	AA	AG	AA	AA	AA	AG	AG	AG	AG	AA	AG	AA	AG	AG	AG	AA	AG	AG	AA	AG	AG	AG	AA	AA	AA	AA	AA	AG	AG	AA	AG	AG
i06679Gh	Dt_chr9	41754831	AG	AA	AA	AG	AA	AG	AA	AG	AG	AG	AA	AG	AG	AG	AA	AA	AG	AA	AA	AA	AG	AG	AG	AG	AA	AG	AA	AG	AG	AG	AA	AG	AG	AA	AG	AG	AG	AA	AA	AA	AA	AA	AG	AG	AA	AG	AG
i06080Gh	Dt_chr9	41761503	AC	AC	AC	AA	AC	AA	AC	AA	AC	AA	AC	AA	AA	AA	AA	AC	AC	AA	AA	AA	AA	AC	AA	AC	AC	AC	AC	AA	AC	AA	AC	AA	AC	AA	AA	AA	AC	AA	AA	AC	AC	AA	AA	AC	AA	AC	AA
i46025Gh	Dt_chr9	41810608	AA	AA	AA	AA	AA	AA	AA	CC	CC	AA	AA	CC	AA	AA	AA	AA	AA	AA	AA	AA	AA	AA	AA	AA	AA	AA	AA	CC	AA	AA	AA	AA	AA	AA	AA	AA	AA	AA	AA	AA	AA	AA	CC	CC	AA	AA	CC
i19257Gh	Dt_chr9	41847358	GG	GG	GG	GG	GG	GG	GG	GG	GG	GG	GG	AG	GG	GG	GG	GG	GG	AG	GG	GG	AG	GG	AG	AG	GG	GG	GG	AG	AG	GG	GG	GG	GG	GG	AG	AG	GG	GG	GG	AG	GG	GG	AG	AG	GG	GG	GG
i00366Gh	Dt_chr9	41853002	AA	AA	AA	AA	AA	GG	AA	GG	GG	AA	AA	GG	AA	AA	AA	AA	AA	AA	AA	AA	AA	AA	AA	AA	AA	AA	AA	GG	AA	AA	AA	AA	AA	AA	AA	GG	AA	AA	AA	AA	AA	AA	GG	GG	AA	AA	GG
i06677Gh	Dt_chr9	41859643	AA	AA	AC	AA	AC	AC	AC	AC	AC	AA	AA	AC	AA	AA	AC	AA	AA	AA	AA	AC	AA	AA	AA	AA	AA	AA	AA	AC	AA	AA	AC	AA	AA	AA	AA	AC	AA	AA	AA	AA	AC	AA	AC	AC	AA	AA	AC
i06676Gh	Dt_chr9	41859903	CC	CC	AC	CC	AC	AC	AC	AC	AC	CC	CC	AC	CC	CC	AC	CC	CC	CC	CC	AC	CC	CC	CC	CC	CC	CC	CC	AC	CC	CC	AC	CC	CC	CC	CC	AC	CC	CC	CC	CC	AC	CC	AC	AC	CC	CC	AC
i05971Gh	Dt_chr9	41860052	AA	AA	AA	AA	AA	AA	AA	AA	AA	AA	AA	AA	AA	AA	AA	AA	AA	AA	GG	AA	AA	AA	AA	AA	AA	AA	AA	AA	AA	AA	AA	AA	AA	GG	GG	AA	AA	AA	AA	AA	AA	AA	AA	AA	AA	AA	AA
i06675Gh	Dt_chr9	41860354	AA	AA	GG	AA	GG	GG	GG	GG	GG	AA	AA	GG	AA	AA	GG	AA	AA	AA	AA	GG	AA	AA	AA	AA	AA	AA	AA	GG	AA	AA	GG	AA	AA	AA	AA	GG	AA	AA	AA	AA	GG	AA	GG	GG	AA	AA	GG
i06674Gh	Dt_chr9	41860399	AG	AG	AA	AG	AA	AA	AA	AA	AA	AG	AG	AA	AG	AG	AA	AG	AG	AG	AG	AA	AG	AG	AG	AG	AG	AG	AG	AA	AG	AG	AA	AG	AG	AG	AG	AA	AG	AG	AG	AG	AA	AG	AA	AA	AG	AG	AA
i15881Gh	Dt_chr9	41862270	AA	AA	AC	AA	AC	AC	AC	AC	AC	AA	AA	AC	AA	AA	AC	AA	AA	AA	AA	AC	AA	AA	AA	AA	AA	AA	AA	AC	AA	AA	AC	AA	AA	AA	AA	AC	AA	AA	AA	AA	AC	AA	AC	AC	AA	AA	AC
i06673Gh	Dt_chr9	41865020	AG	AG	AA	AG	AA	AA	AA	AA	AA	AG	AG	AA	AG	AG	AA	AG	AG	AG	AG	AA	AG	AG	AG	AG	AG	AG	AG	AA	AG	AG	AA	AG	AG	AG	AG	AA	AG	AG	AG	AG	AA	AG	AA	AA	AG	AG	AA
i06672Gh	Dt_chr9	41867777	AA	AA	AG	AA	AG	AG	AG	AG	AG	AA	AA	AG	AA	AA	AG	AA	AA	AA	AA	AG	AA	AA	AA	AA	AA	AA	AA	AG	AA	AA	AG	AA	AA	AA	AA	AG	AA	AA	AA	AA	AG	AA	AG	AG	AA	AA	AG
i06671Gh	Dt_chr9	41872791	GG	GG	AG	GG	AG	AG	AG	AG	AG	GG	GG	AG	GG	GG	AG	GG	GG	GG	GG	AG	GG	GG	GG	GG	GG	GG	GG	AG	GG	GG	AG	GG	GG	GG	GG	AG	GG	GG	GG	GG	AG	GG	AG	AG	GG	GG	AG
i06669Gh	Dt_chr9	41878504	GG	GG	AG	GG	AG	AG	AG	AG	AG	GG	GG	AG	GG	GG	AG	GG	GG	GG	GG	AG	GG	GG	GG	GG	GG	GG	GG	AG	GG	GG	AG	GG	GG	GG	GG	AG	GG	GG	GG	GG	AG	GG	AG	AG	GG	GG	AG
i15880Gh	Dt_chr9	41990968	AG	GG	GG	GG	GG	GG	GG	GG	GG	AG	GG	GG	AG	AG	GG	GG	AG	GG	GG	GG	AG	AG	AG	GG	GG	GG	GG	GG	GG	AG	GG	GG	AG	GG	AG	GG	AG	GG	GG	GG	GG	GG	GG	GG	GG	AG	GG
i15879Gh	Dt_chr9	41991027	AG	GG	GG	GG	GG	GG	GG	GG	GG	AG	GG	GG	AG	AG	GG	GG	AG	GG	GG	GG	AG	AG	AG	GG	GG	GG	GG	GG	GG	AG	GG	GG	AG	GG	AG	GG	AG	GG	GG	GG	GG	GG	GG	GG	GG	AG	GG
i06667Gh	Dt_chr9	41992942	AG	AA	AA	AA	AA	AA	AA	AA	AA	AG	AA	AA	AG	AG	AA	AA	AG	AA	AA	AA	AG	AG	AG	AA	AA	AA	AA	AA	AA	AG	AA	AA	AG	AA	AG	AA	AG	AA	AA	AA	AA	AA	AA	AA	AA	AG	AA
i04176Gh	Dt_chr9	42003948	AA	AA	AA	AA	AA	AA	AA	AA	AA	AA	AA	AA	AA	AA	AA	AA	AA	AA	AA	AA	AA	AA	AA	AA	AA	AA	AC	AA	AA	AA	AA	AA	AA	AA	AC	AA	AA	AA	AA	AA	AA	AA	AA	AA	AA	AA	AA
i13949Gh	Dt_chr9	42062645	AG	AG	AG	AG	AG	AG	AA	AG	AG	AG	AG	AG	AG	AG	AG	AG	AG	AG	AG	AG	AG	AG	AG	AG	AG	AG	AG	AG	AG	AG	AG	AA	AG	AG	AG	AA	AG	AG	AG	AG	AG	AG	AG	AG	AG	AG	AA
i14080Gh	Dt_chr9	42064655	AG	AA	AA	AG	AA	AA	AA	AA	AA	AG	AA	AA	AG	AG	AA	AA	AG	AA	AA	AA	AG	AG	AG	AA	AA	AG	AA	AA	AA	AG	AA	AA	AG	AA	AG	AA	AG	AA	AA	AA	AA	AA	AA	AA	AA	AG	AA
i19256Gh	Dt_chr9	42071032	AG	AA	AA	AG	AA	AA	AA	AA	AA	AG	AA	AA	AG	AG	AA	AA	AG	AA	AA	AA	AG	AG	AG	AA	AA	AG	AA	AA	AA	AG	AA	AA	AG	AA	AG	AA	AG	AA	AA	AA	AA	AA	AA	AA	AA	AG	AA
i23734Gh	Dt_chr9	42087524	AG	GG	GG	GG	AG	GG	GG	AG	GG	AG	AG	GG	AG	AG	AG	AG	AG	AG	AG	GG	AG	AG	AG	GG	AG	GG	GG	GG	GG	AG	GG	GG	GG	NN	AG	GG	GG	AG	GG	GG	GG	GG	GG	AG	GG	AG	GG
i06665Gh	Dt_chr9	42094449	AG	GG	AG	AG	AG	AG	AG	GG	GG	AG	GG	GG	AG	AG	AG	GG	AG	GG	GG	GG	AG	AG	AG	GG	GG	AG	GG	GG	GG	AG	AG	GG	AG	GG	AG	AG	AG	GG	GG	GG	AG	GG	GG	GG	GG	AG	GG
i06664Gh	Dt_chr9	42096123	CC	CC	CC	CC	CC	CC	CC	AC	AC	CC	CC	AC	CC	CC	CC	CC	CC	CC	CC	CC	CC	CC	CC	CC	CC	CC	CC	AC	CC	CC	CC	CC	CC	CC	CC	CC	CC	CC	AC	CC	CC	CC	AC	AC	CC	CC	AC
i08726Gh	Dt_chr9	42166287	AA	AA	AA	AA	AA	AG	AG	AA	AG	AA	AG	AA	AA	AA	AA	AA	AA	AA	AA	AA	AA	AA	AA	AA	AA	AA	AA	AA	AA	AA	AA	AA	AA	AA	AA	AG	AA	AA	AA	AA	AA	AA	AA	AA	AA	AG	AA
i08727Gh	Dt_chr9	42166440	AG	AG	AG	AG	AG	AG	AG	AG	AG	AG	AG	AG	AG	AG	GG	AG	AG	AG	GG	AG	AG	GG	AG	AG	AG	AG	AG	AG	AG	AG	AG	GG	AG	AG	AG	AG	GG	NN	AG	GG	AG	AG	AG	AG	AG	AG	AG
i06657Gh	Dt_chr9	42214035	AG	AG	NN	AG	AG	AG	AG	AG	AG	AG	AG	AG	AG	AG	AG	AG	AG	AG	AG	AG	AG	AG	AG	AG	AG	AG	AG	AG	AG	AG	AG	AG	AG	AG	AG	AG	AG	AG	AG	AG	AG	AG	AG	AG	AG	AG	AG
i06655Gh	Dt_chr9	42240258	AC	AC	AA	AC	AA	AA	AA	AC	AC	AC	AC	AC	AC	AC	AA	AC	AC	AC	AC	AC	AC	AC	AC	AC	AC	AA	AC	AC	AC	AC	AA	AC	AC	AC	AC	AA	AC	AC	AC	AC	AA	AC	AC	AC	AC	AC	AC
i06652Gh	Dt_chr9	42266849	AG	AG	GG	AG	GG	GG	GG	AG	AG	AG	AG	AG	AG	AG	GG	AG	AG	AG	AG	AG	AG	AG	AG	AG	AG	GG	AG	AG	AG	AG	GG	AG	AG	AG	AG	GG	AG	AG	AG	AG	GG	AG	AG	AG	AG	AG	AG
i19254Gh	Dt_chr9	42286595	AG	AG	AA	AG	AA	AA	AA	AG	AG	AG	AG	AG	AG	AG	AA	AG	AG	AG	AG	AG	AG	AG	AG	AG	AG	AA	AG	AG	AG	AG	AA	AG	AG	AG	AG	AA	AG	AG	AG	AG	AA	AG	AG	AG	AG	AG	AG
i19253Gh	Dt_chr9	42298642	AG	AG	GG	AG	GG	GG	GG	AG	AG	AG	AG	AG	AG	AG	GG	AG	AG	AG	AG	AG	AG	AG	AG	AG	AG	GG	AG	AG	AG	AG	GG	AG	AG	AG	AG	GG	AG	AG	AG	AG	GG	AG	AG	AG	AG	AG	AG
i24912Gh	Dt_chr9	42310228	AG	AG	GG	AG	GG	GG	GG	AG	AG	AG	AG	AG	AG	AG	GG	AG	AG	AG	AG	AG	AG	AG	AG	AG	AG	GG	AG	AG	AG	AG	GG	AG	AG	AG	AG	GG	AG	AG	AG	AG	GG	AG	AG	AG	AG	AG	AG
i06647Gh	Dt_chr9	42334681	GG	GG	AA	GG	AA	AA	AA	GG	GG	GG	GG	GG	GG	GG	AA	GG	GG	GG	GG	GG	GG	GG	GG	GG	GG	AA	GG	GG	GG	GG	AA	GG	GG	GG	GG	AA	GG	GG	GG	GG	AA	GG	GG	GG	GG	GG	GG
i06645Gh	Dt_chr9	42352541	AA	AA	AG	AA	AG	AG	AG	AA	AA	AA	AA	AA	AA	AA	AG	AA	AA	AA	AA	AA	AA	AA	AA	AA	AA	AG	AA	AA	AA	AA	AG	AA	AA	AA	AA	AG	AA	AA	AA	AA	AG	AA	AA	AA	AA	AA	AA
i06364Gh	Dt_chr9	42405273	AA	AA	AA	AA	AA	AA	AA	AA	AA	AA	AA	AA	AA	AA	AA	AA	AA	AA	AA	AA	AA	AA	AA	AA	AA	AA	AA	AA	AA	CC	AA	AA	AA	CC	AA	AA	AA	AA	AA	AA	AA	AA	AA	AA	AA	AA	AA
i06643Gh	Dt_chr9	42406985	AC	AC	CC	AC	CC	CC	CC	AC	AC	AC	AC	AC	AC	AC	CC	AC	AC	AC	AC	AC	AC	AC	AC	AC	AC	CC	AC	AC	AC	AC	CC	AC	AC	AC	AC	CC	AC	AC	AC	AC	CC	AC	AC	AC	AC	AC	AC
i47966Gh	Dt_chr9	42480571	CC	CC	CC	CC	AC	AC	AC	CC	CC	CC	CC	CC	CC	AC	CC	CC	CC	AC	CC	CC	CC	CC	CC	CC	CC	CC	CC	CC	CC	CC	AC	CC	AC	CC	CC	CC	CC	CC	AC	AC	AC	AC	CC	AC	CC	CC	CC
i42594Gh	Dt_chr9	42482871	GG	AG	GG	AG	AG	GG	GG	GG	GG	AG	GG	AG	GG	GG	AG	GG	GG	GG	AG	GG	GG	GG	GG	GG	GG	GG	GG	AG	GG	GG	AG	GG	GG	GG	GG	GG	GG	GG	GG	GG	AG	AG	AG	GG	GG	GG	GG
i43286Gh	Dt_chr9	42552458	CC	AC	AC	AC	CC	CC	AC	AC	CC	AC	CC	AC	AC	CC	AC	AC	CC	CC	CC	CC	CC	CC	CC	CC	AC	CC	CC	AC	AC	AC	AC	AC	AC	AC	AC	CC	CC	AC	CC	CC	AC	AC	AC	AC	AC	CC	CC
i22455Gh	Dt_chr9	42583385	AG	GG	GG	AG	AG	AG	AG	AG	AG	AG	AG	GG	AG	AG	GG	GG	AG	AG	GG	AG	AG	AG	AG	GG	GG	GG	AG	GG	GG	AG	GG	AG	GG	GG	AG	AG	GG	AG	GG	GG	GG	GG	GG	AG	AG	AG	AG
i41019Gh	Dt_chr9	42615179	AA	AA	AC	AA	AC	AC	AC	AA	AA	AA	AA	AC	AA	AA	AA	AA	AA	AC	AA	AA	AA	AA	AA	AA	AA	AA	AA	AC	AA	AA	AC	AA	AC	AA	AA	AA	AC	AA	AC	AA	AC	AA	AC	AA	AA	AA	AA
i42027Gh	Dt_chr9	42642366	AG	AA	AA	AA	AG	AA	AG	AG	AG	AA	AA	AA	AG	AG	AG	AG	AG	AG	AG	AG	AG	AG	AG	AG	AG	AG	AG	AA	AA	AG	AG	AG	AG	AG	AG	AG	AG	AG	AG	AG	AA	AG	AA	AG	AG	AA	AG
i32795Gh	Dt_chr9	42669074	AA	GG	AA	GG	AA	GG	GG	GG	GG	AA	GG	AA	AA	AA	GG	AA	AA	AA	AA	GG	AA	AA	AA	AA	AA	AA	AA	AA	AA	AA	AA	AA	GG	AA	GG	AA	AA	AA	AA	AA	AA	AA	AA	AA	AA	GG	GG
i33974Gh	Dt_chr9	42696783	GG	GG	GG	GG	GG	AA	GG	AA	GG	AA	GG	AA	AA	AA	GG	AA	GG	AG	GG	GG	AA	GG	AA	GG	AA	GG	GG	GG	GG	AA	GG	AA	AA	GG	GG	GG	GG	GG	AA	GG	AA	GG	GG	GG	AA	GG	AA
i28417Gh	Dt_chr9	42717447	AA	AA	AA	AA	AA	AA	AA	AA	AA	AA	AA	AA	AA	AA	GG	AA	AA	AA	GG	GG	AA	AA	AA	AA	AA	AA	AA	AA	AA	AA	AA	AA	AA	GG	GG	AA	AA	AA	AA	AA	AA	AA	AA	AA	AA	AA	AA
i29103Gh	Dt_chr9	42745685	AG	AG	AG	GG	AG	AG	AG	GG	AG	AG	AG	AG	AG	AG	AG	AG	AG	AG	AG	AG	AG	AG	AG	GG	AG	GG	AG	AG	AG	AG	GG	AG	GG	AG	GG	AG	AG	AG	AG	AG	AG	AG	AG	GG	AG	AG	GG
i45440Gh	Dt_chr9	42752180	GG	GG	GG	GG	GG	GG	GG	AA	GG	AA	GG	GG	AA	AA	AA	AA	GG	AA	GG	GG	GG	GG	GG	AA	AA	GG	GG	GG	AA	GG	GG	GG	GG	GG	GG	GG	GG	GG	GG	GG	GG	GG	GG	GG	AA	GG	AA
i12649Gh	Dt_chr9	42776418	AC	AC	AC	AC	AC	CC	AC	AC	AC	AC	AC	AC	AC	CC	AC	AC	AC	AC	CC	AC	CC	AC	CC	AC	AC	AC	CC	AC	AC	CC	AC	CC	AC	AC	CC	CC	CC	CC	AC	CC	AC	AC	AC	AC	AC	CC	AC
i12648Gh	Dt_chr9	42777724	AG	AG	AG	AG	AG	AA	AG	AG	AG	AG	AG	AG	AG	AA	AG	AG	AG	AG	AA	AG	AA	AG	AA	AG	AG	AG	AA	AG	AG	AA	AG	AA	AG	AG	AA	AA	AA	AA	AG	AA	AG	AG	AG	AG	AG	AA	AG
i12647Gh	Dt_chr9	42778237	AA	AA	AA	AA	AA	AA	AA	AG	AA	AG	AA	AA	AG	AG	AG	AG	AA	AG	AA	AA	AA	AA	AA	AG	AG	AA	AA	AA	AG	AA	AA	AA	AA	AA	AA	AA	AA	AA	AA	AA	AA	AA	AA	AA	AG	AA	AG
i00972Gh	Dt_chr9	42778337	AG	AG	AG	AG	AG	GG	AG	AG	AG	AG	AG	AG	AG	GG	AG	AG	AG	AG	GG	AG	GG	AG	GG	AG	AG	AG	GG	AG	AG	GG	AG	GG	AG	AG	GG	GG	GG	GG	AG	GG	AG	AG	AG	AG	AG	GG	AG
i17790Gh	Dt_chr9	42778372	GG	GG	GG	GG	GG	GG	GG	AG	GG	AG	GG	GG	AG	AG	AG	AG	GG	AG	GG	GG	GG	GG	GG	AG	AG	GG	GG	GG	AG	GG	GG	GG	GG	GG	GG	GG	GG	GG	GG	GG	GG	GG	GG	GG	AG	GG	AG
i17789Gh	Dt_chr9	42778436	AA	AA	AA	AA	AA	AA	AA	CC	AA	CC	AA	AA	CC	CC	CC	CC	AA	CC	AA	AA	AA	AA	AA	CC	CC	AA	AA	AA	CC	AA	AA	AA	AA	AA	AA	AA	AA	AA	AA	AA	AA	AA	AA	AA	CC	AA	CC
i12646Gh	Dt_chr9	42778734	GG	GG	GG	GG	GG	AG	GG	GG	GG	GG	GG	GG	GG	AG	GG	GG	GG	GG	AG	GG	AG	GG	AG	GG	GG	GG	AG	GG	GG	AG	GG	AG	GG	GG	AG	AG	AG	AG	GG	AG	GG	GG	GG	GG	GG	AG	GG
i52667Gb	Dt_chr9	42788390	AC	AC	AC	AC	AC	CC	AC	AC	AC	AC	AC	AC	AC	CC	AC	AC	AC	AC	CC	AC	CC	AC	CC	AC	AC	AC	CC	AC	AC	CC	AC	CC	AC	AC	CC	CC	CC	CC	AC	CC	AC	AC	AC	AC	AC	CC	AC
i20168Gh	Dt_chr9	42845789	GG	GG	GG	GG	GG	AG	GG	GG	GG	GG	GG	GG	GG	AG	GG	GG	GG	GG	AG	GG	AG	GG	AG	GG	GG	GG	AG	GG	GG	AG	GG	AG	GG	GG	AG	AG	AG	AG	GG	AG	GG	GG	GG	GG	GG	AG	GG
i38495Gh	Dt_chr9	42850827	AA	AA	AA	GG	AA	GG	AA	AA	AA	AA	AA	AA	GG	AA	AA	AA	AA	GG	AA	AA	GG	AA	GG	GG	AA	GG	AA	AA	GG	GG	AA	AA	AA	AA	GG	GG	AA	AA	GG	GG	AA	AA	AA	GG	AA	GG	AA
i36138Gh	Dt_chr9	42851919	CC	CC	CC	CC	CC	AA	CC	CC	CC	CC	CC	CC	CC	AC	CC	CC	CC	CC	AA	CC	AA	CC	AA	CC	CC	CC	AA	CC	CC	AA	CC	AA	CC	CC	AA	AA	AA	AA	CC	AA	CC	CC	CC	CC	CC	AA	CC
i41612Gh	Dt_chr9	42855282	GG	GG	GG	GG	GG	GG	GG	AG	GG	AG	GG	GG	AG	AG	AG	AG	AG	AG	GG	GG	GG	GG	GG	AG	AG	GG	GG	GG	AG	GG	GG	GG	GG	GG	GG	GG	GG	GG	GG	GG	GG	GG	GG	GG	AG	GG	AG
i17787Gh	Dt_chr9	42857974	AA	AA	AA	AA	AA	AA	AA	GG	AA	GG	AA	AA	GG	GG	GG	GG	GG	GG	AA	AA	AA	AA	AA	GG	GG	AA	AA	AA	GG	AA	AA	AA	AA	AA	AA	AA	AA	AA	AA	AA	AA	AA	AA	AA	GG	AA	GG
i28975Gh	Dt_chr9	42858751	GG	GG	GG	GG	GG	AG	GG	GG	GG	GG	GG	GG	GG	AG	GG	GG	GG	GG	AG	GG	AG	GG	AG	GG	GG	GG	AG	GG	GG	AG	GG	AG	GG	GG	AG	AG	AG	AG	GG	AG	GG	GG	GG	GG	GG	AG	GG
i17786Gh	Dt_chr9	42859562	CC	CC	CC	CC	CC	AC	CC	CC	CC	CC	CC	CC	CC	AC	CC	CC	CC	CC	AC	CC	AC	CC	AC	CC	CC	CC	AC	CC	CC	AC	CC	AC	CC	CC	AC	AC	AC	AC	CC	AC	CC	CC	CC	CC	CC	AC	CC
i12642Gh	Dt_chr9	42862148	AC	AC	AC	AC	AC	CC	AC	AC	AC	AC	AC	AC	AC	CC	AC	AC	AC	AC	CC	AC	CC	AC	CC	AC	AC	AC	CC	AC	AC	CC	AC	CC	AC	AC	CC	CC	CC	CC	AC	CC	AC	AC	AC	AC	AC	CC	AC
i17784Gh	Dt_chr9	42864999	AC	AC	AC	AC	AC	AA	AC	AC	AC	AC	AC	AC	AC	AA	AC	AC	AC	AC	AA	AC	AA	AC	AA	AC	AC	AC	AA	AC	AC	AA	AC	AA	AC	AC	AA	AA	AA	AA	AC	AA	AC	AC	AC	AC	AC	AA	AC
i17783Gh	Dt_chr9	42865091	GG	GG	GG	GG	GG	AG	GG	GG	GG	GG	GG	GG	GG	AG	GG	GG	GG	GG	AG	GG	AG	GG	AG	GG	GG	GG	AG	GG	GG	AG	GG	AG	GG	GG	AG	AG	AG	AG	GG	AG	GG	GG	GG	GG	GG	AG	GG
i12641Gh	Dt_chr9	42865270	AG	AG	AG	AG	AG	AG	AG	GG	AG	GG	AG	AG	GG	GG	GG	GG	GG	GG	AG	AG	AG	AG	AG	GG	GG	AG	AG	AG	GG	AG	AG	AG	AG	AG	AG	AG	AG	AG	AG	AG	AG	AG	AG	AG	GG	AG	GG
i30156Gh	Dt_chr9	42925820	AA	AA	AA	GG	AA	GG	AA	AA	AA	AA	AA	AA	AA	AA	AA	AA	AA	AA	AA	AA	AA	AA	AA	AA	AA	GG	AA	AA	AA	AA	AA	AA	AA	AA	AA	AA	AA	AA	AA	AA	AA	AA	AA	AA	AA	AA	AA
i08748Gh	Dt_chr9	42995277	AA	AA	AA	AA	AG	AA	AA	AA	AG	AA	AG	AA	AA	AA	AG	AA	AA	AA	AG	AG	AA	AA	AA	AA	AA	AA	AA	AA	AA	AG	AA	AA	AA	AA	AG	AA	AG	AG	AA	AA	AA	AG	AA	AA	AA	AA	AG
i08749Gh	Dt_chr9	43013441	AC	AA	AA	AA	AA	AC	AC	AC	AC	AC	AA	AA	AC	AC	AA	AA	AC	AA	AA	AC	AC	AA	AC	AA	AA	AC	AC	AA	AA	AC	AA	AA	AA	AA	AC	AC	AC	AC	AA	AA	AA	AC	AA	AC	AA	AA	AC
i08751Gh	Dt_chr9	43030940	AC	CC	CC	CC	CC	AC	AC	AC	AC	AC	CC	CC	AC	AC	CC	CC	AC	CC	CC	CC	AC	CC	AC	CC	CC	CC	AC	CC	CC	AC	CC	CC	CC	CC	AC	AC	AC	AC	CC	CC	CC	AC	CC	AC	CC	CC	AC
i06375Gh	Dt_chr9	43045173	CC	AC	AC	AC	CC	AC	AC	AC	AC	AC	AC	AC	AC	CC	AC	AC	AC	AC	AC	CC	AC	AC	AC	CC	AC	CC	AC	AC	CC	AC	AC	CC	AC	AC	AC	AC	AC	CC	AC	AC	AC	AC	AC	AC	AC	AC	CC
i23552Gh	Dt_chr9	43144992	GG	GG	GG	GG	GG	GG	AG	GG	AG	AG	AG	GG	AG	GG	GG	GG	AG	GG	AG	GG	GG	GG	GG	GG	GG	GG	AG	GG	GG	GG	GG	AG	GG	GG	AG	GG	GG	AG	GG	GG	GG	GG	GG	GG	GG	GG	GG
i26120Gh	Dt_chr9	43192094	CC	CC	AC	AC	AC	CC	CC	AC	CC	CC	CC	CC	AC	CC	CC	AC	CC	CC	CC	CC	CC	AC	CC	CC	AC	CC	CC	CC	CC	CC	AC	CC	AC	AC	AC	AC	AC	CC	AC	CC	AC	AC	CC	AC	CC	AC	AC
i16657Gh	Dt_chr9	43193312	AA	AC	AA	AA	AC	AA	AA	AC	AA	AC	AA	AC	AA	AA	AC	AC	AC	AC	AC	AA	AA	AC	AA	AA	AC	AC	AA	AC	AA	AA	AC	AA	AC	AA	AA	AA	AA	AA	AC	AC	AC	AC	AC	AC	AC	AA	AA
i11697Gh	Dt_chr9	43193534	GG	GG	GG	AG	GG	GG	GG	GG	GG	GG	GG	GG	GG	GG	AG	AG	GG	GG	GG	GG	GG	AG	GG	GG	AG	GG	GG	GG	GG	GG	GG	GG	GG	GG	GG	AG	GG	GG	GG	GG	GG	GG	GG	GG	AG	GG	AG
i04215Gh	Dt_chr9	43215709	GG	AG	AG	GG	AG	GG	AG	GG	GG	GG	AG	GG	GG	GG	GG	GG	GG	GG	AG	AG	AG	GG	AG	GG	GG	GG	GG	AG	GG	GG	AG	GG	GG	AG	AG	AG	AG	GG	AG	AG	AG	GG	AG	AG	GG	GG	GG
i07292Gh	Dt_chr9	43273122	CC	AC	AC	AC	AC	AC	AC	AC	AC	AC	AC	AC	AC	AC	AC	CC	AC	NN	AC	AC	AC	AC	AC	CC	CC	AC	AC	AC	CC	AC	AC	AC	AC	AC	AC	AC	AC	AC	AC	AC	AC	AC	AC	AC	AC	AC	AC
i54816Gb	Dt_chr9	43275047	NN	NN	NN	AG	AG	NN	AG	AG	AG	AG	AG	AG	AG	AG	AG	AG	AG	AG	AG	AG	AG	AG	AG	AG	AG	AG	AG	AG	AG	AG	AG	AG	AG	AG	AG	AG	AG	AG	AG	AG	AG	AG	AG	AG	AG	AG	AG
i12469Gh	Dt_chr9	43314357	AC	AC	AC	AC	AA	AC	AA	AC	AA	AC	AA	AC	AC	AC	AC	AC	AC	AC	AC	AC	AC	AC	AC	AC	AC	AC	AC	AC	AC	AC	AA	AC	AC	AC	AC	AC	AC	AC	AC	AA	AC	AC	AC	AC	AC	AC	AC
i12470Gh	Dt_chr9	43315531	AG	AG	AG	AG	AA	AG	AA	AG	AA	AG	AA	AG	AG	AG	AG	AG	AG	AG	AG	AG	AG	AG	AG	AG	AG	AG	AG	AG	AG	AG	AA	AG	AG	AG	AG	AG	AG	AG	AG	AA	AG	AG	AG	AG	AG	AG	AG
i29216Gh	Dt_chr9	43347296	AA	AA	AA	AA	CC	AA	CC	AA	CC	AA	CC	AA	CC	AA	AC	CC	AA	CC	AA	AA	CC	AA	CC	CC	CC	CC	AA	AA	CC	AA	CC	CC	AA	AA	CC	CC	AA	CC	CC	CC	CC	AA	AA	CC	AA	AA	AA
i42659Gh	Dt_chr9	43453705	GG	GG	GG	AG	GG	AG	GG	GG	GG	GG	GG	GG	GG	GG	GG	GG	GG	GG	GG	GG	GG	GG	GG	GG	GG	AG	GG	GG	GG	GG	GG	GG	GG	GG	GG	GG	GG	GG	GG	GG	GG	GG	GG	GG	GG	GG	GG
i47122Gh	Dt_chr9	43483842	AA	AA	GG	GG	AA	GG	AG	GG	AA	AA	AA	GG	AA	AA	AA	AA	AA	GG	AA	GG	GG	GG	GG	GG	AA	AA	AG	AA	GG	AA	AA	AA	AA	AA	AA	GG	GG	AA	GG	GG	AA	GG	AA	AA	AA	GG	GG
i29384Gh	Dt_chr9	43549996	AG	GG	GG	GG	GG	GG	AG	AG	AG	AG	AG	AG	AG	AG	GG	AG	AG	AG	AG	GG	GG	AG	GG	AG	AG	AG	AG	AG	AG	AG	GG	GG	AG	AG	GG	AG	AG	AG	AG	GG	GG	AG	AG	AG	GG	GG	AG
i27901Gh	Dt_chr9	43565732	GG	AA	AA	GG	AA	GG	AA	AA	AA	GG	AA	AA	AA	GG	AG	AA	AA	AA	GG	GG	AA	GG	AA	GG	AA	AA	GG	AA	AA	AA	AA	GG	AA	AA	AA	GG	AA	GG	GG	AA	AA	AA	AA	AA	AA	AA	GG
i35986Gh	Dt_chr9	43692518	AG	GG	GG	GG	AG	GG	AG	GG	GG	AG	GG	GG	GG	GG	GG	GG	GG	GG	GG	GG	GG	GG	GG	GG	GG	GG	AG	GG	GG	GG	GG	GG	GG	GG	GG	GG	GG	GG	GG	GG	GG	GG	GG	GG	GG	GG	GG
i37289Gh	Dt_chr9	43698474	GG	GG	GG	GG	GG	AG	GG	GG	GG	GG	GG	GG	GG	GG	GG	GG	GG	GG	GG	GG	AG	GG	AG	GG	GG	AG	AG	GG	GG	GG	GG	AG	GG	GG	AG	GG	GG	GG	GG	GG	GG	GG	GG	GG	GG	GG	GG
i28140Gh	Dt_chr9	43753008	GG	GG	GG	GG	GG	GG	GG	AG	GG	GG	GG	GG	AG	GG	GG	AG	GG	GG	GG	GG	GG	AG	GG	GG	AG	GG	GG	GG	GG	AG	GG	GG	GG	AG	GG	GG	AG	GG	GG	GG	GG	GG	GG	GG	AG	GG	GG
i44604Gh	Dt_chr9	43805878	AA	AA	GG	GG	AA	GG	AG	GG	AA	AA	AA	GG	AA	AA	AA	AA	AA	GG	AA	GG	GG	GG	GG	GG	AA	AA	AG	AA	GG	AA	AA	AA	AA	AA	GG	GG	GG	AA	AA	AA	AA	GG	AA	AA	AA	GG	GG
i45702Gh	Dt_chr9	43853458	AA	GG	GG	GG	GG	GG	AA	AA	GG	AA	AA	GG	AA	AA	GG	GG	AA	AG	AA	AA	AA	AA	AA	AA	GG	GG	AA	AA	AA	AA	GG	AA	AA	AA	GG	AA	AA	AA	AA	AA	GG	AA	AA	AA	AA	GG	AA
i37273Gh	Dt_chr9	43853961	GG	AA	GG	AA	GG	AA	AA	AA	AA	AA	AA	GG	AA	AA	AA	GG	GG	AA	GG	GG	AA	AG	AA	AA	GG	AA	AA	AA	AA	GG	AA	GG	GG	GG	GG	AA	AA	AA	GG	GG	AA	GG	AA	GG	AA	AA	AA
i24713Gh	Dt_chr9	43859808	CC	CC	CC	AC	CC	CC	AC	CC	AC	CC	AC	CC	AC	CC	AC	CC	AC	CC	CC	AC	CC	AC	CC	CC	CC	CC	CC	CC	CC	AC	CC	CC	CC	AC	CC	AC	CC	CC	CC	CC	CC	AC	CC	AC	AC	CC	AC
i29277Gh	Dt_chr9	43943439	AA	AA	AA	AG	AA	AG	AA	AA	AG	AA	AA	AA	AA	AA	AG	AA	AA	AA	AA	AA	AA	AA	AA	AG	AA	AA	AA	AA	AG	AA	AA	AA	AA	AA	AA	AG	AA	AG	AA	AA	AA	AG	AA	AA	AA	AA	AA
i34883Gh	Dt_chr9	43989210	AG	GG	GG	AG	AG	AG	GG	GG	AG	GG	GG	GG	AG	GG	GG	GG	GG	AG	GG	AG	AG	GG	AG	AG	GG	AG	AG	GG	AG	AG	GG	AG	GG	GG	AG	AG	AG	GG	GG	AG	GG	AG	GG	GG	GG	GG	AG
i31061Gh	Dt_chr9	43997931	AG	AG	AG	GG	AG	GG	AG	AG	AG	AG	AG	AG	AG	AG	GG	AG	AG	AG	AG	GG	AG	AG	AG	GG	AG	GG	AG	AG	AG	AG	AG	GG	AG	AG	GG	AG	AG	AG	AG	GG	AG	AG	AG	AG	AG	AG	AG
i29481Gh	Dt_chr9	44000291	AA	AA	AA	AA	AA	CC	AC	AA	AA	AA	CC	AA	AA	AA	AA	AA	AA	AA	AA	AA	AA	AA	AA	AA	AA	AA	AA	AA	AA	AA	AA	AA	AA	CC	AA	AA	AA	AA	AA	AA	AA	CC	AA	AA	AA	AA	AA
i43236Gh	Dt_chr9	44019497	AC	AC	CC	AC	AC	AC	CC	AC	CC	AC	AC	AC	AC	AC	AC	AC	AC	AC	AC	AC	AC	AC	AC	AC	AC	AC	AC	AC	AC	AC	AC	AC	CC	AC	CC	CC	AC	AC	AC	AC	AC	AC	AC	AC	AC	CC	AC
i39718Gh	Dt_chr9	44019575	GG	GG	GG	GG	GG	GG	GG	GG	GG	GG	AG	GG	GG	GG	AG	AG	GG	GG	GG	GG	GG	GG	GG	GG	AG	GG	GG	GG	GG	GG	GG	GG	GG	AG	AG	GG	GG	AG	GG	GG	GG	GG	GG	GG	GG	GG	GG
i25363Gh	Dt_chr9	44218711	CC	CC	CC	CC	CC	CC	CC	CC	CC	CC	CC	CC	CC	CC	CC	CC	CC	CC	CC	CC	CC	CC	CC	CC	CC	CC	AC	CC	CC	CC	CC	CC	CC	CC	AC	CC	CC	CC	CC	CC	CC	CC	CC	CC	CC	CC	CC
i30513Gh	Dt_chr9	44227730	GG	AG	AG	AG	AG	AG	GG	GG	GG	GG	GG	AG	GG	GG	AG	AG	GG	AG	GG	AG	AG	AG	AG	GG	AG	AG	GG	AG	GG	AG	AG	AG	AG	GG	AG	AG	AG	GG	AG	AG	AG	AG	AG	AG	AG	AG	GG
i54007Gb	Dt_chr9	44266945	AA	AA	AA	AA	AC	AA	AC	AA	AC	AA	AC	AA	AA	AA	AA	AA	AA	AA	AA	AA	AA	AA	AA	AA	AA	AA	AA	AA	AA	AA	AC	AA	AA	AA	AA	AA	AA	AA	AA	AC	AA	AA	AA	AA	AA	AA	AA
i02170Gh	Dt_chr9	44362364	AC	AA	AA	AA	AA	AA	AA	AA	AA	AA	AA	AA	AA	AC	AA	AA	AA	AA	AA	AC	AC	AA	AC	AA	AA	AA	AA	AA	AA	AA	AA	AC	AA	AA	AA	AA	AC	AA	AA	AC	AA	AA	AA	AA	AA	AA	AA
i02171Gh	Dt_chr9	44363467	AG	GG	GG	GG	GG	GG	GG	GG	GG	GG	GG	GG	GG	AG	GG	GG	GG	GG	GG	AG	AG	GG	AG	GG	GG	GG	GG	GG	GG	GG	GG	AG	GG	GG	GG	GG	AG	GG	GG	AG	GG	GG	GG	GG	GG	GG	GG
i18366Gh	Dt_chr9	44364438	AG	AA	AA	AA	AA	AA	AA	AA	AA	AA	AA	AA	AA	AG	AA	AA	AA	AA	AA	AG	AG	AA	AG	AA	AA	AA	AA	AA	AA	AA	AA	AG	AA	AA	AA	AA	AG	AA	AA	AG	AA	AA	AA	AA	AA	AA	AA
i30603Gh	Dt_chr9	44427637	CC	AC	AC	CC	AC	CC	AC	AC	CC	CC	CC	CC	AC	CC	CC	AC	CC	CC	AC	CC	CC	CC	CC	CC	AC	CC	CC	CC	CC	CC	AC	AC	CC	AC	CC	CC	CC	CC	CC	AC	CC	CC	CC	AC	AC	CC	CC
i21085Gh	Dt_chr9	44445586	AG	GG	GG	GG	GG	AG	GG	GG	GG	AG	GG	GG	GG	AG	AG	GG	GG	GG	AG	GG	GG	GG	GG	GG	GG	GG	GG	GG	GG	GG	GG	GG	GG	GG	GG	GG	GG	GG	AG	AG	GG	GG	GG	GG	GG	AG	GG
i13967Gh	Dt_chr9	44451137	AG	GG	AG	AG	AG	AG	AG	AG	AG	AG	AG	AG	AG	AG	AG	AG	AG	GG	GG	AG	GG	AG	GG	AG	AG	GG	GG	GG	AG	AG	AG	AG	AG	AG	GG	AG	AG	AG	AG	AG	AG	AG	GG	AG	AG	AG	AG
i02173Gh	Dt_chr9	44470635	AA	CC	CC	CC	CC	CC	CC	CC	CC	CC	CC	CC	CC	AA	CC	CC	CC	CC	CC	CC	AA	CC	AA	CC	CC	AA	CC	CC	CC	CC	CC	CC	CC	CC	CC	CC	CC	CC	CC	AA	CC	CC	CC	CC	CC	CC	CC
i23134Gh	Dt_chr9	44483263	GG	GG	GG	GG	GG	GG	GG	GG	GG	GG	GG	GG	GG	GG	AG	GG	GG	GG	GG	GG	GG	GG	GG	GG	GG	AG	GG	GG	GG	GG	GG	GG	GG	GG	GG	GG	GG	GG	AG	AG	GG	AG	GG	GG	GG	GG	GG
i22547Gh	Dt_chr9	44492749	AA	AA	AA	AA	GG	AA	GG	AG	GG	AA	AA	AA	AA	AA	AA	AA	AA	AA	AA	AA	AA	AA	AA	AA	AA	AA	AA	AA	AA	AA	AA	AA	GG	AA	AA	AA	GG	AA	AA	AA	GG	AA	AA	AA	AA	GG	AA
i12056Gh	Dt_chr9	44506724	GG	GG	GG	AG	GG	AG	AG	GG	GG	GG	GG	GG	GG	GG	AG	GG	AG	GG	GG	GG	GG	AG	GG	GG	GG	GG	GG	GG	GG	GG	GG	GG	AG	GG	GG	GG	AG	GG	AG	AG	GG	GG	GG	GG	GG	GG	GG
i14513Gh	Dt_chr9	44506821	AG	AG	GG	GG	AG	GG	AG	AG	GG	AG	GG	GG	GG	GG	AG	AG	AG	GG	AG	AG	AG	AG	AG	GG	AG	GG	GG	GG	GG	AG	AG	GG	AG	AG	AG	GG	AG	AG	AG	GG	AG	AG	GG	AG	AG	GG	GG
i53262Gb	Dt_chr9	44507033	GG	GG	AG	AG	GG	AG	GG	GG	AG	GG	AG	AG	AG	AG	GG	GG	GG	AG	GG	GG	GG	GG	GG	AG	GG	AG	AG	AG	AG	GG	GG	AG	GG	GG	GG	AG	GG	GG	GG	AG	GG	GG	AG	GG	GG	AG	AG
i02176Gh	Dt_chr9	44539009	GG	GG	GG	GG	GG	AG	GG	AG	AG	GG	AG	GG	GG	GG	GG	GG	GG	GG	GG	AG	GG	GG	GG	GG	GG	AG	GG	GG	GG	GG	GG	GG	GG	GG	AG	AG	GG	GG	GG	GG	GG	AG	GG	GG	GG	AG	GG
i48526Gh	Dt_chr9	44747866	CC	CC	CC	CC	CC	CC	CC	CC	CC	AC	CC	CC	CC	CC	AC	CC	CC	CC	CC	CC	CC	CC	CC	CC	CC	CC	CC	CC	CC	CC	CC	CC	AC	CC	AC	CC	CC	CC	CC	CC	CC	CC	CC	CC	CC	CC	CC
i35185Gh	Dt_chr9	44760730	CC	CC	CC	CC	AC	CC	AC	CC	AC	CC	AC	CC	AC	CC	AC	AC	CC	AC	CC	CC	AC	CC	AC	AC	AC	AC	CC	CC	AC	CC	AC	AC	CC	CC	AC	AC	CC	AC	AC	AC	AC	CC	CC	AC	CC	CC	CC
i21345Gh	Dt_chr9	44807459	CC	CC	CC	CC	CC	CC	CC	CC	CC	CC	CC	CC	CC	CC	CC	CC	AA	CC	CC	CC	AA	AA	AA	CC	CC	CC	CC	CC	AA	CC	CC	CC	CC	CC	CC	AA	CC	CC	CC	AA	CC	CC	CC	CC	CC	CC	CC
i19598Gh	Dt_chr9	44882097	AA	AA	AA	AA	AA	AA	AG	AG	GG	AA	AA	AA	AA	AA	AA	AA	AA	AA	AA	AA	AG	AA	AG	AA	AA	AA	AA	AA	AA	AG	AG	AG	NN	AG	AG	AA	AA	AA	AG	AA	AA	AA	AA	AG	AG	AG	AA
i16764Gh	Dt_chr9	44911640	GG	AG	GG	GG	GG	GG	GG	AG	GG	GG	GG	GG	GG	GG	GG	GG	GG	AG	GG	GG	AG	AG	AG	AG	GG	GG	GG	GG	AG	GG	GG	GG	GG	GG	GG	GG	GG	GG	GG	AG	GG	GG	GG	GG	GG	GG	GG
i37999Gh	Dt_chr9	44968429	AA	AA	AA	AA	AA	AA	AA	AA	AA	AA	AA	AA	AA	AA	AA	AA	AA	AA	AA	AA	AA	AA	AA	AA	AA	AA	GG	AA	AA	AA	AA	AA	AA	AA	GG	AA	AA	AA	AA	AA	AA	AA	AA	AA	AA	AA	AA
i09931Gh	Dt_chr9	44987298	GG	GG	GG	GG	GG	GG	AG	AA	AA	GG	AA	GG	GG	GG	GG	GG	GG	GG	GG	AA	AA	GG	AA	GG	GG	GG	GG	GG	GG	GG	GG	GG	GG	GG	AA	GG	AA	GG	AA	GG	GG	AA	GG	GG	GG	GG	GG
i34271Gh	Dt_chr9	44991696	AA	AA	AA	AA	AA	AA	AC	CC	CC	AA	CC	AA	AA	AA	AA	AA	AA	AA	AA	CC	CC	AA	CC	AA	AA	AA	AA	AA	AA	AA	AA	AA	AA	AA	CC	AA	CC	AA	CC	AA	AA	CC	AA	AA	AA	AA	AA
i29755Gh	Dt_chr9	45169278	AG	AG	AG	AG	AG	AG	AG	AG	AG	AG	AG	AG	AG	AG	AG	AG	AG	GG	AG	GG	GG	AG	GG	AG	AG	AG	AG	AG	GG	AG	AG	AG	AG	AG	GG	AG	AG	AG	GG	AG	AG	GG	AG	AG	AG	AG	AG
i09918Gh	Dt_chr9	45247632	GG	GG	GG	GG	GG	AA	GG	GG	GG	GG	GG	GG	GG	GG	GG	GG	GG	AA	GG	AA	GG	GG	GG	GG	GG	GG	GG	GG	GG	GG	GG	GG	GG	GG	GG	GG	GG	GG	GG	GG	GG	GG	GG	GG	GG	GG	GG
i09916Gh	Dt_chr9	45263877	AG	AG	AG	AG	AG	AA	AG	AA	AA	AG	AA	AG	AG	AG	AG	AG	AG	AA	AG	AA	AA	AG	AA	AG	AG	AG	AG	AG	AG	AG	AG	AG	AG	AG	AA	AG	AG	AG	AG	AG	AG	AA	AG	AG	AG	AG	AG
i44909Gh	Dt_chr9	45288928	AA	AA	GG	AA	AA	AA	AG	GG	AA	AA	AA	AA	AA	AA	AA	AA	AA	AA	AA	AA	AA	AA	AA	AA	AA	GG	AA	AA	AA	AA	AA	AA	AA	AA	AA	AA	AA	AG	GG	AA	AA	AA	AA	AA	AA	GG	AA
i29756Gh	Dt_chr9	45294792	GG	GG	AA	GG	GG	GG	AG	AA	GG	GG	GG	GG	GG	GG	GG	GG	GG	GG	GG	GG	GG	GG	GG	GG	GG	AA	GG	GG	GG	GG	GG	GG	GG	GG	GG	GG	GG	AG	AA	GG	GG	GG	GG	GG	GG	AA	GG
i39821Gh	Dt_chr9	45309044	GG	GG	AA	GG	GG	GG	AG	AA	GG	GG	GG	GG	GG	GG	GG	GG	GG	GG	GG	GG	GG	GG	GG	GG	GG	AA	GG	GG	GG	GG	GG	GG	GG	GG	GG	GG	GG	AG	AA	GG	GG	GG	GG	GG	GG	AA	GG
i47958Gh	Dt_chr9	45344068	GG	GG	GG	AG	GG	AG	GG	GG	GG	GG	GG	GG	GG	GG	GG	GG	GG	GG	GG	GG	GG	GG	GG	GG	GG	AG	GG	GG	GG	GG	GG	GG	GG	GG	GG	GG	GG	GG	GG	GG	GG	GG	GG	GG	GG	GG	GG
i58474Gb	Dt_chr9	45352975	AG	AG	AG	AG	GG	GG	AG	GG	GG	AG	GG	AG	AG	AG	AG	GG	AG	AG	AG	AG	GG	AG	GG	AG	GG	GG	AG	AG	AG	AG	AG	AG	AG	AG	GG	AG	AG	GG	GG	AG	AG	AG	AG	GG	AG	AG	AG
i34455Gh	Dt_chr9	45366394	AA	GG	GG	AA	GG	AA	AA	AA	AA	AA	AA	AA	AA	AA	GG	AA	AA	AA	AA	AA	GG	AA	GG	AA	AA	AA	AA	AA	AA	AA	AA	AA	AA	AA	AA	GG	AA	GG	AA	AA	AA	AA	AA	AA	GG	AA	AA
i37906Gh	Dt_chr9	45369444	AG	AG	GG	AG	GG	GG	AG	AG	GG	AG	AG	AG	GG	AG	AG	AG	AG	NN	AG	GG	GG	AG	GG	AG	AG	GG	AG	GG	AG	GG	GG	AG	GG	AG	AG	AG	GG	AG	GG	AG	GG	AG	GG	AG	GG	GG	GG
i39131Gh	Dt_chr9	45385176	AG	AG	AG	AG	AG	GG	AG	AG	AG	AG	AG	AG	AG	GG	AG	AG	AG	AG	AG	AG	GG	AG	GG	AG	AG	AG	GG	AG	AG	GG	AG	AG	AG	AG	GG	AG	AG	AG	AG	GG	GG	AG	AG	AG	AG	GG	AG
i16798Gh	Dt_chr9	45409257	AA	AG	AG	AA	AG	AA	AG	AA	AA	AG	AG	AG	AA	AA	AG	AG	AG	AG	AG	AA	AG	AA	AG	AA	AG	AA	NN	AG	AG	AG	AG	AG	AG	AA	AG	AG	AG	AG	AG	AG	AG	AG	AG	AA	AG	AG	AA
i09911Gh	Dt_chr9	45414108	GG	AA	AA	GG	AA	GG	AA	GG	GG	AA	AA	AA	GG	GG	AA	AA	AA	AA	AA	GG	AA	GG	AA	GG	AA	GG	GG	AA	AA	AA	AA	AA	AA	GG	AA	AA	AA	AA	AA	AA	AA	AA	AA	GG	AA	AA	GG
i09909Gh	Dt_chr9	45420917	AG	AA	AG	AG	AA	AG	AG	AG	AG	AA	AG	AA	AA	AA	AG	AA	AG	AG	AG	AG	AG	AG	AG	AG	AA	AG	AG	AA	AG	AG	AA	AA	AA	AG	AG	AG	AG	AG	AG	AG	AA	AG	AA	AG	AA	AG	AG
i27704Gh	Dt_chr9	45477959	AC	AC	AC	CC	CC	AC	AC	AC	AC	CC	AC	AC	AC	AC	AC	AC	AC	AC	AC	AC	AC	AC	AC	AC	AC	AC	AC	AC	AC	AC	AC	AC	AC	CC	AC	AC	AC	AC	AC	AC	AC	AC	AC	AC	CC	AC	AC
i22129Gh	Dt_chr9	45526060	GG	GG	GG	GG	AG	GG	AG	GG	AG	GG	AG	GG	AG	GG	AG	AG	GG	AG	GG	GG	AG	GG	AG	AG	AG	AG	GG	GG	AG	GG	AG	AG	GG	GG	AG	AG	GG	AG	AG	AG	AG	GG	GG	AG	GG	GG	GG
i40035Gh	Dt_chr9	45533662	AG	AG	AG	AG	AG	AA	AG	AG	AG	AG	AA	AG	AG	AG	AG	AG	AG	AA	AG	AA	AG	AA	AG	AG	AG	AG	AG	AG	AG	AG	AG	AG	AG	AG	AG	AG	AG	AG	AA	AA	AG	AG	AG	AG	AG	AA	AG
i37394Gh	Dt_chr9	45571532	GG	AA	GG	AA	AA	GG	AA	GG	AA	GG	AA	GG	AA	GG	GG	GG	AA	AA	AA	GG	AA	GG	AA	AA	GG	AA	GG	GG	GG	AA	GG	GG	GG	AA	AA	AA	GG	AA	GG	AA	GG	GG	GG	GG	GG	AA	GG
i16796Gh	Dt_chr9	45608868	GG	GG	GG	GG	GG	GG	GG	AA	GG	GG	GG	GG	GG	GG	GG	GG	GG	GG	GG	GG	GG	GG	GG	GG	GG	GG	GG	GG	GG	GG	GG	GG	GG	GG	GG	GG	GG	GG	AA	AA	GG	GG	GG	GG	GG	GG	GG
i09904Gh	Dt_chr9	45609161	AG	GG	GG	AG	GG	AG	GG	AG	GG	GG	GG	GG	AG	AG	GG	GG	GG	GG	GG	GG	GG	GG	GG	GG	GG	GG	NN	GG	GG	GG	AG	GG	GG	GG	GG	GG	GG	GG	GG	GG	GG	GG	GG	AG	GG	GG	AG
i46153Gh	Dt_chr9	45659784	AG	AG	AA	AG	GG	AG	AA	AA	AA	GG	AA	GG	AG	AG	AG	GG	AG	AG	AG	AG	AG	GG	AG	AG	GG	AA	AG	AG	AG	AG	AG	AG	GG	AG	AA	AG	AG	AG	AA	AA	GG	AG	AG	AG	AG	AA	AG
i27444Gh	Dt_chr9	45681823	AG	AG	GG	AG	AG	AG	AG	GG	AG	AG	AG	AG	AG	AG	AG	AG	AG	GG	AG	GG	GG	AG	GG	GG	AG	GG	AG	AG	GG	AG	AG	AG	AG	AG	GG	GG	AG	NN	GG	GG	AG	GG	AG	AG	AG	GG	AG
i09900Gh	Dt_chr9	45735800	GG	GG	AG	GG	GG	AG	GG	GG	GG	GG	GG	GG	GG	GG	GG	GG	GG	AG	GG	AG	AG	GG	AG	AG	GG	AG	GG	GG	AG	GG	GG	GG	GG	GG	AG	AG	GG	AG	AG	AG	GG	AG	GG	GG	GG	AG	GG
i16794Gh	Dt_chr9	45736021	AG	AG	AA	AG	AG	AA	AG	AG	AG	AG	AG	AG	AG	AG	AG	AG	AG	AA	AG	AA	AA	AG	AA	AA	AG	AA	AG	AG	AA	AG	AG	AG	AG	AG	AA	AA	AG	AG	AA	AA	AG	AA	AG	AG	AG	AA	AG
i09899Gh	Dt_chr9	45736568	AG	AG	AA	AG	AG	AA	AG	AG	AG	AG	AG	AG	AG	AG	AG	AG	AG	AA	AG	AA	AA	AG	AA	AA	AG	AA	AG	AG	AA	AG	AG	AG	AG	AG	AA	AA	AG	NN	AA	AA	AG	AA	AG	AG	AG	AA	AG
i44576Gh	Dt_chr9	45884130	CC	CC	AA	CC	CC	AA	CC	CC	CC	CC	CC	CC	CC	CC	CC	CC	CC	AA	CC	CC	AA	CC	AA	CC	CC	AA	CC	CC	CC	CC	CC	CC	CC	CC	AA	AA	CC	AC	AA	AA	CC	AA	CC	CC	CC	AA	CC
i00156Gh	Dt_chr9	45887546	AG	AA	AG	AA	AG	AA	AA	AG	AA	AG	AA	AG	AG	AG	AG	AG	AG	AA	AG	AA	AA	AG	AA	AA	AG	AG	AG	AA	AA	AA	AG	AA	AG	AA	AG	AA	AA	AA	AG	AA	AG	AG	AA	AG	AG	AA	AA
i09898Gh	Dt_chr9	45891045	AA	AA	GG	AA	AA	GG	AA	AA	AA	AA	AA	AA	AA	AA	AA	AA	AA	GG	AA	AA	GG	AA	GG	AA	AA	GG	AA	AA	AA	AA	AA	AA	AA	AA	GG	GG	AA	AG	GG	GG	AA	GG	AA	AA	AA	GG	AA
i09896Gh	Dt_chr9	45972682	GG	AG	GG	AG	GG	AG	GG	GG	GG	GG	GG	GG	GG	GG	GG	GG	GG	GG	GG	AG	GG	GG	GG	GG	GG	GG	GG	AG	GG	GG	GG	AG	GG	GG	GG	GG	GG	GG	GG	GG	GG	GG	AG	GG	GG	GG	AG
i38357Gh	Dt_chr9	46022379	AG	AG	AG	AG	AG	GG	AG	GG	AG	AG	AG	AG	AG	AG	AG	AG	AG	GG	AG	GG	GG	AG	GG	GG	AG	AG	AG	AG	GG	AG	AG	AG	AG	AG	AG	GG	AG	GG	AG	AG	AG	GG	AG	AG	AG	AG	AG
i47839Gh	Dt_chr9	46048695	AA	AA	AA	AA	AA	AG	AA	AG	AA	AA	AA	AA	AA	AA	AA	AA	AA	NN	AA	AG	AG	AA	AG	AG	AA	AA	AA	AA	AG	AA	AA	AA	AA	AA	AA	AG	AA	NN	AA	AA	AA	AG	AA	AA	AA	AA	AA
i19332Gh	Dt_chr9	46073829	GG	GG	GG	GG	GG	GG	GG	GG	GG	GG	GG	GG	AG	GG	GG	GG	GG	AG	GG	GG	GG	AG	GG	GG	GG	GG	GG	GG	AG	AG	GG	GG	GG	GG	GG	GG	GG	GG	GG	GG	GG	GG	GG	GG	GG	GG	GG
i41076Gh	Dt_chr9	46091597	AG	GG	GG	GG	GG	GG	GG	GG	GG	AG	GG	GG	AG	AG	GG	GG	GG	NN	AG	GG	AG	GG	AG	GG	GG	GG	GG	GG	GG	AG	GG	GG	AG	GG	AG	GG	GG	GG	GG	GG	GG	GG	GG	AG	GG	AG	AG
i48327Gh	Dt_chr9	46092096	AG	GG	GG	GG	GG	GG	GG	GG	GG	GG	GG	GG	AG	AG	AG	GG	AG	GG	GG	AG	GG	AG	GG	GG	GG	GG	GG	GG	GG	GG	GG	GG	GG	GG	GG	GG	AG	GG	GG	GG	GG	AG	GG	GG	GG	GG	GG
i20020Gh	Dt_chr9	46100220	AG	AG	AG	GG	AG	AG	AG	AG	AG	AG	AG	AG	AG	AG	GG	AG	AG	AG	AG	AG	AG	AG	AG	AG	AG	GG	AG	AG	AG	AG	AG	AG	AG	AG	AG	AG	AG	GG	GG	AG	AG	AG	AG	AG	AG	AG	AG
i28582Gh	Dt_chr9	46108057	AA	AA	AA	AA	AA	AG	AA	AG	AG	AA	AG	AA	AA	AG	AA	AA	AA	AA	AG	AA	AG	AA	AG	AA	AA	AA	AG	AA	AA	AG	AA	AG	AA	NN	AG	AG	AG	AA	AA	AG	AA	AA	AA	AA	AA	AG	AA
i25596Gh	Dt_chr9	46155290	AG	AG	AG	AG	AG	AG	AG	AG	AG	AG	GG	AG	AG	GG	GG	GG	AG	AG	AG	NN	AG	AG	AG	AG	GG	GG	GG	AG	AG	AG	AG	AG	AG	GG	GG	AA	GG	GG	GG	GG	AG	AG	AG	GG	AG	AG	AG
i39841Gh	Dt_chr9	46156110	GG	GG	GG	GG	GG	GG	GG	GG	GG	GG	GG	GG	GG	GG	AA	GG	GG	GG	GG	GG	AA	GG	AA	GG	GG	GG	GG	GG	GG	GG	GG	GG	GG	GG	GG	GG	GG	GG	GG	GG	GG	GG	GG	GG	GG	GG	GG
i27766Gh	Dt_chr9	46187046	AA	AA	AA	AA	AA	AA	AA	AA	GG	AA	GG	GG	AA	AA	AA	AA	AA	GG	AA	AA	AA	AA	AA	AA	AA	GG	AA	GG	AA	AA	AA	GG	AA	AA	GG	AA	AA	AG	AA	AA	AA	GG	GG	AA	AA	GG	GG
i66531Ga	Dt_chr9	46203334	AG	AG	AG	AG	AG	AG	AG	AG	AG	AG	AG	AG	AG	AG	AG	AG	AG	AG	AG	AG	AG	AG	AG	AG	AG	AG	AG	AG	AG	AG	AG	AG	AG	AG	AG	AG	AG	AG	AG	AG	AG	AG	AG	AG	AG	AG	AG
i10608Gh	Dt_chr9	46211419	AA	AA	AA	AA	AA	AC	AA	AA	AA	AA	AA	AA	AA	AA	AA	AA	AA	AA	AA	AC	AA	AA	AA	AC	AA	AC	AA	AA	AC	AA	AA	AC	AA	AA	AA	AA	AA	AA	AA	AC	AA	AA	AA	AA	AA	AA	AA
i29771Gh	Dt_chr9	46222239	CC	CC	CC	CC	CC	AA	CC	CC	CC	CC	CC	CC	CC	CC	CC	CC	CC	CC	CC	CC	CC	CC	CC	CC	CC	CC	AC	CC	CC	CC	CC	CC	CC	CC	AA	AA	CC	CC	CC	CC	CC	CC	CC	CC	CC	CC	CC
i38058Gh	Dt_chr9	46253808	AA	AA	AA	AA	AA	AA	AA	AG	AA	AA	AA	AA	AA	AA	AA	AA	AA	AG	AA	AG	AG	AA	AG	AA	AA	AA	AA	AA	AA	AA	AA	AA	AA	AA	AG	AG	AA	AA	AA	AG	AA	AG	AA	AA	AA	AA	AA
i45921Gh	Dt_chr9	46266519	AG	AG	AG	AG	AG	AG	AG	AG	AG	AG	AG	AG	AG	AG	AG	AG	AG	AG	AG	AG	AG	AG	AG	AG	AG	AG	AG	AG	AG	AG	AG	AG	AG	AG	AG	AG	AG	AG	AG	AG	AG	AG	AG	AG	AG	AG	AG
i52287Gb	Dt_chr9	46266542	AA	AA	AA	AA	AA	AA	AA	AA	AA	AA	AA	AA	AA	AA	AA	AA	AA	CC	AA	AA	CC	AA	CC	AA	AA	AA	AA	AA	AA	AA	AA	AA	AA	AA	AA	AA	AA	AA	AA	AA	AA	CC	AA	AA	AA	AA	AA
i29375Gh	Dt_chr9	46267092	GG	GG	GG	GG	GG	GG	GG	GG	GG	GG	GG	GG	GG	GG	GG	GG	GG	AA	GG	GG	AA	GG	AA	GG	GG	GG	GG	GG	GG	GG	GG	GG	GG	GG	GG	GG	GG	GG	GG	GG	GG	AA	GG	GG	GG	GG	GG
i26260Gh	Dt_chr9	46270460	AG	AG	AG	AG	AG	AG	AG	GG	AG	AG	AG	AG	AG	AG	AG	AG	AG	GG	AG	GG	GG	AG	GG	AG	AG	AG	AG	AG	AG	AG	AG	AG	AG	AG	GG	GG	AG	AG	AG	AG	AG	GG	AG	AG	AG	AG	AG
i30232Gh	Dt_chr9	46298312	AA	AG	AG	AA	AG	AG	AG	AG	AA	AG	AG	AG	AG	AG	AA	AG	AG	AA	AG	AG	AG	NN	AG	AA	AG	AG	AA	AG	AG	AG	AG	AG	AG	AA	AA	AG	AG	AG	AG	AA	AG	AG	AG	AG	AA	AG	AG
i42882Gh	Dt_chr9	46301249	AA	AG	AG	AG	AG	AG	AG	AG	AG	AG	AG	AG	AA	AA	AG	AA	AG	AG	AA	AG	AG	AA	AG	AG	AA	AG	AG	AG	AG	AG	AG	AG	AG	AG	AG	AG	AA	AG	AG	AG	AG	AG	AG	AG	AG	AG	AG
i00935Gh	Dt_chr9	46348468	AG	GG	AG	AG	AG	GG	AG	GG	AG	GG	AG	GG	GG	AG	AG	GG	AG	GG	AG	GG	GG	AG	GG	GG	GG	AG	AG	GG	AG	AG	GG	AG	AG	AG	GG	GG	AG	AG	GG	AG	GG	GG	GG	AG	GG	AG	AG
i26259Gh	Dt_chr9	46400033	AC	AC	AC	AC	AC	AA	AC	AC	AC	AC	AC	AC	AA	AA	AC	AC	AC	AC	AC	AC	AC	AC	AC	AA	AC	AC	AC	AC	AC	AC	AC	AC	AC	AC	AC	AC	AC	AC	AC	AC	AC	AC	AC	AC	AC	AC	AC
i16780Gh	Dt_chr9	46421910	AG	AG	AG	AG	AG	AA	AG	AG	AG	AG	AG	AG	AA	AA	AG	AG	AG	AG	AG	AG	AG	AG	AG	AA	AG	AG	AG	AG	AG	AG	AG	AG	AG	AG	AA	AA	AG	AG	AG	AG	AG	AG	AG	AG	AG	AG	AG
i34876Gh	Dt_chr9	46465757	GG	GG	GG	GG	GG	AG	GG	GG	GG	GG	GG	GG	AG	AG	GG	GG	GG	GG	GG	GG	GG	GG	GG	AG	GG	GG	GG	GG	GG	GG	GG	GG	GG	GG	AG	AG	GG	GG	GG	GG	GG	GG	GG	GG	GG	GG	GG
i34886Gh	Dt_chr9	46469082	AA	AA	AA	AA	AA	GG	AA	AA	AA	AA	AA	AA	GG	GG	AA	AA	AA	AA	AA	AA	AA	AA	AA	GG	AA	AA	AA	AA	AA	AA	AA	AA	AA	AA	GG	GG	AA	AA	AA	AA	AA	AA	AA	AA	AA	AA	AA
i28109Gh	Dt_chr9	46475660	AA	AA	AA	AA	AA	AG	AA	AA	AA	AA	AA	AA	AG	AG	AA	AA	AA	AA	AA	AA	AA	AA	AA	AG	AA	AA	AA	AA	AA	AA	AA	AA	AA	AA	AG	AG	AA	AA	AA	AA	AA	AA	AA	AA	AA	AA	AA
i47040Gh	Dt_chr9	46477045	AA	AA	AA	AA	AA	GG	AA	AA	AA	AA	AA	AA	AA	AA	AA	AA	AA	AA	AA	GG	AA	AA	AA	AA	AA	AA	AA	AA	AA	AA	AA	AA	AA	GG	AA	AA	AA	AA	GG	AA	AA	AA	AA	AA	AA	AA	AA
i43149Gh	Dt_chr9	46489142	AG	AG	AG	AG	AG	GG	AG	AG	AG	AG	AG	AG	GG	GG	AG	AG	AG	AG	AG	AG	AG	AG	AG	GG	AG	AG	AG	AG	AG	AG	AG	AG	AG	AG	GG	GG	AG	AG	AG	AG	AG	AG	AG	AG	AG	AG	AG
i25776Gh	Dt_chr9	46490758	GG	GG	AG	AG	GG	AG	AG	GG	AG	GG	AG	GG	GG	GG	GG	GG	GG	GG	GG	GG	GG	GG	GG	GG	GG	GG	GG	GG	GG	GG	GG	GG	GG	GG	GG	GG	GG	AG	GG	GG	GG	GG	GG	GG	GG	AG	GG
i20654Gh	Dt_chr9	46492778	AA	AA	AA	AG	AA	AG	AG	AG	AG	AA	AG	AG	AG	AA	AA	AG	AA	AG	AG	AA	AG	AG	AG	AA	AG	AG	AA	AA	AA	AG	AA	AA	AA	AG	AG	AG	AA	AA	AA	AG	AA	AG	AA	AG	AG	AG	AA
i38936Gh	Dt_chr9	46523335	CC	CC	CC	CC	CC	AA	CC	CC	CC	CC	CC	CC	AA	AA	CC	CC	CC	CC	CC	CC	CC	CC	CC	AA	CC	CC	CC	CC	CC	CC	CC	CC	CC	CC	AA	AA	CC	CC	CC	CC	CC	CC	CC	CC	CC	CC	CC
i32153Gh	Dt_chr9	46547454	GG	GG	GG	GG	GG	AA	GG	GG	GG	GG	GG	GG	AA	AA	GG	GG	GG	GG	GG	GG	GG	GG	GG	AA	GG	GG	GG	GG	GG	GG	GG	GG	GG	GG	AA	AA	GG	GG	GG	GG	GG	GG	GG	GG	GG	GG	GG
i45750Gh	Dt_chr9	46705162	GG	AA	GG	AA	GG	GG	GG	GG	GG	GG	GG	AA	GG	GG	GG	GG	GG	GG	GG	AA	GG	GG	GG	GG	GG	GG	GG	AA	GG	GG	GG	GG	GG	GG	GG	GG	GG	GG	GG	GG	GG	GG	AA	GG	GG	GG	GG
i45625Gh	Dt_chr9	46746304	AA	AA	GG	GG	GG	GG	GG	GG	GG	AA	AG	GG	AA	AA	AA	GG	AA	AA	AA	GG	GG	AA	GG	AA	GG	AA	AA	AA	AA	GG	GG	AA	GG	AA	AA	AA	AA	AA	GG	AA	GG	AA	AA	AA	AA	GG	AA
i36023Gh	Dt_chr9	46750940	AC	AC	AC	CC	AC	AC	AC	CC	AC	AC	AC	AC	AC	AC	AC	AC	AC	AC	AC	AC	AC	AC	AC	AC	AC	AC	AC	AC	AC	CC	AC	AC	AC	AC	AC	CC	AC	AC	AC	CC	AC	AC	AC	CC	AC	AC	AC
i09781Gh	Dt_chr9	46768465	GG	GG	GG	AG	GG	GG	GG	AG	GG	GG	GG	GG	GG	GG	GG	GG	GG	GG	GG	GG	GG	GG	GG	GG	GG	GG	GG	GG	GG	AG	GG	GG	GG	GG	GG	AG	GG	GG	GG	GG	GG	GG	GG	AG	GG	GG	GG
i29574Gh	Dt_chr9	46837773	GG	GG	GG	GG	AG	AG	GG	GG	AG	GG	AG	GG	GG	GG	GG	GG	GG	AG	GG	GG	AG	AG	AG	AG	GG	GG	GG	GG	AG	GG	GG	GG	GG	GG	GG	GG	GG	AG	GG	GG	GG	AG	GG	GG	GG	GG	GG
i44591Gh	Dt_chr9	46868320	AA	AA	AA	AA	GG	AA	GG	GG	GG	GG	GG	GG	GG	GG	AA	GG	GG	GG	GG	AA	AA	GG	AA	GG	GG	AA	GG	AA	GG	GG	AA	GG	GG	GG	GG	AA	GG	GG	AA	GG	AA	GG	AA	GG	GG	GG	GG
i36884Gh	Dt_chr9	46902477	AG	AG	AG	GG	AG	AG	AG	GG	AG	AG	AG	GG	GG	AG	AG	GG	AG	AG	AG	AG	AG	AG	AG	GG	GG	AG	AG	GG	GG	GG	AG	AG	AG	GG	GG	AG	AG	AG	GG	AG	AG	AG	GG	GG	AG	AG	AG
i21475Gh	Dt_chr9	46906686	GG	AA	AA	GG	AA	GG	AA	GG	AA	AA	AA	AA	AA	AA	AA	AA	AA	AA	GG	GG	AA	AA	AA	AA	GG	AA	AA	AA	AA	AA	AA	GG	AA	AA	AA	GG	AA	GG	AA	GG	AA	GG	AA	AA	AA	AA	AA
i21486Gh	Dt_chr9	46906686	GG	GG	GG	AG	GG	AG	GG	GG	GG	AG	GG	GG	AG	AG	AG	GG	GG	AG	GG	GG	GG	NN	GG	AG	GG	AG	AG	GG	AG	GG	GG	AG	GG	GG	AG	AG	AG	NN	GG	GG	GG	GG	GG	GG	GG	GG	AG
i22525Gh	Dt_chr9	46906686	AC	CC	AC	AC	CC	AC	CC	CC	CC	CC	CC	CC	CC	AC	AC	CC	CC	CC	CC	CC	AC	CC	AC	CC	CC	CC	AC	CC	CC	CC	CC	CC	CC	CC	CC	CC	AC	CC	CC	CC	CC	AC	CC	CC	AC	AC	CC
i09715Gh	Dt_chr9	46916253	GG	GG	GG	GG	GG	GG	AA	GG	GG	GG	AA	GG	GG	GG	GG	GG	GG	GG	GG	GG	GG	GG	GG	GG	GG	GG	GG	GG	GG	GG	GG	GG	GG	GG	AA	GG	GG	GG	GG	GG	GG	AA	GG	GG	GG	GG	GG
i35043Gh	Dt_chr9	46957845	AA	AG	AG	AG	AA	AA	AA	AG	AG	AA	AG	AG	AG	AG	AA	AA	AA	AA	AA	AG	AA	AA	AA	AA	AA	AA	AA	AG	AG	AG	AA	AA	AA	AA	AA	AA	AA	AA	AG	AA	AA	AA	AG	AA	AG	AA	AG
i19582Gh	Dt_chr9	46962126	GG	AG	AG	AG	GG	GG	GG	AG	AG	GG	AG	AG	AG	AG	GG	GG	GG	GG	GG	AG	GG	GG	GG	GG	GG	GG	GG	AG	AG	AG	GG	GG	GG	GG	GG	GG	GG	GG	AG	GG	GG	GG	AG	GG	AG	GG	AG
i19585Gh	Dt_chr9	47065248	AA	AA	AA	AA	AA	AA	GG	AA	AA	AA	GG	AA	AA	AA	AA	GG	AA	AA	AA	AA	AA	AA	AA	AA	GG	AA	AA	AA	AA	AA	AA	AA	AA	AA	GG	AA	AA	AA	AA	AA	AA	AA	AA	AA	AA	AA	AA
i10825Gh	Dt_chr9	47067571	GG	GG	GG	GG	GG	AA	GG	GG	GG	GG	GG	GG	AA	GG	GG	GG	GG	GG	GG	AA	AA	GG	AA	GG	GG	GG	GG	GG	GG	AA	GG	GG	GG	GG	GG	GG	GG	GG	GG	GG	GG	GG	GG	GG	GG	GG	GG
i09721Gh	Dt_chr9	47093095	AG	AG	AG	GG	AG	GG	GG	AG	AG	AG	GG	AG	AG	AG	AG	GG	AG	AG	AG	AG	AG	AG	AG	AG	GG	GG	AG	AG	AG	AG	AG	AG	AG	AG	GG	GG	AG	AG	AG	AG	AG	AG	AG	AG	AG	AG	AG
i09722Gh	Dt_chr9	47093381	AG	AG	AG	AG	AG	AG	AA	AG	AG	AG	AA	AG	AG	AG	AG	AA	AG	AG	AG	AG	AG	AG	AG	AG	AA	AA	AG	AG	AG	AG	AG	AG	AG	AG	AA	AG	AG	AG	AG	AG	AG	AG	AG	AG	AG	AG	AG
i19586Gh	Dt_chr9	47136693	GG	GG	GG	AG	GG	AG	AG	GG	GG	GG	AG	GG	GG	GG	GG	AG	GG	GG	GG	GG	GG	GG	GG	GG	AG	AG	GG	GG	GG	GG	GG	GG	GG	GG	AG	AG	GG	GG	GG	GG	GG	GG	GG	GG	GG	GG	GG
i47201Gh	Dt_chr9	47163359	AG	GG	GG	GG	GG	GG	GG	GG	GG	AG	AG	GG	GG	AG	GG	GG	AG	AG	GG	GG	AG	AG	AG	GG	GG	GG	GG	GG	GG	AG	GG	GG	GG	GG	AG	AG	AG	GG	AG	GG	GG	AG	GG	AG	GG	AG	GG
i63594Gm	Dt_chr9	47214257	AA	AA	AG	AA	AG	GG	AA	GG	AA	AG	AA	AA	AA	AA	AA	AA	AA	AA	AA	AG	AA	AA	AA	AG	AA	AG	AA	AA	AA	AA	AG	AA	AG	AA	AG	AA	AA	AA	AA	GG	AG	AA	AA	AA	AA	AA	AA
i37280Gh	Dt_chr9	47224034	AA	AA	AA	AA	AA	AA	AA	GG	GG	AA	AA	AA	AA	AA	AA	AA	AA	AA	AA	AA	AA	AA	AA	GG	AA	AA	AA	AA	AA	GG	AA	AA	AA	AA	GG	GG	AA	AA	AA	AA	AA	GG	AA	AA	AA	AA	AA
i46600Gh	Dt_chr9	47235619	GG	GG	GG	GG	GG	GG	GG	GG	AA	GG	GG	GG	GG	GG	GG	GG	GG	GG	GG	GG	GG	GG	GG	AA	GG	GG	GG	GG	GG	AA	GG	GG	GG	GG	AA	AA	GG	GG	GG	GG	GG	AA	GG	GG	GG	GG	GG
i23655Gh	Dt_chr9	47260896	AA	AA	CC	CC	CC	CC	AA	CC	AA	AA	CC	AA	AA	AA	AA	AA	AA	CC	AA	AA	CC	CC	CC	CC	AA	CC	CC	AA	CC	AA	CC	AA	CC	CC	CC	CC	CC	AC	CC	CC	CC	CC	AA	CC	AA	CC	AA
i28254Gh	Dt_chr9	47261189	AG	AG	GG	GG	GG	GG	GG	AG	GG	GG	GG	GG	AG	AG	AG	AG	AG	GG	GG	AG	AG	AG	AG	GG	AG	AG	AG	GG	GG	AG	GG	GG	AG	AG	AG	GG	AG	GG	AG	GG	GG	AG	GG	AG	AG	GG	AG
i10803Gh	Dt_chr9	47292459	AA	AG	AG	AG	AG	AA	AG	AG	AG	AA	AA	AG	AG	AA	AA	AA	AG	AA	AG	AG	AA	AA	AA	AA	AA	AG	AG	AG	AA	AA	AG	AG	AA	AA	AA	AG	AG	AG	AG	AG	AG	AG	AG	AA	AG	AA	AG
i51174Gb	Dt_chr9	47317587	GG	AA	AA	AA	AA	GG	AA	GG	GG	AA	GG	GG	GG	GG	GG	AA	GG	AG	GG	AA	GG	AA	GG	AA	AA	GG	AA	GG	AA	AA	AA	GG	AG	GG	GG	AA	GG	AA	AA	GG	AA	GG	GG	GG	AA	AA	GG
i09703Gh	Dt_chr9	47326313	AG	GG	GG	GG	GG	AG	GG	AG	AG	GG	AG	AG	GG	AG	AG	GG	AG	AG	AG	GG	AG	GG	AG	GG	GG	AG	GG	AG	GG	GG	GG	AG	AG	AG	AG	GG	AG	GG	GG	AG	GG	AG	AG	AG	GG	GG	AG
i00548Gh	Dt_chr9	47330154	AG	AA	AA	AA	AA	AA	AA	AG	AG	AG	AA	AA	AA	AA	AG	AG	AG	AG	AG	AG	AG	AG	AG	AG	AG	AA	AG	AA	AA	AG	AA	AA	AA	AG	AG	AG	AG	AG	AA	AA	AA	AG	AA	AG	AA	AG	AA
i09701Gh	Dt_chr9	47338689	GG	AA	AA	AA	AA	AA	AA	GG	GG	GG	AA	AA	AA	AA	GG	GG	GG	GG	GG	GG	GG	GG	GG	GG	GG	AA	GG	AA	AA	GG	AA	AA	AA	GG	GG	GG	GG	GG	AA	AA	AA	GG	AA	GG	AA	GG	AA
i09869Gh	Dt_chr9	47510355	AA	AG	AA	AA	AA	AA	AA	AA	AA	AA	AA	AG	AA	AA	AA	AA	AA	AA	AA	AG	AA	AA	AA	AA	AA	AA	AA	AG	AA	AA	AA	AA	AA	AA	AA	AA	AA	AA	AA	AA	AA	AA	AG	AA	AA	AA	AA
i26875Gh	Dt_chr9	47553473	AA	AA	AG	AA	AG	AA	AG	AG	AG	AG	AA	AA	AA	AG	AA	AG	AG	NN	AA	AA	AG	AG	AG	AA	AG	AG	AA	AA	AA	AA	AG	AG	AA	AG	AA	AA	AG	NN	AA	AG	AG	AA	AA	AG	AG	AG	AG
i28117Gh	Dt_chr9	47630810	AA	AG	AG	AA	AA	AA	AG	AG	AA	AG	AG	AG	AA	AG	AG	AG	AG	AA	AG	AA	AA	AG	AA	AA	AG	AA	AA	AG	AA	AA	AG	AA	AG	AG	AA	AA	AA	AG	AG	AA	AG	AA	AG	AG	AG	AG	AA
i47331Gh	Dt_chr9	47678972	AG	AG	GG	AG	GG	AG	AG	GG	GG	AG	GG	GG	AG	AG	AG	AG	AG	AG	GG	AG	GG	AG	GG	AG	AG	GG	AG	GG	AG	AG	GG	GG	GG	NN	GG	AG	AG	GG	GG	AG	GG	GG	GG	AG	AG	AG	GG
i00312Gh	Dt_chr9	47685383	AA	AA	AA	GG	GG	GG	AA	AA	GG	AA	GG	AA	AA	AA	AA	AA	AA	AA	AA	GG	AA	GG	AA	GG	AA	AA	AA	AA	AA	AA	AA	AA	AA	AA	GG	AA	AA	AA	AA	GG	AA	AA	AA	GG	AA	AA	AA
i00596Gh	Dt_chr9	47685458	GG	GG	AG	AG	AG	GG	GG	GG	GG	AG	GG	GG	GG	GG	GG	GG	GG	AG	GG	AG	AG	AG	AG	AG	GG	AG	AG	GG	AG	GG	AG	AG	AG	GG	GG	AG	GG	GG	GG	GG	AG	GG	GG	GG	GG	GG	GG
i00330Gh	Dt_chr9	47691037	GG	GG	AA	AA	AA	GG	GG	GG	GG	AA	GG	GG	GG	GG	GG	GG	GG	AG	GG	AA	AA	AA	AA	AA	GG	AA	AA	GG	AA	GG	AA	AA	AG	GG	GG	AA	GG	GG	GG	GG	AA	GG	GG	GG	GG	GG	GG
i21866Gh	Dt_chr9	47728918	AG	AG	GG	GG	GG	AG	AG	AG	AG	GG	AG	AG	AG	AG	AG	AG	AG	AG	AG	GG	GG	GG	GG	GG	AG	GG	GG	AG	GG	AG	GG	GG	AG	AG	GG	GG	AG	AG	AG	AG	GG	AG	AG	AG	AG	AG	AG
i00599Gh	Dt_chr9	47729324	CC	CC	AA	AA	AA	CC	CC	CC	CC	AA	CC	CC	CC	CC	CC	CC	CC	AC	CC	AA	AA	AA	AA	AA	CC	AA	AA	CC	AA	CC	AA	AA	AC	CC	AA	AA	CC	CC	CC	CC	AA	CC	CC	CC	CC	CC	CC
i09672Gh	Dt_chr9	47739876	AC	AC	AA	AA	AA	AC	AC	AC	AC	AA	AC	AC	AC	AC	AC	AC	AC	AC	AC	AA	AA	AA	AA	AA	AC	AA	AC	AC	AA	AC	AA	AA	AC	AC	AA	AA	AC	AC	AC	AC	AA	AC	AC	AC	AC	AC	AC
i32915Gh	Dt_chr9	47801366	AA	AA	AG	AG	AG	AA	AA	AA	AA	AG	AA	AA	AA	AA	AA	AA	AA	AA	AA	AG	AG	AG	AG	AG	AA	AG	AA	AA	AG	AA	AG	AG	NN	AA	AG	AG	AA	AA	AA	AA	AG	AA	AA	AA	AA	AA	AA
i54878Gb	Dt_chr9	47801617	AG	AG	GG	GG	GG	AG	AG	AG	AG	GG	AG	AG	AG	AG	AG	AG	AG	AG	AG	GG	GG	GG	GG	GG	AG	GG	AG	AG	GG	AG	GG	GG	AG	AG	GG	GG	AG	AG	AG	AG	GG	AG	AG	AG	AG	AG	AG
i52236Gb	Dt_chr9	47802211	GG	GG	GG	GG	AA	GG	GG	AA	AA	GG	AA	GG	GG	GG	GG	GG	GG	GG	GG	GG	GG	GG	GG	GG	GG	GG	GG	GG	GG	GG	GG	GG	GG	GG	GG	GG	GG	GG	GG	GG	GG	AA	GG	GG	GG	GG	GG
i18955Gh	Dt_chr9	47836143	AA	AA	AA	GG	AA	AA	AA	AA	AA	AA	AA	AA	AA	AA	AA	AA	AA	AA	AA	AA	AA	AA	AA	AA	AA	AA	AA	AA	AA	AA	AA	AA	AA	AA	AA	AA	AA	AA	AA	AA	AA	AA	AA	AA	AA	AA	AA
i09676Gh	Dt_chr9	47842255	AG	AG	AA	AA	AG	AA	AA	AG	AG	AA	AG	AG	AA	AA	AG	AA	AA	AA	AG	AG	AA	AG	AA	AA	AG	AA	AG	AG	AA	AG	AG	AA	AG	AG	AG	AA	AG	AG	AG	AA	AG	AA	AG	AG	AG	AA	AA
i09677Gh	Dt_chr9	47886685	AA	AA	GG	GG	GG	GG	GG	GG	GG	GG	GG	AA	GG	GG	AA	GG	GG	GG	AA	AA	GG	AG	GG	GG	AA	GG	AA	AA	GG	AA	AA	GG	AA	AA	AA	GG	AA	AA	AA	GG	AA	AA	AA	AA	AA	GG	GG
i09678Gh	Dt_chr9	47900242	CC	CC	CC	AC	CC	CC	AC	CC	CC	CC	CC	CC	CC	CC	CC	AC	CC	CC	CC	CC	AC	CC	AC	CC	CC	CC	CC	CC	CC	CC	CC	AC	CC	CC	CC	CC	CC	CC	CC	CC	CC	AC	CC	CC	CC	CC	CC
i09679Gh	Dt_chr9	47976759	AA	AA	AG	AG	AG	AA	AA	AA	AA	AG	AA	AA	AA	AA	AA	AA	AA	AG	AA	AG	AG	AG	AG	AG	AA	AG	AA	AA	AG	AA	AG	AA	AG	AA	AG	AG	AA	AA	AA	AA	AG	AA	AA	AA	AA	AA	AA
i51761Gb	Dt_chr9	47986019	AG	AG	AG	AG	AG	AG	AG	AG	AG	AG	AG	AG	AG	AG	AG	AG	AG	AG	AG	AG	AG	AG	AG	AG	AG	AG	AG	AG	AG	AG	AG	AG	AG	AG	AG	AG	AG	AG	AG	AG	AG	AG	AG	AG	AG	AG	AG
i47809Gh	Dt_chr9	47990576	AA	AA	AA	GG	AA	AA	GG	GG	AA	AA	AA	AA	AA	AA	AA	GG	AA	AA	AA	AA	GG	AA	GG	AA	AA	AA	AA	AA	AA	AA	AA	GG	AA	AA	AA	AA	AA	AA	AA	AA	AA	GG	AA	AA	AA	AA	AA
i41357Gh	Dt_chr9	47996017	AA	AA	AA	GG	AA	AA	GG	GG	AA	AA	AA	AA	AA	AA	AA	GG	AA	AA	AA	AA	GG	AA	GG	AA	AA	AA	AA	AA	AA	AA	AA	GG	AA	AA	AA	AA	AA	AA	AA	AA	AA	GG	AA	AA	AA	AA	AA
i41510Gh	Dt_chr9	48021591	AG	AG	AG	GG	AG	GG	AG	GG	AG	AG	AG	GG	GG	AG	AG	AG	AG	AG	AG	AG	AG	GG	AG	AG	AG	AG	AG	GG	AG	GG	AG	AG	AG	GG	AG	AG	GG	AG	AG	AG	AG	AG	GG	AG	GG	AG	AG
i09680Gh	Dt_chr9	48042715	AG	AG	GG	GG	AG	GG	GG	GG	AG	GG	AG	AG	GG	GG	AG	GG	AG	GG	AG	AG	GG	AG	GG	GG	AG	GG	AG	AG	GG	AG	AG	GG	AG	AG	AG	GG	AG	AG	AG	GG	AG	GG	AG	AG	AG	GG	GG
i09681Gh	Dt_chr9	48043848	GG	GG	AA	AA	GG	AA	AA	AA	GG	AA	GG	GG	AA	AA	GG	AA	GG	AA	GG	GG	AA	AG	AA	AA	GG	AA	GG	GG	AA	GG	GG	AA	GG	GG	GG	AA	GG	GG	GG	AA	GG	AA	GG	GG	GG	AA	AA
i09682Gh	Dt_chr9	48044919	GG	GG	AA	AA	AA	AA	AA	AA	GG	AA	AA	GG	AA	AA	GG	AA	GG	AA	GG	GG	AA	AG	AA	AA	GG	AA	GG	GG	AA	GG	GG	AA	GG	GG	GG	AA	GG	GG	GG	AA	GG	AA	GG	GG	GG	AA	AA
i00205Gh	Dt_chr9	48055522	AA	AA	AG	AA	AA	AG	AG	AA	AA	AG	AA	AA	AG	AG	AA	AA	AA	AG	AA	AA	AA	AG	AA	AG	AA	AG	AA	AA	AG	AA	AA	AG	AA	AA	AA	AG	AA	AA	AA	AG	AA	AG	AA	AA	AA	AG	AG
i00261Gh	Dt_chr9	48055676	AA	AA	GG	GG	GG	AA	AA	AA	AA	GG	AA	AA	AA	AA	AA	AA	AA	AG	AA	GG	GG	GG	GG	GG	AA	GG	AA	AA	GG	AA	GG	AA	AG	AA	GG	GG	AA	AA	AA	AA	GG	AA	AA	AA	AA	AA	AA
i09683Gh	Dt_chr9	48055815	CC	CC	AC	CC	CC	AC	AC	CC	CC	AC	CC	CC	AC	AC	CC	CC	CC	AC	CC	CC	CC	AC	CC	AC	CC	AC	CC	CC	AC	CC	CC	AC	CC	CC	CC	AC	CC	CC	CC	AC	CC	AC	CC	CC	CC	AC	AC
i16742Gh	Dt_chr9	48059062	AA	AA	AG	AA	AA	AG	AG	AA	AA	AG	AA	AA	AG	AG	AA	AA	AA	AG	AA	AA	AA	AG	AA	AG	AA	AG	AA	AA	AG	AA	AA	AG	AA	AA	AA	AG	AA	AA	AA	AG	AA	AG	AA	AA	AA	AG	AG
i41938Gh	Dt_chr9	48064166	CC	CC	AA	AA	CC	AA	AA	AA	AA	AA	CC	CC	AA	AA	CC	CC	CC	AA	CC	CC	AA	AC	AA	CC	CC	AA	CC	CC	AA	CC	CC	AA	CC	CC	CC	CC	CC	CC	CC	AA	CC	CC	CC	CC	CC	AA	AA
i00997Gh	Dt_chr9	48070933	GG	GG	AG	AG	AG	AG	AG	GG	AG	AG	AG	GG	AG	AG	GG	GG	GG	AG	GG	GG	AG	AG	AG	GG	GG	AG	GG	GG	AG	GG	GG	AG	GG	GG	GG	GG	GG	GG	GG	AG	GG	GG	GG	GG	GG	AG	AG
i09686Gh	Dt_chr9	48082503	AA	AA	GG	GG	AA	GG	GG	AA	AA	GG	AA	AA	GG	GG	AA	AA	AA	GG	AA	GG	AA	AG	AA	AA	AA	GG	AA	AA	GG	AA	AA	GG	AA	AA	AA	AA	AA	AA	AA	GG	AA	AA	AA	AA	AA	GG	GG
i00321Gh	Dt_chr9	48100056	CC	CC	AA	AA	AA	CC	CC	CC	CC	AA	CC	CC	CC	CC	CC	CC	CC	AC	CC	AA	AA	AA	AA	AA	CC	CC	CC	CC	AA	CC	AA	CC	AC	CC	CC	AA	CC	CC	CC	CC	AA	CC	CC	CC	CC	CC	CC
i47757Gh	Dt_chr9	48103997	AA	AA	GG	GG	GG	GG	GG	GG	AA	GG	GG	AA	GG	GG	AA	AA	AA	GG	AA	GG	AA	AG	AA	AA	AA	GG	AA	AA	GG	AA	AA	GG	AA	AA	AA	AA	AA	AA	AA	GG	AA	AA	AA	AA	AA	GG	GG
i09687Gh	Dt_chr9	48112163	AA	AA	GG	GG	AA	GG	GG	AA	AA	GG	AA	AA	GG	GG	AA	AA	AA	GG	AA	GG	AA	AG	AA	AA	AA	GG	AA	AA	GG	AA	AA	GG	AA	AA	AA	AA	AA	AA	AA	GG	AA	AA	AA	AA	AA	GG	GG
i23631Gh	Dt_chr9	48150846	AG	AG	AG	AG	GG	AG	GG	AG	AG	GG	AG	AG	GG	AG	AG	AG	GG	AG	GG	AG	AG	GG	AG	AG	AG	AG	GG	AG	AG	GG	GG	GG	GG	GG	AG	AG	GG	AG	GG	GG	GG	AG	AG	GG	AG	AG	AG
i41356Gh	Dt_chr9	48152857	AA	AA	GG	GG	GG	GG	GG	AA	GG	AA	GG	AA	GG	GG	AA	AA	AA	GG	AA	GG	AA	AG	AA	AA	AA	GG	AA	AA	GG	AA	AA	GG	AA	AA	AA	AA	AA	AA	AA	GG	AA	GG	AA	AA	AA	GG	GG
i10777Gh	Dt_chr9	48153919	GG	GG	GG	GG	GG	AA	GG	GG	GG	GG	GG	GG	GG	GG	GG	GG	GG	GG	GG	GG	GG	GG	GG	GG	GG	GG	AG	GG	GG	GG	GG	GG	GG	GG	GG	GG	GG	GG	GG	GG	GG	AA	GG	GG	GG	GG	GG
i16743Gh	Dt_chr9	48158905	AA	AG	AG	AG	AG	AA	AA	AA	AA	AG	AA	AA	AA	AA	AA	AA	AA	AG	AA	AG	AG	AG	AG	AG	AA	AA	AA	AA	AG	AA	AG	AA	AG	AA	AA	AG	AA	AA	AA	AA	AG	AA	AA	AA	AA	AA	AA
i36350Gh	Dt_chr9	48158938	CC	CC	AA	AA	CC	AA	AA	CC	AA	CC	CC	CC	AA	AA	CC	CC	CC	AA	CC	AA	CC	AC	CC	CC	CC	AA	CC	CC	AA	CC	CC	AA	CC	CC	CC	CC	CC	CC	CC	AA	CC	AA	CC	CC	CC	AA	AA
i26491Gh	Dt_chr9	48165945	AG	AA	AA	AA	AA	AG	AG	AG	AG	AA	AG	AG	AG	AG	AG	AG	AG	AG	AG	AA	AA	AA	AA	AA	AG	AG	AG	AG	AA	AG	AA	AG	AG	AG	AG	AA	AG	AG	AG	AG	AA	AG	AG	AG	AG	AG	AG
i09691Gh	Dt_chr9	48172215	GG	GG	AA	AA	GG	AA	AA	GG	AA	GG	GG	GG	AA	AA	GG	GG	GG	AA	GG	AA	GG	AG	GG	GG	GG	AA	GG	GG	AA	GG	GG	AA	GG	GG	GG	GG	GG	GG	GG	AA	GG	AA	GG	GG	GG	AA	AA
i09695Gh	Dt_chr9	48245127	GG	AG	AG	AG	AG	GG	GG	GG	GG	AG	GG	GG	GG	GG	GG	GG	GG	AG	GG	AG	AG	AG	AG	AG	GG	GG	GG	GG	AG	GG	AG	GG	AG	GG	GG	AG	GG	GG	GG	GG	AG	GG	GG	GG	GG	GG	GG
i09696Gh	Dt_chr9	48306152	AA	AA	GG	GG	AA	GG	GG	AA	AA	AA	AA	AA	GG	GG	AA	AA	AA	GG	AA	GG	AA	AG	AA	AA	AA	GG	AA	AA	GG	AA	AA	GG	AA	AA	AA	GG	AA	AA	AA	GG	AA	AA	AA	AA	AA	GG	GG
i55433Gb	Dt_chr9	48306276	GG	AG	AG	AG	AG	GG	GG	GG	GG	AG	GG	GG	GG	GG	GG	GG	GG	AG	GG	AG	AG	AG	AG	AG	GG	GG	GG	GG	AG	GG	AG	GG	AG	GG	GG	AG	GG	GG	GG	GG	AG	GG	GG	GG	GG	GG	GG
i09697Gh	Dt_chr9	48316695	AG	AG	AA	AA	AG	AA	AA	AA	AG	AG	AG	AG	AA	AA	AG	AG	AG	AA	AG	AA	AG	AG	AG	AG	AG	AA	AG	AG	AA	AG	AG	AA	AG	AG	AG	AA	AG	AG	AG	AA	AG	AG	AG	AG	AG	AA	AA
i43239Gh	Dt_chr9	48436606	GG	AG	GG	AG	AG	AG	GG	AG	GG	GG	GG	AG	GG	GG	AG	AG	GG	GG	GG	AG	GG	AG	GG	GG	AG	AG	GG	AG	GG	AG	AG	GG	AG	GG	GG	AG	AG	GG	AG	AG	AG	AG	AG	AG	AG	AG	GG
i40913Gh	Dt_chr9	48490343	AA	AA	CC	CC	AA	CC	CC	CC	AA	AA	AA	AA	CC	CC	AA	AA	AA	CC	AA	CC	AA	AC	AA	AA	AA	CC	AA	AA	CC	AA	AA	CC	AA	AA	AA	CC	AA	AA	AA	CC	AA	AA	AA	AA	AA	CC	CC
i09054Gh	Dt_chr9	48528189	CC	AA	CC	AA	CC	AA	AA	CC	CC	CC	AA	AA	AA	CC	CC	AA	AA	AA	CC	AA	AA	AA	AA	AA	AA	AA	CC	CC	AA	AA	CC	CC	CC	AA	CC	AA	AA	AC	AA	AA	CC	AA	CC	CC	CC	AA	AA
i16736Gh	Dt_chr9	48568367	AC	AC	CC	CC	CC	AC	AC	AC	AC	CC	AC	AC	AC	AC	AC	AC	AC	CC	AC	CC	CC	CC	CC	CC	AC	CC	CC	AC	CC	AC	CC	CC	AC	AC	AC	CC	AC	AC	AC	AC	CC	AC	AC	AC	AC	CC	AC
i22039Gh	Dt_chr9	48574548	AC	AC	CC	CC	CC	AC	AC	AC	AC	CC	AC	AC	AC	AC	AC	AC	AC	CC	AC	CC	CC	CC	CC	CC	AC	CC	CC	AC	CC	AC	CC	CC	NN	AC	AC	CC	AC	AC	AC	AC	CC	AC	AC	AC	AC	CC	AC
i37767Gh	Dt_chr9	48607347	AG	GG	AG	AG	AG	AG	GG	AG	AG	AG	AG	GG	AG	AG	AG	AG	AG	AG	AG	GG	AG	AG	AG	AG	AG	AG	AG	GG	AG	AG	AG	AG	AG	AG	AG	AG	AG	AG	GG	AG	GG	GG	GG	AG	AG	AG	AG
i46679Gh	Dt_chr9	48619819	GG	AG	GG	GG	GG	GG	GG	GG	GG	GG	AG	GG	GG	GG	GG	GG	AG	GG	GG	GG	GG	GG	GG	GG	GG	GG	GG	GG	GG	GG	GG	AG	GG	GG	GG	GG	AG	GG	GG	GG	GG	AG	GG	GG	GG	GG	GG
i09643Gh	Dt_chr9	48632132	AG	AG	GG	AG	GG	GG	GG	GG	GG	GG	GG	AG	AG	GG	AG	AG	GG	GG	AG	GG	GG	AG	GG	GG	AG	GG	AG	AG	GG	GG	AG	AG	AG	AG	GG	GG	AG	AG	AG	GG	AG	AG	AG	AG	AG	GG	GG
i22308Gh	Dt_chr9	48633945	CC	CC	AA	AA	AA	CC	CC	CC	CC	AA	CC	CC	CC	CC	CC	CC	CC	AA	CC	AA	AA	AA	AA	AA	CC	AA	AA	CC	AA	CC	AA	AA	AC	CC	CC	AA	CC	CC	CC	CC	AA	CC	CC	CC	CC	CC	CC
i09645Gh	Dt_chr9	48635518	AG	AG	AA	AA	AA	AG	AG	AG	AG	AA	AG	AG	AG	AG	AG	AG	AG	AA	AG	AA	AA	AA	AA	AA	AG	AA	AA	AG	AA	AG	AA	AA	AG	AG	AG	AA	AG	AG	AG	AG	AA	AG	AG	AG	AG	AA	AG
i09646Gh	Dt_chr9	48635633	AG	AG	GG	GG	GG	AG	AG	AG	AG	GG	AG	AG	AG	AG	AG	AG	AG	GG	AG	GG	GG	GG	GG	GG	AG	GG	GG	AG	GG	AG	GG	GG	AG	AG	AG	GG	AG	AG	AG	AG	GG	AG	AG	AG	AG	GG	AG
i10740Gh	Dt_chr9	48637354	AA	AA	AA	AA	AA	CC	AA	AA	AA	AA	AA	AA	AA	AA	AA	AA	AA	AA	AA	AA	AA	AA	AA	AA	AA	AA	AA	AA	AA	AA	AA	AA	AA	AA	AA	AA	AA	AA	AA	AA	AA	AA	AA	AA	AA	AA	CC
i09845Gh	Dt_chr9	48638097	AA	CC	AA	CC	AA	AA	CC	AA	CC	AA	CC	CC	CC	CC	CC	AA	CC	CC	CC	CC	AA	CC	AA	CC	AA	AA	AC	CC	CC	CC	AA	CC	AA	CC	AA	CC	CC	AA	CC	CC	AA	CC	CC	AA	CC	CC	CC
i40266Gh	Dt_chr9	48669667	GG	GG	GG	GG	GG	GG	GG	GG	GG	GG	GG	GG	GG	GG	GG	GG	GG	GG	GG	AA	GG	GG	GG	GG	GG	GG	GG	GG	GG	AA	GG	GG	GG	GG	AA	GG	GG	GG	GG	GG	GG	GG	GG	GG	GG	GG	GG
i09650Gh	Dt_chr9	48679142	AG	AG	AG	AG	AG	AG	AG	AG	AG	AG	AG	AG	AG	AG	AG	AG	AG	AG	AG	GG	AG	AG	AG	AG	AG	AG	AG	AG	AG	GG	AG	AG	AG	AG	GG	AG	AG	AG	AG	AG	AG	AG	AG	AG	AG	AG	AG
i09651Gh	Dt_chr9	48680083	GG	GG	GG	GG	GG	GG	GG	GG	GG	GG	GG	GG	GG	GG	GG	GG	GG	GG	GG	AA	GG	GG	GG	GG	GG	GG	GG	GG	GG	AA	GG	GG	GG	GG	AA	GG	GG	GG	GG	GG	GG	GG	GG	GG	GG	GG	GG
i00554Gh	Dt_chr9	48686332	AA	AA	AA	AA	AA	AA	AA	AA	AA	AA	AA	AA	AA	AA	AA	AA	AA	AA	AA	GG	AA	AA	AA	AA	AA	AA	AA	AA	AA	GG	AA	AA	AA	AA	GG	AA	AA	AA	AA	AA	AA	AA	AA	AA	AA	AA	AA
i09652Gh	Dt_chr9	48687058	AA	AA	AG	AG	AG	AA	AA	AA	AA	AG	AA	AA	AA	AA	AA	AA	AA	AG	AA	AG	AG	AG	AG	AG	AA	AG	AG	AA	AG	AA	AG	AG	AG	AA	AA	AG	AA	AA	AA	AA	AG	AA	AA	AA	AA	AA	AA
i09654Gh	Dt_chr9	48707113	GG	GG	AG	GG	GG	AG	AG	GG	GG	AG	GG	GG	GG	AG	GG	GG	AG	AG	GG	AG	AG	AG	AG	AG	GG	AG	GG	GG	AG	AG	GG	AG	GG	GG	AG	AG	GG	GG	GG	AG	GG	GG	GG	GG	GG	AG	AG
i09655Gh	Dt_chr9	48719571	AA	AA	AG	AA	AG	AG	AG	AG	AG	AG	AG	AA	AA	AG	AA	AA	AG	AG	AA	AG	AG	AG	AG	AG	AA	AG	AA	AA	AG	AG	AA	AG	AA	AA	AG	AG	AA	AA	AA	AG	AA	AA	AA	AA	AA	AG	AG
i09656Gh	Dt_chr9	48745715	AA	AA	AG	AG	AG	AA	AG	AA	AA	AG	AA	AA	AA	AA	AA	AA	AA	AG	AA	AG	AG	AG	AG	AG	AA	AG	AG	AA	AG	AA	AG	AG	AG	AA	AA	AG	AA	AA	AA	AA	AG	AA	AA	AA	AA	AA	AA
i41953Gh	Dt_chr9	48749280	GG	GG	AG	AG	AG	GG	AG	GG	GG	AG	GG	GG	GG	GG	GG	GG	GG	AG	GG	AG	AG	AG	AG	AG	GG	AG	AG	GG	AG	GG	AG	AG	AG	GG	GG	AG	GG	GG	GG	GG	AG	GG	GG	GG	GG	GG	GG
i10688Gh	Dt_chr9	48889778	CC	CC	CC	CC	CC	CC	CC	CC	CC	CC	CC	CC	CC	CC	CC	CC	CC	CC	CC	CC	CC	CC	CC	CC	CC	CC	CC	CC	CC	CC	CC	AA	CC	CC	CC	CC	CC	CC	CC	AA	CC	CC	CC	CC	CC	CC	CC
i00460Gh	Dt_chr9	48991697	AA	AA	AA	AG	AG	AG	AG	AA	AG	AA	AA	AG	AA	AA	AA	AA	AA	AA	AA	AA	AA	AA	AA	AA	AA	AA	AA	AG	AG	AA	AA	AG	AA	AA	AA	AA	AA	AG	AA	AG	AA	AA	AG	AA	AA	AA	AG
i36108Gh	Dt_chr9	49041847	AG	AA	AG	AG	AG	AG	AA	AG	AG	AG	AG	AG	AG	AG	AG	AG	AG	AG	AG	AA	AG	AG	AG	AG	AG	AA	AG	AA	AG	AG	AG	AG	AG	AA	AG	AA	AG	AG	AG	AA	AG	AA	AA	AG	AG	AG	AG
i01076Gh	Dt_chr9	49148801	AA	AA	AA	AG	AA	AG	AG	AA	AG	AA	AG	AA	AA	AA	AA	AA	AA	AA	AA	AG	AA	AG	AA	AA	AA	AA	AG	AA	AA	AA	AA	AA	AA	AA	AA	AG	AA	AG	AA	AA	AA	AA	AA	AA	AA	AA	AA
i38854Gh	Dt_chr9	49234467	GG	GG	GG	GG	AA	GG	GG	AA	AA	GG	AA	GG	GG	GG	GG	GG	GG	GG	GG	GG	AA	GG	AA	GG	GG	GG	GG	GG	GG	GG	GG	GG	GG	GG	GG	GG	GG	GG	GG	GG	GG	GG	GG	GG	GG	GG	GG
i09626Gh	Dt_chr9	49309585	CC	CC	AC	CC	AC	AC	AC	CC	AC	AC	AC	CC	CC	AC	CC	CC	AC	AC	CC	CC	AC	AC	AC	AC	CC	AC	CC	CC	AC	AC	CC	AC	CC	CC	CC	AC	CC	CC	CC	AC	CC	CC	CC	CC	CC	AC	AC
i19574Gh	Dt_chr9	49312204	AA	AA	AG	AA	AG	AG	AG	AA	AG	AG	AG	AA	AA	AG	AA	AA	AG	AG	AA	AA	AG	AG	AG	AG	AA	AG	AA	AA	AG	AG	AA	AG	AA	AA	AA	AG	AA	AA	AA	AG	AA	AA	AA	AA	AA	AG	AG
i22689Gh	Dt_chr9	49332521	CC	CC	CC	CC	CC	AA	CC	CC	CC	CC	CC	CC	CC	CC	CC	AA	CC	CC	CC	CC	CC	CC	CC	CC	AA	AA	CC	CC	CC	CC	CC	CC	CC	CC	CC	CC	CC	CC	CC	CC	CC	CC	CC	CC	CC	CC	CC
i09629Gh	Dt_chr9	49335429	AA	AA	GG	AA	GG	GG	GG	AA	GG	GG	GG	AA	AA	GG	AA	AA	GG	GG	AA	AA	GG	AG	GG	GG	AA	GG	AA	AA	GG	GG	AA	GG	AA	AA	AA	GG	AA	AA	AA	GG	AA	AA	AA	AA	AA	GG	GG
i09630Gh	Dt_chr9	49335629	AA	AA	GG	AA	GG	GG	GG	AA	GG	GG	GG	AA	AA	GG	AA	AA	GG	GG	AA	AA	GG	AG	GG	GG	AA	GG	AA	AA	GG	GG	AA	GG	AA	AA	AA	GG	AA	AA	AA	GG	AA	AA	AA	AA	AA	GG	GG
i09631Gh	Dt_chr9	49335792	AG	AG	GG	AG	GG	GG	GG	AG	GG	GG	GG	AG	AG	GG	AG	AG	GG	GG	AG	AG	GG	AG	GG	GG	AG	GG	AG	AG	GG	GG	AG	GG	AG	AG	AG	GG	AG	AG	AG	GG	AG	AG	AG	AG	AG	GG	GG
i09633Gh	Dt_chr9	49404857	AA	AA	AG	AA	AG	AG	AG	AA	AG	AG	AG	AA	AA	AG	AA	AA	AG	AG	AA	AA	AG	AG	AG	AG	AA	AG	AA	AA	AG	AG	AA	AG	AA	AA	AG	AG	AA	AA	AA	AG	AA	AA	AA	AA	AA	AG	AG
i11844Gh	Dt_chr9	49502605	AC	AC	AC	AC	AA	AC	AA	AC	AA	AA	AA	AC	AA	AC	AC	AA	AC	AA	AC	AC	AA	AA	AA	AA	AA	AA	AA	AC	AA	AA	AA	AC	AC	AC	AA	AA	AA	AA	AC	AC	AA	AA	AC	AA	AC	AC	AA
[truncated: 254 more rows]
[truncated: 73 more columns]
