# Supplementary material for: Regional association analysis-based fine mapping of three clustered QTL for verticillium wilt resistance in cotton (G. hirsutum. L)
Source: BMC Genomics. 2017 Aug 25;18:661. doi: 10.1186/s12864-017-4074-y (PMC6389109; doi:10.1186/s12864-017-4074-y)
Supplement: Supplementary file 4 — LD between pairs of SNPs. SNPs are indicated by physical position, and the corresponding SNP name is indicated in Additional file 3: Table S3. (XLSX 8341 kb) [file 12864_2017_4074_MOESM4_ESM.xlsx]

## Sheet: Table S4
Locus1	Position1	Locus2	Position2	Dist_bp	R^2	DPrime	pDiseq
Dt_chr9	14658503	Dt_chr9	14657776	727	0.0028706	0.141827	0.572251
Dt_chr9	14686573	Dt_chr9	14657776	28797	0.000431958	0.128205	1
Dt_chr9	14686573	Dt_chr9	14658503	28070	0.0354456	0.453704	0.0501195
Dt_chr9	14686693	Dt_chr9	14657776	28917	0.00037657	0.120879	1
Dt_chr9	14686693	Dt_chr9	14658503	28190	0.0143128	0.278788	0.232501
Dt_chr9	14686693	Dt_chr9	14686573	120	0.00166597	0.190476	1
Dt_chr9	14687862	Dt_chr9	14657776	30086	0.00342739	0.251559	0.752148
Dt_chr9	14687862	Dt_chr9	14658503	29359	0.00585224	0.12285	0.433246
Dt_chr9	14687862	Dt_chr9	14686573	1289	0.000286862	0.0555556	1
Dt_chr9	14687862	Dt_chr9	14686693	1169	0.299578	0.79346	1.20121e-08
Dt_chr9	14699242	Dt_chr9	14657776	41466	0.00196829	0.0883191	0.755006
Dt_chr9	14699242	Dt_chr9	14658503	40739	0.0165928	0.202871	0.17353
Dt_chr9	14699242	Dt_chr9	14686573	12669	0.0373932	0.291667	0.0428991
Dt_chr9	14699242	Dt_chr9	14686693	12549	0.083605	0.435626	0.00370387
Dt_chr9	14699242	Dt_chr9	14687862	11380	0.072214	0.279279	0.00559911
Dt_chr9	14713148	Dt_chr9	14657776	55372	0.003125	0.125	0.558908
Dt_chr9	14713148	Dt_chr9	14658503	54645	0.00597237	0.107692	0.447471
Dt_chr9	14713148	Dt_chr9	14686573	26575	1.24008e-05	0.00952381	1
Dt_chr9	14713148	Dt_chr9	14686693	26455	0.0198413	0.380952	0.145496
Dt_chr9	14713148	Dt_chr9	14687862	25286	0.00891986	0.182857	0.406937
Dt_chr9	14713148	Dt_chr9	14699242	13906	0.0966976	0.578378	0.000936465
Dt_chr9	14713274	Dt_chr9	14657776	55498	0.000925926	0.0972222	0.771031
Dt_chr9	14713274	Dt_chr9	14658503	54771	0.000544236	0.0272537	0.85301
Dt_chr9	14713274	Dt_chr9	14686573	26701	0.0144676	0.277778	0.232077
Dt_chr9	14713274	Dt_chr9	14686693	26581	0.0950417	0.628571	0.00110167
Dt_chr9	14713274	Dt_chr9	14687862	25412	0.0026455	0.0714286	0.688393
Dt_chr9	14713274	Dt_chr9	14699242	14032	0.0086371	0.144737	0.330542
Dt_chr9	14713274	Dt_chr9	14713148	126	0.0124902	0.148148	0.255458
Dt_chr9	14715780	Dt_chr9	14657776	58004	0.0038821	0.138462	0.551012
Dt_chr9	14715780	Dt_chr9	14658503	57277	0.00174456	0.0496528	0.706476
Dt_chr9	14715780	Dt_chr9	14686573	29207	0.0692929	0.742424	0.0051092
Dt_chr9	14715780	Dt_chr9	14686693	29087	0.00721501	0.238095	0.459133
Dt_chr9	14715780	Dt_chr9	14687862	27918	0.00106371	0.0630631	0.838825
Dt_chr9	14715780	Dt_chr9	14699242	16538	0.028891	0.316239	0.072358
Dt_chr9	14715780	Dt_chr9	14713148	2632	0.00567403	0.0767045	0.438501
Dt_chr9	14715780	Dt_chr9	14713274	2506	2.99303e-05	0.00664452	1
Dt_chr9	14716653	Dt_chr9	14657776	58877	0.00391405	0.0654206	0.617939
Dt_chr9	14716653	Dt_chr9	14658503	58150	0.000645178	0.0703125	1
Dt_chr9	14716653	Dt_chr9	14686573	30080	0.00649351	0.116883	0.407573
Dt_chr9	14716653	Dt_chr9	14686693	29960	0.004329	0.0909091	0.438605
Dt_chr9	14716653	Dt_chr9	14687862	28791	0.0191396	0.277108	0.185352
Dt_chr9	14716653	Dt_chr9	14699242	17411	3.51729e-05	0.0123457	1
Dt_chr9	14716653	Dt_chr9	14713148	3505	0.00548885	0.290909	0.527022
Dt_chr9	14716653	Dt_chr9	14713274	3379	0.0801068	1	0.00170115
Dt_chr9	14716653	Dt_chr9	14715780	873	0.000823045	0.0666667	0.761573
Dt_chr9	14723939	Dt_chr9	14657776	66163	0.00251618	0.134615	0.769715
Dt_chr9	14723939	Dt_chr9	14658503	65436	0.0335764	0.213223	0.0648425
Dt_chr9	14723939	Dt_chr9	14686573	37366	0.0510811	0.460317	0.0165779
Dt_chr9	14723939	Dt_chr9	14686693	37246	0.0197897	0.285714	0.151434
Dt_chr9	14723939	Dt_chr9	14687862	36077	0.00977462	0.138514	0.324451
Dt_chr9	14723939	Dt_chr9	14699242	24697	0.0427859	0.278846	0.0315379
Dt_chr9	14723939	Dt_chr9	14713148	10791	2.93255e-05	0.00727273	1
Dt_chr9	14723939	Dt_chr9	14713274	10665	0.00670996	0.0939394	0.457999
Dt_chr9	14723939	Dt_chr9	14715780	8159	0.0107143	0.142857	0.344777
Dt_chr9	14723939	Dt_chr9	14716653	7286	0.0178571	0.375	0.222111
Dt_chr9	14734377	Dt_chr9	14657776	76601	0.015441	0.271255	0.224863
Dt_chr9	14734377	Dt_chr9	14658503	75874	0.00556437	0.0919331	0.448605
Dt_chr9	14734377	Dt_chr9	14686573	47804	0.00318182	0.0933333	0.620522
Dt_chr9	14734377	Dt_chr9	14686693	47684	0.028356	0.480519	0.0823598
Dt_chr9	14734377	Dt_chr9	14687862	46515	0.0604653	0.484029	0.00779253
Dt_chr9	14734377	Dt_chr9	14699242	35135	0.00721111	0.160839	0.420888
Dt_chr9	14734377	Dt_chr9	14713148	21229	7.78331e-06	0.00284091	1
Dt_chr9	14734377	Dt_chr9	14713274	21103	0.0125782	0.136213	0.252445
Dt_chr9	14734377	Dt_chr9	14715780	18597	0.000318979	0.0181818	0.847564
Dt_chr9	14734377	Dt_chr9	14716653	17724	0.00119617	0.0789474	0.75721
Dt_chr9	14734377	Dt_chr9	14723939	10438	0.0502446	0.275568	0.0222015
Dt_chr9	14734468	Dt_chr9	14657776	76692	0.00513419	0.180253	0.55625
Dt_chr9	14734468	Dt_chr9	14658503	75965	0.0158033	0.132353	0.194989
Dt_chr9	14734468	Dt_chr9	14686573	47895	0.00273358	0.128205	0.633736
Dt_chr9	14734468	Dt_chr9	14686693	47775	0.0529222	0.564103	0.0148706
Dt_chr9	14734468	Dt_chr9	14687862	46606	0.061632	0.427885	0.0087094
Dt_chr9	14734468	Dt_chr9	14699242	35226	0.00141452	0.061144	0.69914
Dt_chr9	14734468	Dt_chr9	14713148	21320	0.00713755	0.0939394	0.443964
Dt_chr9	14734468	Dt_chr9	14713274	21194	0.0047619	0.0714286	0.463244
Dt_chr9	14734468	Dt_chr9	14715780	18688	0.000736179	0.0312076	0.848821
Dt_chr9	14734468	Dt_chr9	14716653	17815	0.0111682	0.375874	0.344186
Dt_chr9	14734468	Dt_chr9	14723939	10529	0.0236358	0.16453	0.100284
Dt_chr9	14734468	Dt_chr9	14734377	91	0.200953	0.515604	1.23306e-06
Dt_chr9	14746553	Dt_chr9	14657776	88777	0.0120706	0.289941	0.253255
Dt_chr9	14746553	Dt_chr9	14658503	88050	0.0187258	0.139178	0.144917
Dt_chr9	14746553	Dt_chr9	14686573	59980	0.00458554	0.160494	0.481833
Dt_chr9	14746553	Dt_chr9	14686693	59860	0.0414434	0.480519	0.030819
Dt_chr9	14746553	Dt_chr9	14687862	58691	0.0635063	0.410319	0.00941194
Dt_chr9	14746553	Dt_chr9	14699242	47311	1.99231e-05	0.00591716	1
Dt_chr9	14746553	Dt_chr9	14713148	33405	0.00325029	0.065625	0.571084
Dt_chr9	14746553	Dt_chr9	14713274	33279	0.00280773	0.0539084	0.581993
Dt_chr9	14746553	Dt_chr9	14715780	30773	0.000167832	0.0153846	1
Dt_chr9	14746553	Dt_chr9	14716653	29900	0.000777001	0.0909091	1
Dt_chr9	14746553	Dt_chr9	14723939	22614	0.0211039	0.147727	0.142265
Dt_chr9	14746553	Dt_chr9	14734377	12176	0.198381	0.538462	1.33161e-06
Dt_chr9	14746553	Dt_chr9	14734468	12085	0.934218	1	7.55135e-32
Dt_chr9	14755884	Dt_chr9	14657776	98108	0.051941	0.326923	0.0225459
Dt_chr9	14755884	Dt_chr9	14658503	97381	0.000723737	0.0592885	0.819279
Dt_chr9	14755884	Dt_chr9	14686573	69311	0.0093985	0.105263	0.367557
Dt_chr9	14755884	Dt_chr9	14686693	69191	0.00012025	0.047619	1
Dt_chr9	14755884	Dt_chr9	14687862	68022	0.000325627	0.0540541	1
Dt_chr9	14755884	Dt_chr9	14699242	56642	0.0760525	0.382716	0.00623744
Dt_chr9	14755884	Dt_chr9	14713148	42736	4.62535e-05	0.0108696	1
Dt_chr9	14755884	Dt_chr9	14713274	42610	0.0243271	0.34058	0.106745
Dt_chr9	14755884	Dt_chr9	14715780	40104	0.0907407	0.777778	0.000759174
Dt_chr9	14755884	Dt_chr9	14716653	39231	0.0123457	0.166667	0.255042
Dt_chr9	14755884	Dt_chr9	14723939	31945	0.0586635	0.453125	0.0112563
Dt_chr9	14755884	Dt_chr9	14734377	21507	0.09689	0.473684	0.00158885
Dt_chr9	14755884	Dt_chr9	14734468	21416	0.0219958	0.25995	0.114335
Dt_chr9	14755884	Dt_chr9	14746553	9331	0.0437063	0.384615	0.0378014
Dt_chr9	14761002	Dt_chr9	14657776	103226	0.00793261	0.103809	0.393503
Dt_chr9	14761002	Dt_chr9	14658503	102499	0.014002	0.323864	0.281951
Dt_chr9	14761002	Dt_chr9	14686573	74429	0.0357143	0.214286	0.0776148
Dt_chr9	14761002	Dt_chr9	14686693	74309	0.00415594	0.0730838	0.495768
Dt_chr9	14761002	Dt_chr9	14687862	73140	0.00153999	0.0644933	0.777707
Dt_chr9	14761002	Dt_chr9	14699242	61760	0.052133	0.389978	0.0226851
Dt_chr9	14761002	Dt_chr9	14713148	47854	0.00588235	0.235294	0.590702
Dt_chr9	14761002	Dt_chr9	14713274	47728	0.0191737	0.362745	0.188927
Dt_chr9	14761002	Dt_chr9	14715780	45222	0.0703979	0.843137	0.00271401
Dt_chr9	14761002	Dt_chr9	14716653	44349	0.010724	0.126214	0.374067
Dt_chr9	14761002	Dt_chr9	14723939	37063	0.0215795	0.338235	0.122819
Dt_chr9	14761002	Dt_chr9	14734377	26625	0.0188245	0.256966	0.175012
Dt_chr9	14761002	Dt_chr9	14734468	26534	0.0154994	0.268657	0.195771
Dt_chr9	14761002	Dt_chr9	14746553	14449	0.0236788	0.348416	0.117171
Dt_chr9	14761002	Dt_chr9	14755884	5118	0.480297	0.852941	3.17675e-11
Dt_chr9	14786153	Dt_chr9	14657776	128377	NaN	NaN	NaN
Dt_chr9	14786153	Dt_chr9	14658503	127650	NaN	NaN	NaN
Dt_chr9	14786153	Dt_chr9	14686573	99580	NaN	NaN	NaN
Dt_chr9	14786153	Dt_chr9	14686693	99460	NaN	NaN	NaN
Dt_chr9	14786153	Dt_chr9	14687862	98291	NaN	NaN	NaN
Dt_chr9	14786153	Dt_chr9	14699242	86911	NaN	NaN	NaN
Dt_chr9	14786153	Dt_chr9	14713148	73005	NaN	NaN	NaN
Dt_chr9	14786153	Dt_chr9	14713274	72879	NaN	NaN	NaN
Dt_chr9	14786153	Dt_chr9	14715780	70373	NaN	NaN	NaN
Dt_chr9	14786153	Dt_chr9	14716653	69500	NaN	NaN	NaN
Dt_chr9	14786153	Dt_chr9	14723939	62214	NaN	NaN	NaN
Dt_chr9	14786153	Dt_chr9	14734377	51776	NaN	NaN	NaN
Dt_chr9	14786153	Dt_chr9	14734468	51685	NaN	NaN	NaN
Dt_chr9	14786153	Dt_chr9	14746553	39600	NaN	NaN	NaN
Dt_chr9	14786153	Dt_chr9	14755884	30269	NaN	NaN	NaN
Dt_chr9	14786153	Dt_chr9	14761002	25151	NaN	NaN	NaN
Dt_chr9	14789635	Dt_chr9	14657776	131859	0.0120706	0.289941	0.253255
Dt_chr9	14789635	Dt_chr9	14658503	131132	0.0187258	0.139178	0.144917
Dt_chr9	14789635	Dt_chr9	14686573	103062	0.00458554	0.160494	0.481833
Dt_chr9	14789635	Dt_chr9	14686693	102942	0.0414434	0.480519	0.030819
Dt_chr9	14789635	Dt_chr9	14687862	101773	0.0635063	0.410319	0.00941194
Dt_chr9	14789635	Dt_chr9	14699242	90393	1.99231e-05	0.00591716	1
Dt_chr9	14789635	Dt_chr9	14713148	76487	0.00325029	0.065625	0.571084
Dt_chr9	14789635	Dt_chr9	14713274	76361	0.00280773	0.0539084	0.581993
Dt_chr9	14789635	Dt_chr9	14715780	73855	0.000167832	0.0153846	1
Dt_chr9	14789635	Dt_chr9	14716653	72982	0.000777001	0.0909091	1
Dt_chr9	14789635	Dt_chr9	14723939	65696	0.0211039	0.147727	0.142265
Dt_chr9	14789635	Dt_chr9	14734377	55258	0.198381	0.538462	1.33161e-06
Dt_chr9	14789635	Dt_chr9	14734468	55167	0.934218	1	7.55135e-32
Dt_chr9	14789635	Dt_chr9	14746553	43082	1	1	1.56537e-35
Dt_chr9	14789635	Dt_chr9	14755884	33751	0.0437063	0.384615	0.0378014
Dt_chr9	14789635	Dt_chr9	14761002	28633	0.0236788	0.348416	0.117171
Dt_chr9	14789635	Dt_chr9	14786153	3482	NaN	NaN	NaN
Dt_chr9	14789989	Dt_chr9	14657776	132213	0.00762176	0.100952	0.303124
Dt_chr9	14789989	Dt_chr9	14658503	131486	0.00105912	0.116981	1
Dt_chr9	14789989	Dt_chr9	14686573	103416	0.00942563	0.148454	0.380624
Dt_chr9	14789989	Dt_chr9	14686693	103296	0.00942563	0.148454	0.380624
Dt_chr9	14789989	Dt_chr9	14687862	102127	0.00474406	0.146988	0.480345
Dt_chr9	14789989	Dt_chr9	14699242	90747	0.000205897	0.0684211	1
Dt_chr9	14789989	Dt_chr9	14713148	76841	0.00307202	0.226667	0.738406
Dt_chr9	14789989	Dt_chr9	14713274	76715	0.073259	1	0.00335859
Dt_chr9	14789989	Dt_chr9	14715780	74209	0.0002912	0.0432432	1
Dt_chr9	14789989	Dt_chr9	14716653	73336	1	1	1.02611e-14
Dt_chr9	14789989	Dt_chr9	14723939	66050	0.0393241	0.619355	0.0455086
Dt_chr9	14789989	Dt_chr9	14734377	55612	0.00639844	0.202703	0.497393
Dt_chr9	14789989	Dt_chr9	14734468	55521	0.00743439	0.319231	0.509266
Dt_chr9	14789989	Dt_chr9	14746553	43436	0.00123885	0.125926	0.752577
Dt_chr9	14789989	Dt_chr9	14755884	34105	0.0220909	0.246809	0.11744
Dt_chr9	14789989	Dt_chr9	14761002	28987	0.0182575	0.182178	0.156545
Dt_chr9	14789989	Dt_chr9	14786153	3836	NaN	NaN	NaN
Dt_chr9	14789989	Dt_chr9	14789635	354	0.00123885	0.125926	0.752577
Dt_chr9	14813433	Dt_chr9	14657776	155657	0.00196213	0.120879	0.770773
Dt_chr9	14813433	Dt_chr9	14658503	154930	0.00947364	0.111364	0.357626
Dt_chr9	14813433	Dt_chr9	14686573	126860	0.00151846	0.0892857	0.810561
Dt_chr9	14813433	Dt_chr9	14686693	126740	0.0700175	0.546485	0.00705847
Dt_chr9	14813433	Dt_chr9	14687862	125571	0.0153175	0.176319	0.235
Dt_chr9	14813433	Dt_chr9	14699242	114191	0.00276173	0.0720391	0.696613
Dt_chr9	14813433	Dt_chr9	14713148	100285	0.0029274	0.0714286	0.574515
Dt_chr9	14813433	Dt_chr9	14713274	100159	0.0436788	0.208995	0.0270382
Dt_chr9	14813433	Dt_chr9	14715780	97653	0.0135338	0.157895	0.257769
Dt_chr9	14813433	Dt_chr9	14716653	96780	0.0225564	0.473684	0.131671
Dt_chr9	14813433	Dt_chr9	14723939	89494	0.0129341	0.115646	0.271918
Dt_chr9	14813433	Dt_chr9	14734377	79056	0.004329	0.0909091	0.569918
Dt_chr9	14813433	Dt_chr9	14734468	78965	0.00249155	0.0600962	0.711395
Dt_chr9	14813433	Dt_chr9	14746553	66880	0.00141963	0.0430622	0.716481
Dt_chr9	14813433	Dt_chr9	14755884	57549	0.0117655	0.206349	0.260523
Dt_chr9	14813433	Dt_chr9	14761002	52431	0.0019595	0.103641	0.794074
Dt_chr9	14813433	Dt_chr9	14786153	27280	NaN	NaN	NaN
Dt_chr9	14813433	Dt_chr9	14789635	23798	0.00141963	0.0430622	0.716481
Dt_chr9	14813433	Dt_chr9	14789989	23444	0.0279954	0.578571	0.0989373
Dt_chr9	14824433	Dt_chr9	14657776	166657	0.91453	1	1.23306e-15
Dt_chr9	14824433	Dt_chr9	14658503	165930	0.00662193	0.22526	0.543183
Dt_chr9	14824433	Dt_chr9	14686573	137860	7.4173e-05	0.0555556	1
Dt_chr9	14824433	Dt_chr9	14686693	137740	0.00646678	0.52381	0.689681
Dt_chr9	14824433	Dt_chr9	14687862	136571	0.00177286	0.189189	0.752911
Dt_chr9	14824433	Dt_chr9	14699242	125191	3.51729e-05	0.0123457	1
Dt_chr9	14824433	Dt_chr9	14713148	111285	0.00642857	0.1875	0.532482
Dt_chr9	14824433	Dt_chr9	14713274	111159	0.000925926	0.0972222	0.771031
Dt_chr9	14824433	Dt_chr9	14715780	108653	0.00740741	0.2	0.362518
Dt_chr9	14824433	Dt_chr9	14716653	107780	0.000342936	0.166667	1
Dt_chr9	14824433	Dt_chr9	14723939	100494	0.000496032	0.0625	1
Dt_chr9	14824433	Dt_chr9	14734377	90056	0.00850611	0.210526	0.353045
Dt_chr9	14824433	Dt_chr9	14734468	89965	0.00976449	0.25995	0.361586
Dt_chr9	14824433	Dt_chr9	14746553	77880	0.00699301	0.230769	0.379881
Dt_chr9	14824433	Dt_chr9	14755884	68549	0.0326003	0.270833	0.0621449
Dt_chr9	14824433	Dt_chr9	14761002	63431	0.010724	0.126214	0.374067
Dt_chr9	14824433	Dt_chr9	14786153	38280	NaN	NaN	NaN
Dt_chr9	14824433	Dt_chr9	14789635	34798	0.00699301	0.230769	0.379881
Dt_chr9	14824433	Dt_chr9	14789989	34444	2.91172e-06	0.0166667	1
Dt_chr9	14824433	Dt_chr9	14813433	11000	0.000278474	0.047619	1
Dt_chr9	14829857	Dt_chr9	14657776	172081	0.00461611	0.173364	0.558358
Dt_chr9	14829857	Dt_chr9	14658503	171354	0.0181662	0.141827	0.194306
Dt_chr9	14829857	Dt_chr9	14686573	143284	0.0036007	0.144654	0.630566
Dt_chr9	14829857	Dt_chr9	14686693	143164	0.0542753	0.568733	0.0145288
Dt_chr9	14829857	Dt_chr9	14687862	141995	0.0531054	0.388067	0.0164484
Dt_chr9	14829857	Dt_chr9	14699242	130615	0.00192635	0.0711176	0.696904
Dt_chr9	14829857	Dt_chr9	14713148	116709	0.005	0.08	0.452448
Dt_chr9	14829857	Dt_chr9	14713274	116583	0.00280773	0.0539084	0.581993
Dt_chr9	14829857	Dt_chr9	14715780	114077	1.87741e-05	0.00497512	1
Dt_chr9	14829857	Dt_chr9	14716653	113204	0.0165525	0.433962	0.223622
Dt_chr9	14829857	Dt_chr9	14723939	105918	0.0313845	0.186321	0.065949
Dt_chr9	14829857	Dt_chr9	14734377	95480	0.191507	0.511533	2.95094e-06
Dt_chr9	14829857	Dt_chr9	14734468	95389	0.966488	1	2.7968e-33
Dt_chr9	14829857	Dt_chr9	14746553	83304	0.870876	0.965167	3.97788e-29
Dt_chr9	14829857	Dt_chr9	14755884	73973	0.0203464	0.253731	0.167446
Dt_chr9	14829857	Dt_chr9	14761002	68855	0.0143782	0.262511	0.20102
Dt_chr9	14829857	Dt_chr9	14786153	43704	NaN	NaN	NaN
Dt_chr9	14829857	Dt_chr9	14789635	40222	0.870876	0.965167	3.97788e-29
Dt_chr9	14829857	Dt_chr9	14789989	39868	0.00832554	0.332075	0.508591
Dt_chr9	14829857	Dt_chr9	14813433	16424	0.00155909	0.0466733	0.714952
Dt_chr9	14829857	Dt_chr9	14824433	5424	0.00904284	0.253731	0.364823
Dt_chr9	14830300	Dt_chr9	14657776	172524	0.00037657	0.120879	1
Dt_chr9	14830300	Dt_chr9	14658503	171797	0.0143128	0.278788	0.232501
Dt_chr9	14830300	Dt_chr9	14686573	143727	0.00166597	0.190476	1
Dt_chr9	14830300	Dt_chr9	14686693	143607	0.887891	0.94228	1.48258e-20
Dt_chr9	14830300	Dt_chr9	14687862	142438	0.353821	0.862306	4.38165e-10
Dt_chr9	14830300	Dt_chr9	14699242	131058	0.083605	0.435626	0.00370387
Dt_chr9	14830300	Dt_chr9	14713148	117152	0.0198413	0.380952	0.145496
Dt_chr9	14830300	Dt_chr9	14713274	117026	0.0950417	0.628571	0.00110167
Dt_chr9	14830300	Dt_chr9	14715780	114520	0.0169633	0.365079	0.215384
Dt_chr9	14830300	Dt_chr9	14716653	113647	0.004329	0.0909091	0.438605
Dt_chr9	14830300	Dt_chr9	14723939	106361	0.0340909	0.375	0.0548928
Dt_chr9	14830300	Dt_chr9	14734377	95923	0.028356	0.480519	0.0823598
Dt_chr9	14830300	Dt_chr9	14734468	95832	0.0529222	0.564103	0.0148706
Dt_chr9	14830300	Dt_chr9	14746553	83747	0.0414434	0.480519	0.030819
Dt_chr9	14830300	Dt_chr9	14755884	74416	0.00012025	0.047619	1
Dt_chr9	14830300	Dt_chr9	14761002	69298	0.00415594	0.0730838	0.495768
Dt_chr9	14830300	Dt_chr9	14786153	44147	NaN	NaN	NaN
Dt_chr9	14830300	Dt_chr9	14789635	40665	0.0414434	0.480519	0.030819
Dt_chr9	14830300	Dt_chr9	14789989	40311	0.00942563	0.148454	0.380624
Dt_chr9	14830300	Dt_chr9	14813433	16867	0.0700175	0.546485	0.00705847
Dt_chr9	14830300	Dt_chr9	14824433	5867	0.00646678	0.52381	0.689681
Dt_chr9	14830300	Dt_chr9	14829857	443	0.0356475	0.460916	0.0524167
Dt_chr9	14846555	Dt_chr9	14657776	188779	0.0111054	0.328671	0.377731
Dt_chr9	14846555	Dt_chr9	14658503	188052	0.000201769	0.0165289	1
Dt_chr9	14846555	Dt_chr9	14686573	159982	0.000549451	0.0555556	1
Dt_chr9	14846555	Dt_chr9	14686693	159862	0.0109285	0.208791	0.335668
Dt_chr9	14846555	Dt_chr9	14687862	158693	0.00546734	0.101871	0.434883
Dt_chr9	14846555	Dt_chr9	14699242	147313	0.00161377	0.0532544	0.698809
Dt_chr9	14846555	Dt_chr9	14713148	133407	0.144033	0.518519	5.14144e-05
Dt_chr9	14846555	Dt_chr9	14713274	133281	0.0297619	0.178571	0.0926212
Dt_chr9	14846555	Dt_chr9	14715780	130775	0.0135944	0.138462	0.256622
Dt_chr9	14846555	Dt_chr9	14716653	129902	0.019425	0.384615	0.141349
Dt_chr9	14846555	Dt_chr9	14723939	122616	0.00799201	0.103896	0.362269
Dt_chr9	14846555	Dt_chr9	14734377	112178	0.00163951	0.0578512	0.706428
Dt_chr9	14846555	Dt_chr9	14734468	112087	0.0149797	0.152422	0.198693
Dt_chr9	14846555	Dt_chr9	14746553	100002	0.0115976	0.127273	0.272714
Dt_chr9	14846555	Dt_chr9	14755884	90671	0.0157343	0.272727	0.25191
Dt_chr9	14846555	Dt_chr9	14761002	85553	0.00144173	0.101604	0.795059
Dt_chr9	14846555	Dt_chr9	14786153	60402	NaN	NaN	NaN
Dt_chr9	14846555	Dt_chr9	14789635	56920	0.0115976	0.127273	0.272714
Dt_chr9	14846555	Dt_chr9	14789989	56566	0.0219147	0.446875	0.182783
Dt_chr9	14846555	Dt_chr9	14813433	33122	0.00394343	0.0649351	0.582687
Dt_chr9	14846555	Dt_chr9	14824433	22122	0.019425	0.454545	0.220895
Dt_chr9	14846555	Dt_chr9	14829857	16698	0.0208924	0.176672	0.140859
Dt_chr9	14846555	Dt_chr9	14830300	16255	0.0109285	0.208791	0.335668
Dt_chr9	14849370	Dt_chr9	14657776	191594	0.00037657	0.120879	1
Dt_chr9	14849370	Dt_chr9	14658503	190867	0.0143128	0.278788	0.232501
Dt_chr9	14849370	Dt_chr9	14686573	162797	0.00166597	0.190476	1
Dt_chr9	14849370	Dt_chr9	14686693	162677	1	1	7.12777e-24
Dt_chr9	14849370	Dt_chr9	14687862	161508	0.299578	0.79346	1.20121e-08
Dt_chr9	14849370	Dt_chr9	14699242	150128	0.083605	0.435626	0.00370387
Dt_chr9	14849370	Dt_chr9	14713148	136222	0.0198413	0.380952	0.145496
Dt_chr9	14849370	Dt_chr9	14713274	136096	0.0950417	0.628571	0.00110167
Dt_chr9	14849370	Dt_chr9	14715780	133590	0.00721501	0.238095	0.459133
Dt_chr9	14849370	Dt_chr9	14716653	132717	0.004329	0.0909091	0.438605
Dt_chr9	14849370	Dt_chr9	14723939	125431	0.0197897	0.285714	0.151434
Dt_chr9	14849370	Dt_chr9	14734377	114993	0.028356	0.480519	0.0823598
Dt_chr9	14849370	Dt_chr9	14734468	114902	0.0529222	0.564103	0.0148706
Dt_chr9	14849370	Dt_chr9	14746553	102817	0.0414434	0.480519	0.030819
Dt_chr9	14849370	Dt_chr9	14755884	93486	0.00012025	0.047619	1
Dt_chr9	14849370	Dt_chr9	14761002	88368	0.00415594	0.0730838	0.495768
Dt_chr9	14849370	Dt_chr9	14786153	63217	NaN	NaN	NaN
Dt_chr9	14849370	Dt_chr9	14789635	59735	0.0414434	0.480519	0.030819
Dt_chr9	14849370	Dt_chr9	14789989	59381	0.00942563	0.148454	0.380624
Dt_chr9	14849370	Dt_chr9	14813433	35937	0.0700175	0.546485	0.00705847
Dt_chr9	14849370	Dt_chr9	14824433	24937	0.00646678	0.52381	0.689681
Dt_chr9	14849370	Dt_chr9	14829857	19513	0.0542753	0.568733	0.0145288
Dt_chr9	14849370	Dt_chr9	14830300	19070	0.887891	0.94228	1.48258e-20
Dt_chr9	14849370	Dt_chr9	14846555	2815	0.0109285	0.208791	0.335668
Dt_chr9	14865269	Dt_chr9	14657776	207493	1.28376e-05	0.010989	1
Dt_chr9	14865269	Dt_chr9	14658503	206766	0.075142	0.278788	0.00334894
Dt_chr9	14865269	Dt_chr9	14686573	178696	0.0268466	0.381818	0.0931045
Dt_chr9	14865269	Dt_chr9	14686693	178576	0.0650124	0.591837	0.00720339
Dt_chr9	14865269	Dt_chr9	14687862	177407	0.0362899	0.305019	0.0477291
Dt_chr9	14865269	Dt_chr9	14699242	166027	0.0018315	0.0659341	0.698433
Dt_chr9	14865269	Dt_chr9	14713148	152121	0.00388742	0.0851852	0.569314
Dt_chr9	14865269	Dt_chr9	14713274	151995	0.0414952	0.237654	0.0403619
Dt_chr9	14865269	Dt_chr9	14715780	149489	0.0107143	0.125	0.265026
Dt_chr9	14865269	Dt_chr9	14716653	148616	0.0358383	0.53125	0.0640919
Dt_chr9	14865269	Dt_chr9	14723939	141330	0.029541	0.196429	0.0686872
Dt_chr9	14865269	Dt_chr9	14734377	130892	0.00282489	0.0746753	0.575423
Dt_chr9	14865269	Dt_chr9	14734468	130801	0.00107839	0.0345553	0.853081
Dt_chr9	14865269	Dt_chr9	14746553	118716	0.001998	0.0454545	0.714118
Dt_chr9	14865269	Dt_chr9	14755884	109385	0.00251116	0.107143	0.651408
Dt_chr9	14865269	Dt_chr9	14761002	104267	0.00857673	0.243697	0.432472
Dt_chr9	14865269	Dt_chr9	14786153	79116	NaN	NaN	NaN
Dt_chr9	14865269	Dt_chr9	14789635	75634	0.001998	0.0454545	0.714118
Dt_chr9	14865269	Dt_chr9	14789989	75280	0.0414825	0.625397	0.0434792
Dt_chr9	14865269	Dt_chr9	14813433	51836	0.0827515	0.323308	0.00192552
Dt_chr9	14865269	Dt_chr9	14824433	40836	0.00111607	0.107143	0.769104
Dt_chr9	14865269	Dt_chr9	14829857	35412	0.00181538	0.0448113	0.713681
Dt_chr9	14865269	Dt_chr9	14830300	34969	0.0650124	0.591837	0.00720339
Dt_chr9	14865269	Dt_chr9	14846555	18714	0.0124875	0.113636	0.271408
Dt_chr9	14865269	Dt_chr9	14849370	15899	0.0650124	0.591837	0.00720339
Dt_chr9	14865337	Dt_chr9	14657776	207561	0.000705569	0.160839	1
Dt_chr9	14865337	Dt_chr9	14658503	206834	0.0088614	0.213223	0.350223
Dt_chr9	14865337	Dt_chr9	14686573	178764	0.00251038	0.227273	0.761186
Dt_chr9	14865337	Dt_chr9	14686693	178644	0.944904	1	1.56811e-22
Dt_chr9	14865337	Dt_chr9	14687862	177475	0.273629	0.73713	5.40991e-08
Dt_chr9	14865337	Dt_chr9	14699242	166095	0.0723562	0.393939	0.00518633
Dt_chr9	14865337	Dt_chr9	14713148	152189	0.0242225	0.409091	0.143355
Dt_chr9	14865337	Dt_chr9	14713274	152063	0.0794123	0.557823	0.00324584
Dt_chr9	14865337	Dt_chr9	14715780	149557	0.0100186	0.272727	0.334984
Dt_chr9	14865337	Dt_chr9	14716653	148684	0.0166976	0.183673	0.229457
Dt_chr9	14865337	Dt_chr9	14723939	141398	0.025974	0.318182	0.0990623
Dt_chr9	14865337	Dt_chr9	14734377	130960	0.0187837	0.380165	0.150561
Dt_chr9	14865337	Dt_chr9	14734468	130869	0.0405389	0.479895	0.0331563
Dt_chr9	14865337	Dt_chr9	14746553	118784	0.0311507	0.404959	0.0614074
Dt_chr9	14865337	Dt_chr9	14755884	109453	0.0010436	0.0340909	0.769787
Dt_chr9	14865337	Dt_chr9	14761002	104335	0.0135295	0.135654	0.306215
Dt_chr9	14865337	Dt_chr9	14786153	79184	NaN	NaN	NaN
Dt_chr9	14865337	Dt_chr9	14789635	75702	0.0311507	0.404959	0.0614074
Dt_chr9	14865337	Dt_chr9	14789989	75348	0.0278409	0.2625	0.0889101
Dt_chr9	14865337	Dt_chr9	14813433	51904	0.0572907	0.480519	0.0100636
Dt_chr9	14865337	Dt_chr9	14824433	40904	0.00742115	0.545455	0.693129
Dt_chr9	14865337	Dt_chr9	14829857	35480	0.041844	0.48542	0.0322406
Dt_chr9	14865337	Dt_chr9	14830300	35037	0.837923	0.941691	1.61515e-19
Dt_chr9	14865337	Dt_chr9	14846555	18782	0.0158932	0.244755	0.236348
Dt_chr9	14865337	Dt_chr9	14849370	15967	0.944904	1	1.56811e-22
Dt_chr9	14865337	Dt_chr9	14865269	68	0.0516913	0.512987	0.0172495
Dt_chr9	14865338	Dt_chr9	14657776	207562	0.000389408	0.0555556	1
Dt_chr9	14865338	Dt_chr9	14658503	206835	0.0430905	0.233766	0.0278159
Dt_chr9	14865338	Dt_chr9	14686573	178765	0.00761036	0.197279	0.470482
Dt_chr9	14865338	Dt_chr9	14686693	178645	0.000701459	0.0555556	0.809986
Dt_chr9	14865338	Dt_chr9	14687862	177476	0.00263678	0.0810811	0.692065
Dt_chr9	14865338	Dt_chr9	14699242	166096	0.0451231	0.328947	0.0297295
Dt_chr9	14865338	Dt_chr9	14713148	152190	0.0168506	0.154827	0.184946
Dt_chr9	14865338	Dt_chr9	14713274	152064	0.00670996	0.0939394	0.457999
Dt_chr9	14865338	Dt_chr9	14715780	149558	3.75375e-05	0.00833333	1
Dt_chr9	14865338	Dt_chr9	14716653	148685	0.016005	0.420455	0.213581
Dt_chr9	14865338	Dt_chr9	14723939	141399	0.00947364	0.111364	0.357626
Dt_chr9	14865338	Dt_chr9	14734377	130961	0.0128561	0.159884	0.253805
Dt_chr9	14865338	Dt_chr9	14734468	130870	0.0521105	0.270604	0.0161535
Dt_chr9	14865338	Dt_chr9	14746553	118785	0.0628205	0.291667	0.00954619
Dt_chr9	14865338	Dt_chr9	14755884	109454	0.00123289	0.076087	0.817271
Dt_chr9	14865338	Dt_chr9	14761002	104336	0.00925926	0.25	0.431936
Dt_chr9	14865338	Dt_chr9	14786153	79185	NaN	NaN	NaN
Dt_chr9	14865338	Dt_chr9	14789635	75703	0.0628205	0.291667	0.00954619
Dt_chr9	14865338	Dt_chr9	14789989	75349	0.00705016	0.303571	0.494067
Dt_chr9	14865338	Dt_chr9	14813433	51905	0.00797194	0.0892857	0.361713
Dt_chr9	14865338	Dt_chr9	14824433	40905	0.000389408	0.0555556	1
Dt_chr9	14865338	Dt_chr9	14829857	35481	0.0552856	0.278302	0.0159528
Dt_chr9	14865338	Dt_chr9	14830300	35038	0.000343715	0.04375	1
Dt_chr9	14865338	Dt_chr9	14846555	18783	0.000395695	0.0205761	0.855399
Dt_chr9	14865338	Dt_chr9	14849370	15968	0.000701459	0.0555556	0.809986
Dt_chr9	14865338	Dt_chr9	14865269	69	0.027182	0.188636	0.097288
Dt_chr9	14865338	Dt_chr9	14865337	1	0.00243629	0.100529	0.635902
Dt_chr9	14879675	Dt_chr9	14657776	221899	0.00321655	0.204013	0.764068
Dt_chr9	14879675	Dt_chr9	14658503	221172	0.00722755	0.113834	0.449525
Dt_chr9	14879675	Dt_chr9	14686573	193102	7.17404e-05	0.0227743	1
Dt_chr9	14879675	Dt_chr9	14686693	192982	0.017024	0.223744	0.216516
Dt_chr9	14879675	Dt_chr9	14687862	191813	0.000127206	0.0211516	1
Dt_chr9	14879675	Dt_chr9	14699242	180433	0.0127858	0.204013	0.236042
Dt_chr9	14879675	Dt_chr9	14713148	166527	0.0261842	0.255309	0.117307
Dt_chr9	14879675	Dt_chr9	14713274	166401	0.0106728	0.121212	0.337271
Dt_chr9	14879675	Dt_chr9	14715780	163895	0.0320552	0.294466	0.054686
Dt_chr9	14879675	Dt_chr9	14716653	163022	0.000428836	0.0490868	1
Dt_chr9	14879675	Dt_chr9	14723939	155736	0.00324267	0.076087	0.575315
Dt_chr9	14879675	Dt_chr9	14734377	145298	0.00125652	0.0367372	0.701806
Dt_chr9	14879675	Dt_chr9	14734468	145207	9.0087e-05	0.0133779	1
Dt_chr9	14879675	Dt_chr9	14746553	133122	0.000655152	0.0298913	0.851052
Dt_chr9	14879675	Dt_chr9	14755884	123791	0.0137112	0.184932	0.243259
Dt_chr9	14879675	Dt_chr9	14761002	118673	0.00496327	0.136986	0.591514
Dt_chr9	14879675	Dt_chr9	14786153	93522	NaN	NaN	NaN
Dt_chr9	14879675	Dt_chr9	14789635	90040	0.000655152	0.0298913	0.851052
Dt_chr9	14879675	Dt_chr9	14789989	89686	0.00447116	0.176056	0.51165
Dt_chr9	14879675	Dt_chr9	14813433	66242	0.000148898	0.0144928	1
Dt_chr9	14879675	Dt_chr9	14824433	55242	0.00881908	0.353261	0.365394
Dt_chr9	14879675	Dt_chr9	14829857	49818	0.000286388	0.02379	1
Dt_chr9	14879675	Dt_chr9	14830300	49375	0.017024	0.223744	0.216516
Dt_chr9	14879675	Dt_chr9	14846555	33120	0.00543067	0.0846154	0.453993
Dt_chr9	14879675	Dt_chr9	14849370	30305	0.017024	0.223744	0.216516
Dt_chr9	14879675	Dt_chr9	14865269	14406	0.00218798	0.0555556	0.706674
Dt_chr9	14879675	Dt_chr9	14865337	14338	0.0241497	0.259029	0.0973645
Dt_chr9	14879675	Dt_chr9	14865338	14337	0.0198221	0.167549	0.134321
Dt_chr9	14879977	Dt_chr9	14657776	222201	0.00621643	0.0950226	0.411154
Dt_chr9	14879977	Dt_chr9	14658503	221474	0.00102526	0.0703125	0.800344
Dt_chr9	14879977	Dt_chr9	14686573	193404	0.0381895	1	0.0400277
Dt_chr9	14879977	Dt_chr9	14686693	193284	0.0049892	0.365079	0.736461
Dt_chr9	14879977	Dt_chr9	14687862	192115	0.016607	0.459459	0.266994
Dt_chr9	14879977	Dt_chr9	14699242	180735	0.00849735	0.316239	0.417198
Dt_chr9	14879977	Dt_chr9	14713148	166829	0.0202581	0.422222	0.18737
Dt_chr9	14879977	Dt_chr9	14713274	166703	0.00315126	0.12605	0.604833
Dt_chr9	14879977	Dt_chr9	14715780	164197	0.0117647	0.2	0.292921
Dt_chr9	14879977	Dt_chr9	14716653	163324	0.00387315	0.444444	0.690878
Dt_chr9	14879977	Dt_chr9	14723939	156038	0.000787815	0.0625	0.802008
Dt_chr9	14879977	Dt_chr9	14734377	145600	0.0454076	0.385965	0.0317957
Dt_chr9	14879977	Dt_chr9	14734468	145509	0.0382171	0.40796	0.0407478
Dt_chr9	14879977	Dt_chr9	14746553	133424	0.0494995	0.487179	0.0202724
Dt_chr9	14879977	Dt_chr9	14755884	124093	0.0196078	0.166667	0.196327
Dt_chr9	14879977	Dt_chr9	14761002	118975	0.00941759	0.100346	0.283743
Dt_chr9	14879977	Dt_chr9	14786153	93824	NaN	NaN	NaN
Dt_chr9	14879977	Dt_chr9	14789635	90342	0.0494995	0.487179	0.0202724
Dt_chr9	14879977	Dt_chr9	14789989	89988	0.00197737	0.344444	1
Dt_chr9	14879977	Dt_chr9	14813433	66544	0.000442282	0.047619	1
Dt_chr9	14879977	Dt_chr9	14824433	55544	0.0087146	0.117647	0.386715
Dt_chr9	14879977	Dt_chr9	14829857	50120	0.0362284	0.402985	0.0430309
Dt_chr9	14879977	Dt_chr9	14830300	49677	0.0174386	0.68254	0.192887
Dt_chr9	14879977	Dt_chr9	14846555	33422	0.000137118	0.030303	1
Dt_chr9	14879977	Dt_chr9	14849370	30607	0.0049892	0.365079	0.736461
Dt_chr9	14879977	Dt_chr9	14865269	14708	0.000787815	0.0625	0.802008
Dt_chr9	14879977	Dt_chr9	14865337	14640	0.00614791	0.393939	0.52147
Dt_chr9	14879977	Dt_chr9	14865338	14639	0.00477478	0.173611	0.609354
Dt_chr9	14879977	Dt_chr9	14879675	302	0.00251866	0.0943683	0.607374
Dt_chr9	14887772	Dt_chr9	14657776	229996	0.0115207	0.16129	0.26413
Dt_chr9	14887772	Dt_chr9	14658503	229269	0.0231932	0.33388	0.109694
Dt_chr9	14887772	Dt_chr9	14686573	201199	0.150401	0.433871	0.000159253
Dt_chr9	14887772	Dt_chr9	14686693	201079	0.000288018	0.0714286	1
Dt_chr9	14887772	Dt_chr9	14687862	199910	0.00847174	0.283088	0.450415
Dt_chr9	14887772	Dt_chr9	14699242	188530	0.0240968	0.207813	0.138074
Dt_chr9	14887772	Dt_chr9	14713148	174624	0.00497485	0.110119	0.48654
Dt_chr9	14887772	Dt_chr9	14713274	174498	0.000133582	0.0239198	1
Dt_chr9	14887772	Dt_chr9	14715780	171992	0.0309437	0.446023	0.0630845
Dt_chr9	14887772	Dt_chr9	14716653	171119	0.00515903	0.119355	0.42607
Dt_chr9	14887772	Dt_chr9	14723939	163833	0.0248617	0.292339	0.110066
Dt_chr9	14887772	Dt_chr9	14734377	153395	0.0194846	0.209459	0.157038
Dt_chr9	14887772	Dt_chr9	14734468	153304	0.0778959	0.482955	0.0048451
Dt_chr9	14887772	Dt_chr9	14746553	141219	0.0679029	0.466797	0.00592852
Dt_chr9	14887772	Dt_chr9	14755884	131888	0.0520146	0.234222	0.0208504
Dt_chr9	14887772	Dt_chr9	14761002	126770	0.0844778	0.370968	0.00441739
Dt_chr9	14887772	Dt_chr9	14786153	101619	NaN	NaN	NaN
Dt_chr9	14887772	Dt_chr9	14789635	98137	0.0679029	0.466797	0.00592852
Dt_chr9	14887772	Dt_chr9	14789989	97783	0.00515903	0.119355	0.42607
Dt_chr9	14887772	Dt_chr9	14813433	74339	0.000927065	0.0564516	0.820276
Dt_chr9	14887772	Dt_chr9	14824433	63339	0.0159907	0.199413	0.232972
Dt_chr9	14887772	Dt_chr9	14829857	57915	0.0727823	0.475	0.00519143
Dt_chr9	14887772	Dt_chr9	14830300	57472	0.000288018	0.0714286	1
Dt_chr9	14887772	Dt_chr9	14846555	41217	0.00633488	0.17217	0.491866
Dt_chr9	14887772	Dt_chr9	14849370	38402	0.000288018	0.0714286	1
Dt_chr9	14887772	Dt_chr9	14865269	22503	0.0029562	0.113636	0.648939
Dt_chr9	14887772	Dt_chr9	14865337	22435	0.000771724	0.113636	1
Dt_chr9	14887772	Dt_chr9	14865338	22434	0.104382	0.654762	0.000504301
Dt_chr9	14887772	Dt_chr9	14879675	8097	0.000441084	0.0333333	0.819213
Dt_chr9	14887772	Dt_chr9	14879977	7795	0.000325839	0.0215054	0.762037
Dt_chr9	14888638	Dt_chr9	14657776	230862	0.00380026	0.0644654	0.619129
Dt_chr9	14888638	Dt_chr9	14658503	230135	0.00801909	0.284848	0.376357
Dt_chr9	14888638	Dt_chr9	14686573	202065	0.00521275	0.0969388	0.425444
Dt_chr9	14888638	Dt_chr9	14686693	201945	0.00417223	0.0892857	0.442053
Dt_chr9	14888638	Dt_chr9	14687862	200776	0.00585293	0.153455	0.511944
Dt_chr9	14888638	Dt_chr9	14699242	189396	0.015106	0.25625	0.204026
Dt_chr9	14888638	Dt_chr9	14713148	175490	0.0237912	0.57037	0.12415
Dt_chr9	14888638	Dt_chr9	14713274	175364	0.048426	0.781132	0.020606
Dt_chr9	14888638	Dt_chr9	14715780	172858	0.00783237	0.338889	0.531623
Dt_chr9	14888638	Dt_chr9	14716653	171985	0.0668569	0.258567	0.0193658
Dt_chr9	14888638	Dt_chr9	14723939	164699	0.000389408	0.0555556	1
Dt_chr9	14888638	Dt_chr9	14734377	154261	0.00105943	0.0744444	0.758629
Dt_chr9	14888638	Dt_chr9	14734468	154170	0.0166991	0.432692	0.223565
Dt_chr9	14888638	Dt_chr9	14746553	142085	0.0074908	0.278788	0.380121
Dt_chr9	14888638	Dt_chr9	14755884	132754	0.000853965	0.173611	1
Dt_chr9	14888638	Dt_chr9	14761002	127636	0.00251839	0.380208	1
Dt_chr9	14888638	Dt_chr9	14786153	102485	NaN	NaN	NaN
Dt_chr9	14888638	Dt_chr9	14789635	99003	0.0074908	0.278788	0.380121
Dt_chr9	14888638	Dt_chr9	14789989	98649	0.0465534	0.227358	0.0519438
Dt_chr9	14888638	Dt_chr9	14813433	75205	0.00019834	0.0403226	1
Dt_chr9	14888638	Dt_chr9	14824433	64205	0.000379097	0.173611	1
Dt_chr9	14888638	Dt_chr9	14829857	58781	0.017331	0.438679	0.222202
Dt_chr9	14888638	Dt_chr9	14830300	58338	0.00417223	0.0892857	0.442053
Dt_chr9	14888638	Dt_chr9	14846555	42083	0.0187894	0.449074	0.220739
Dt_chr9	14888638	Dt_chr9	14849370	39268	0.00417223	0.0892857	0.442053
Dt_chr9	14888638	Dt_chr9	14865269	23369	0.00848044	0.291667	0.372973
Dt_chr9	14888638	Dt_chr9	14865337	23301	0.0031565	0.0798969	0.693825
Dt_chr9	14888638	Dt_chr9	14865338	23300	0.00507421	0.233766	0.535002
Dt_chr9	14888638	Dt_chr9	14879675	8963	0.00675454	0.191781	0.531927
Dt_chr9	14888638	Dt_chr9	14879977	8661	0.00403074	0.449074	0.690204
Dt_chr9	14888638	Dt_chr9	14887772	866	0.0180207	0.206256	0.224575
Dt_chr9	14900680	Dt_chr9	14657776	242904	0.00375529	0.09699	0.498321
Dt_chr9	14900680	Dt_chr9	14658503	242177	0.00594952	0.15	0.516282
Dt_chr9	14900680	Dt_chr9	14686573	214107	0.00239217	0.190476	0.778838
Dt_chr9	14900680	Dt_chr9	14686693	213987	0.00325348	0.068323	0.573416
Dt_chr9	14900680	Dt_chr9	14687862	212818	0.000730132	0.0733591	0.819724
Dt_chr9	14900680	Dt_chr9	14699242	201438	0.0424873	0.259259	0.0368854
Dt_chr9	14900680	Dt_chr9	14713148	187532	0.00988683	0.22963	0.368417
Dt_chr9	14900680	Dt_chr9	14713274	187406	0	0	1
Dt_chr9	14900680	Dt_chr9	14715780	184900	0.010352	0.142857	0.274669
Dt_chr9	14900680	Dt_chr9	14716653	184027	0.000172533	0.0217391	1
Dt_chr9	14900680	Dt_chr9	14723939	176741	0.00177462	0.0816327	0.67161
Dt_chr9	14900680	Dt_chr9	14734377	166303	0.0124892	0.154135	0.264856
Dt_chr9	14900680	Dt_chr9	14734468	166212	0.000932836	0.0485075	0.828503
Dt_chr9	14900680	Dt_chr9	14746553	154127	0.00734049	0.142857	0.390977
Dt_chr9	14900680	Dt_chr9	14755884	144796	0.00475543	0.076087	0.432473
Dt_chr9	14900680	Dt_chr9	14761002	139678	3.54722e-06	0.00255754	1
Dt_chr9	14900680	Dt_chr9	14786153	114527	NaN	NaN	NaN
Dt_chr9	14900680	Dt_chr9	14789635	111045	0.00734049	0.142857	0.390977
Dt_chr9	14900680	Dt_chr9	14789989	110691	0.00201205	0.0822222	0.69934
Dt_chr9	14900680	Dt_chr9	14813433	87247	0.0437273	0.398496	0.0301536
Dt_chr9	14900680	Dt_chr9	14824433	76247	0.000172533	0.0217391	1
Dt_chr9	14900680	Dt_chr9	14829857	70823	0.000631438	0.0405117	0.830037
Dt_chr9	14900680	Dt_chr9	14830300	70380	2.68882e-05	0.00621118	1
Dt_chr9	14900680	Dt_chr9	14846555	54125	0.00525561	0.142857	0.517681
Dt_chr9	14900680	Dt_chr9	14849370	51310	0.00325348	0.068323	0.573416
Dt_chr9	14900680	Dt_chr9	14865269	35411	0.0013587	0.0625	0.829091
Dt_chr9	14900680	Dt_chr9	14865337	35343	0.00194748	0.0513834	0.590097
Dt_chr9	14900680	Dt_chr9	14865338	35342	0.000139784	0.0205761	1
Dt_chr9	14900680	Dt_chr9	14879675	21005	0.00229074	0.0684932	0.659874
Dt_chr9	14900680	Dt_chr9	14879977	20703	0.0439654	0.275362	0.0328673
Dt_chr9	14900680	Dt_chr9	14887772	12908	0.000161808	0.0140449	1
Dt_chr9	14900680	Dt_chr9	14888638	12042	0.000134795	0.0192308	1
Dt_chr9	14904355	Dt_chr9	14657776	246579	0.00362649	0.134096	0.553367
Dt_chr9	14904355	Dt_chr9	14658503	245852	0.00824772	0.125926	0.347584
Dt_chr9	14904355	Dt_chr9	14686573	217782	6.03093e-05	0.01287	1
Dt_chr9	14904355	Dt_chr9	14686693	217662	0.017875	0.37037	0.214741
Dt_chr9	14904355	Dt_chr9	14687862	216493	0.00555951	0.142342	0.540547
Dt_chr9	14904355	Dt_chr9	14699242	205113	0.104304	0.593162	0.000519554
Dt_chr9	14904355	Dt_chr9	14713148	191207	1	1	4.79731e-33
Dt_chr9	14904355	Dt_chr9	14713274	191081	0.00782014	0.121212	0.443154
Dt_chr9	14904355	Dt_chr9	14715780	188575	0.011365	0.106607	0.329804
Dt_chr9	14904355	Dt_chr9	14716653	187702	0.000957967	0.118519	1
Dt_chr9	14904355	Dt_chr9	14723939	180416	3.75375e-05	0.00833333	1
Dt_chr9	14904355	Dt_chr9	14734377	169978	0.000168259	0.0132064	1
Dt_chr9	14904355	Dt_chr9	14734468	169887	0.00848926	0.106061	0.342885
Dt_chr9	14904355	Dt_chr9	14746553	157802	0.0058562	0.0909722	0.451191
Dt_chr9	14904355	Dt_chr9	14755884	148471	1.06686e-05	0.00833333	1
Dt_chr9	14904355	Dt_chr9	14761002	143353	0.005005	0.222222	0.591159
Dt_chr9	14904355	Dt_chr9	14786153	118202	NaN	NaN	NaN
Dt_chr9	14904355	Dt_chr9	14789635	114720	0.0058562	0.0909722	0.451191
Dt_chr9	14904355	Dt_chr9	14789989	114366	0.00230473	0.202273	0.74092
Dt_chr9	14904355	Dt_chr9	14813433	90922	0.000370149	0.025731	0.852188
Dt_chr9	14904355	Dt_chr9	14824433	79922	0.00708091	0.195946	0.366336
Dt_chr9	14904355	Dt_chr9	14829857	74498	0.00466066	0.0784512	0.568599
Dt_chr9	14904355	Dt_chr9	14830300	74055	0.017875	0.37037	0.214741
Dt_chr9	14904355	Dt_chr9	14846555	57800	0.13155	0.510288	0.000120063
Dt_chr9	14904355	Dt_chr9	14849370	54985	0.017875	0.37037	0.214741
Dt_chr9	14904355	Dt_chr9	14865269	39086	0.00390698	0.0864646	0.570997
Dt_chr9	14904355	Dt_chr9	14865337	39018	0.0219561	0.39899	0.144618
Dt_chr9	14904355	Dt_chr9	14865338	39017	0.0162114	0.154122	0.18771
Dt_chr9	14904355	Dt_chr9	14879675	24680	0.0264061	0.258937	0.0845135
Dt_chr9	14904355	Dt_chr9	14879977	24378	0.018427	0.412346	0.189077
Dt_chr9	14904355	Dt_chr9	14887772	16583	0.00691928	0.127315	0.479123
Dt_chr9	14904355	Dt_chr9	14888638	15717	0.0221169	0.562963	0.128053
Dt_chr9	14904355	Dt_chr9	14900680	3675	0.0111804	0.244444	0.274489
Dt_chr9	14904954	Dt_chr9	14657776	247178	0.0014786	0.1067	0.772733
Dt_chr9	14904954	Dt_chr9	14658503	246451	4.24771e-05	0.00685544	1
Dt_chr9	14904954	Dt_chr9	14686573	218381	6.73727e-06	0.00584795	1
Dt_chr9	14904954	Dt_chr9	14686693	218261	0.0984692	0.704434	0.000595975
Dt_chr9	14904954	Dt_chr9	14687862	217092	0.019664	0.217148	0.166248
Dt_chr9	14904954	Dt_chr9	14699242	205712	0.0102963	0.151194	0.330464
Dt_chr9	14904954	Dt_chr9	14713148	191806	0.0290982	0.203226	0.086665
Dt_chr9	14904954	Dt_chr9	14713274	191680	0.0331454	0.201754	0.063793
Dt_chr9	14904954	Dt_chr9	14715780	189174	7.41565e-05	0.0107527	1
Dt_chr9	14904954	Dt_chr9	14716653	188301	0.0149549	0.354839	0.229637
Dt_chr9	14904954	Dt_chr9	14723939	181015	0.00477217	0.0763547	0.469732
Dt_chr9	14904954	Dt_chr9	14734377	170577	0.0217999	0.200627	0.130522
Dt_chr9	14904954	Dt_chr9	14734468	170486	0.00137259	0.0403226	0.714668
Dt_chr9	14904954	Dt_chr9	14746553	158401	0.000194466	0.0146628	1
Dt_chr9	14904954	Dt_chr9	14755884	149070	0.0117492	0.224138	0.261426
Dt_chr9	14904954	Dt_chr9	14761002	143952	0.00338532	0.148073	0.605668
Dt_chr9	14904954	Dt_chr9	14786153	118801	NaN	NaN	NaN
Dt_chr9	14904954	Dt_chr9	14789635	115319	0.000194466	0.0146628	1
Dt_chr9	14904954	Dt_chr9	14789989	114965	0.00584144	0.23871	0.514678
Dt_chr9	14904954	Dt_chr9	14813433	91521	0.0815191	0.310345	0.00201941
Dt_chr9	14904954	Dt_chr9	14824433	80521	0.00444939	0.193548	0.550248
Dt_chr9	14904954	Dt_chr9	14829857	75097	0.000165709	0.0139988	1
Dt_chr9	14904954	Dt_chr9	14830300	74654	0.127939	0.802956	6.79983e-05
Dt_chr9	14904954	Dt_chr9	14846555	58399	0.0143827	0.134796	0.204486
Dt_chr9	14904954	Dt_chr9	14849370	55584	0.0984692	0.704434	0.000595975
Dt_chr9	14904954	Dt_chr9	14865269	39685	0.0393344	0.205069	0.0436289
Dt_chr9	14904954	Dt_chr9	14865337	39617	0.0817255	0.623824	0.00193797
Dt_chr9	14904954	Dt_chr9	14865338	39616	0.00190001	0.0474138	0.714261
Dt_chr9	14904954	Dt_chr9	14879675	25279	0.0109816	0.137681	0.265583
Dt_chr9	14904954	Dt_chr9	14879977	24977	0.0298589	0.425287	0.074665
Dt_chr9	14904954	Dt_chr9	14887772	17182	0.00014308	0.025	1
Dt_chr9	14904954	Dt_chr9	14888638	16316	0.00489261	0.200269	0.547877
Dt_chr9	14904954	Dt_chr9	14900680	4274	0.00997658	0.187192	0.290081
Dt_chr9	14904954	Dt_chr9	14904355	599	0.0237794	0.189606	0.129772
Dt_chr9	14908752	Dt_chr9	14657776	250976	0.0419464	0.250794	0.059927
Dt_chr9	14908752	Dt_chr9	14658503	250249	0.00353774	0.1875	0.729668
Dt_chr9	14908752	Dt_chr9	14686573	222179	0.0136241	0.189003	0.19898
Dt_chr9	14908752	Dt_chr9	14686693	222059	0.0400786	0.32417	0.0519837
Dt_chr9	14908752	Dt_chr9	14687862	220890	0.0244331	0.360434	0.129208
Dt_chr9	14908752	Dt_chr9	14699242	209510	0.0206234	0.344444	0.145013
Dt_chr9	14908752	Dt_chr9	14713148	195604	0.00113138	0.0923318	0.733423
Dt_chr9	14908752	Dt_chr9	14713274	195478	0.013828	0.462963	0.281392
Dt_chr9	14908752	Dt_chr9	14715780	192972	0.00801469	0.40404	0.481005
Dt_chr9	14908752	Dt_chr9	14716653	192099	0.000312652	0.01973	1
Dt_chr9	14908752	Dt_chr9	14723939	184813	0.0304413	0.577061	0.0831948
Dt_chr9	14908752	Dt_chr9	14734377	174375	0.0304758	0.468468	0.076665
Dt_chr9	14908752	Dt_chr9	14734468	174284	0.00442083	0.205387	0.504808
Dt_chr9	14908752	Dt_chr9	14746553	162199	0.0157894	0.394872	0.295752
Dt_chr9	14908752	Dt_chr9	14755884	152868	0.0327621	0.309942	0.0710562
Dt_chr9	14908752	Dt_chr9	14761002	147750	0.0275454	0.228758	0.103531
Dt_chr9	14908752	Dt_chr9	14786153	122599	NaN	NaN	NaN
Dt_chr9	14908752	Dt_chr9	14789635	119117	0.0157894	0.394872	0.295752
Dt_chr9	14908752	Dt_chr9	14789989	118763	0.000700935	0.0280374	0.565869
Dt_chr9	14908752	Dt_chr9	14813433	95319	0.0122183	0.365591	0.305246
Dt_chr9	14908752	Dt_chr9	14824433	84319	0.01313	0.134172	0.227944
Dt_chr9	14908752	Dt_chr9	14829857	78895	0.00377832	0.193162	0.729477
Dt_chr9	14908752	Dt_chr9	14830300	78452	0.0400786	0.32417	0.0519837
Dt_chr9	14908752	Dt_chr9	14846555	62197	0.00319024	0.180556	0.730309
Dt_chr9	14908752	Dt_chr9	14849370	59382	0.0400786	0.32417	0.0519837
Dt_chr9	14908752	Dt_chr9	14865269	43483	0.0133471	0.375661	0.300741
Dt_chr9	14908752	Dt_chr9	14865337	43415	0.0362358	0.31713	0.0610763
Dt_chr9	14908752	Dt_chr9	14865338	43414	0.0367808	0.738839	0.0629736
Dt_chr9	14908752	Dt_chr9	14879675	29077	0.0102881	0.277778	0.302561
Dt_chr9	14908752	Dt_chr9	14879977	28775	0.000727272	0.228758	1
Dt_chr9	14908752	Dt_chr9	14887772	20980	0.000838701	0.0543478	0.669049
Dt_chr9	14908752	Dt_chr9	14888638	20114	6.61376e-05	0.00952381	1
Dt_chr9	14908752	Dt_chr9	14900680	8072	2.03293e-05	0.0288066	1
Dt_chr9	14908752	Dt_chr9	14904355	4397	0.00166044	0.109589	0.727018
Dt_chr9	14908752	Dt_chr9	14904954	3798	0.00741175	0.309942	0.492772
Dt_chr9	14938870	Dt_chr9	14657776	281094	0.00380026	0.0644654	0.619129
Dt_chr9	14938870	Dt_chr9	14658503	280367	0.00704635	0.271605	0.542769
Dt_chr9	14938870	Dt_chr9	14686573	252297	0.00669411	0.527778	0.690029
Dt_chr9	14938870	Dt_chr9	14686693	252177	0.0445223	0.291667	0.0366034
Dt_chr9	14938870	Dt_chr9	14687862	251008	0.00692516	0.163655	0.5078
Dt_chr9	14938870	Dt_chr9	14699242	239628	0.015106	0.25625	0.204026
Dt_chr9	14938870	Dt_chr9	14713148	225722	0.00126984	0.133333	0.765167
Dt_chr9	14938870	Dt_chr9	14713274	225596	0.00294046	0.155844	0.75234
Dt_chr9	14938870	Dt_chr9	14715780	223090	0.000638157	0.0984849	1
Dt_chr9	14938870	Dt_chr9	14716653	222217	0.000110791	0.0984849	1
Dt_chr9	14938870	Dt_chr9	14723939	214931	0.00572214	0.212963	0.544771
Dt_chr9	14938870	Dt_chr9	14734377	204493	0.0219544	0.338889	0.123707
Dt_chr9	14938870	Dt_chr9	14734468	204402	0.00181068	0.11194	0.7618
Dt_chr9	14938870	Dt_chr9	14746553	192317	0.00759401	0.237179	0.374907
Dt_chr9	14938870	Dt_chr9	14755884	182986	0.000853965	0.173611	1
Dt_chr9	14938870	Dt_chr9	14761002	177868	0.00324507	0.416667	1
Dt_chr9	14938870	Dt_chr9	14786153	152717	NaN	NaN	NaN
Dt_chr9	14938870	Dt_chr9	14789635	149235	0.00759401	0.237179	0.374907
Dt_chr9	14938870	Dt_chr9	14789989	148881	2.91172e-06	0.0166667	1
Dt_chr9	14938870	Dt_chr9	14813433	125437	0.017307	0.37037	0.223059
Dt_chr9	14938870	Dt_chr9	14824433	114437	0.000379097	0.173611	1
Dt_chr9	14938870	Dt_chr9	14829857	109013	0.00135458	0.0984849	0.764466
Dt_chr9	14938870	Dt_chr9	14830300	108570	0.0445223	0.291667	0.0366034
Dt_chr9	14938870	Dt_chr9	14846555	92315	0.00759401	0.237179	0.374907
Dt_chr9	14938870	Dt_chr9	14849370	89500	0.0445223	0.291667	0.0366034
Dt_chr9	14938870	Dt_chr9	14865269	73601	0.0074908	0.278788	0.380121
Dt_chr9	14938870	Dt_chr9	14865337	73533	0.0399849	0.284364	0.0447063
Dt_chr9	14938870	Dt_chr9	14865338	73532	0.00207119	0.134897	0.754584
Dt_chr9	14938870	Dt_chr9	14879675	59195	0.0262684	0.40404	0.106015
Dt_chr9	14938870	Dt_chr9	14879977	58893	0.019987	1	0.2091
Dt_chr9	14938870	Dt_chr9	14887772	51098	0.00034582	0.113636	1
Dt_chr9	14938870	Dt_chr9	14888638	50232	0.0052312	0.072327	0.351045
Dt_chr9	14938870	Dt_chr9	14900680	38190	0.00293554	0.291667	0.729398
Dt_chr9	14938870	Dt_chr9	14904355	34515	0.000757189	0.106061	1
Dt_chr9	14938870	Dt_chr9	14904954	33916	0.00174561	0.130117	0.764896
Dt_chr9	14938870	Dt_chr9	14908752	30118	0.186182	0.505241	0.000460486
Dt_chr9	14939593	Dt_chr9	14657776	281817	0.00621643	0.0950226	0.411154
Dt_chr9	14939593	Dt_chr9	14658503	281090	0.0398201	0.453125	0.0367773
Dt_chr9	14939593	Dt_chr9	14686573	253020	0.000117869	0.0555556	1
Dt_chr9	14939593	Dt_chr9	14686693	252900	0.0174386	0.68254	0.192887
Dt_chr9	14939593	Dt_chr9	14687862	251731	0.000517172	0.0361446	0.787834
Dt_chr9	14939593	Dt_chr9	14699242	240351	0.00328349	0.0946502	0.588794
Dt_chr9	14939593	Dt_chr9	14713148	226445	0.0020202	0.133333	0.793577
Dt_chr9	14939593	Dt_chr9	14713274	226319	0.00806723	0.235294	0.432619
Dt_chr9	14939593	Dt_chr9	14715780	223813	0.000145243	0.0222222	1
Dt_chr9	14939593	Dt_chr9	14716653	222940	0.0619705	0.313726	0.0176487
Dt_chr9	14939593	Dt_chr9	14723939	215654	0.000787815	0.0625	0.802008
Dt_chr9	14939593	Dt_chr9	14734377	205216	0.0454076	0.385965	0.0317957
Dt_chr9	14939593	Dt_chr9	14734468	205125	0.0219657	0.309287	0.126296
Dt_chr9	14939593	Dt_chr9	14746553	193040	0.0494995	0.487179	0.0202724
Dt_chr9	14939593	Dt_chr9	14755884	183709	0.0393519	0.236111	0.0501351
Dt_chr9	14939593	Dt_chr9	14761002	178591	0.0533141	0.238754	0.0215718
Dt_chr9	14939593	Dt_chr9	14786153	153440	NaN	NaN	NaN
Dt_chr9	14939593	Dt_chr9	14789635	149958	0.0494995	0.487179	0.0202724
Dt_chr9	14939593	Dt_chr9	14789989	149604	0.0491835	0.29901	0.0365329
Dt_chr9	14939593	Dt_chr9	14813433	126160	0.000660693	0.0643275	0.80407
Dt_chr9	14939593	Dt_chr9	14824433	115160	0.000242072	0.0196078	1
Dt_chr9	14939593	Dt_chr9	14829857	109736	0.0205465	0.303483	0.130397
Dt_chr9	14939593	Dt_chr9	14830300	109293	0.0174386	0.68254	0.192887
Dt_chr9	14939593	Dt_chr9	14846555	93038	0.00342794	0.151515	0.612403
Dt_chr9	14939593	Dt_chr9	14849370	90223	0.0174386	0.68254	0.192887
Dt_chr9	14939593	Dt_chr9	14865269	74324	0.00560224	0.166667	0.451328
Dt_chr9	14939593	Dt_chr9	14865337	74256	0.00614791	0.393939	0.52147
Dt_chr9	14939593	Dt_chr9	14865338	74255	0.00925926	0.25	0.431936
Dt_chr9	14939593	Dt_chr9	14879675	59918	4.09511e-06	0.00380517	1
Dt_chr9	14939593	Dt_chr9	14879977	59616	0.0225981	0.150327	0.144698
Dt_chr9	14939593	Dt_chr9	14887772	51821	0.000856262	0.139706	1
Dt_chr9	14939593	Dt_chr9	14888638	50955	0.00851686	0.116337	0.388692
Dt_chr9	14939593	Dt_chr9	14900680	38913	0.00438436	0.285714	0.560699
Dt_chr9	14939593	Dt_chr9	14904355	35238	0.00152231	0.118519	0.794661
Dt_chr9	14939593	Dt_chr9	14904954	34639	0.000196297	0.0322581	1
Dt_chr9	14939593	Dt_chr9	14908752	30841	0.0604146	0.350935	0.0241527
Dt_chr9	14939593	Dt_chr9	14938870	723	0.00851686	0.116337	0.388692
Dt_chr9	14939793	Dt_chr9	14657776	282017	0.00966225	0.370629	0.369197
Dt_chr9	14939793	Dt_chr9	14658503	281290	0.0323471	0.221657	0.0575951
Dt_chr9	14939793	Dt_chr9	14686573	253220	0.00011544	0.0177778	1
Dt_chr9	14939793	Dt_chr9	14686693	253100	0.00350049	0.0977444	0.619349
Dt_chr9	14939793	Dt_chr9	14687862	251931	0.00830271	0.103841	0.412194
Dt_chr9	14939793	Dt_chr9	14699242	240551	0.044289	0.230769	0.0266607
Dt_chr9	14939793	Dt_chr9	14713148	226645	0.00178571	0.0714286	0.695497
Dt_chr9	14939793	Dt_chr9	14713274	226519	0.00168358	0.0498339	0.703104
Dt_chr9	14939793	Dt_chr9	14715780	224013	0.01563	0.127273	0.178176
Dt_chr9	14939793	Dt_chr9	14716653	223140	0.00119617	0.0789474	0.75721
Dt_chr9	14939793	Dt_chr9	14723939	215854	0.00731053	0.105114	0.447822
Dt_chr9	14939793	Dt_chr9	14734377	205416	2.28932e-05	0.00826446	1
Dt_chr9	14939793	Dt_chr9	14734468	205325	0.0280611	0.192673	0.0855235
Dt_chr9	14939793	Dt_chr9	14746553	193240	0.0281393	0.202797	0.0871864
Dt_chr9	14939793	Dt_chr9	14755884	183909	0.00904605	0.144737	0.346655
Dt_chr9	14939793	Dt_chr9	14761002	178791	0.0348919	0.349845	0.0566996
Dt_chr9	14939793	Dt_chr9	14786153	153640	NaN	NaN	NaN
Dt_chr9	14939793	Dt_chr9	14789635	150158	0.0281393	0.202797	0.0871864
Dt_chr9	14939793	Dt_chr9	14789989	149804	0.00050646	0.056	1
Dt_chr9	14939793	Dt_chr9	14813433	126360	0.001451	0.047619	0.707771
Dt_chr9	14939793	Dt_chr9	14824433	115360	0.00651249	0.318182	0.532013
Dt_chr9	14939793	Dt_chr9	14829857	109936	0.0252897	0.185889	0.0897744
Dt_chr9	14939793	Dt_chr9	14830300	109493	0.00350049	0.0977444	0.619349
Dt_chr9	14939793	Dt_chr9	14846555	93238	3.34594e-05	0.00826446	1
Dt_chr9	14939793	Dt_chr9	14849370	90423	0.00350049	0.0977444	0.619349
Dt_chr9	14939793	Dt_chr9	14865269	74524	0.00258459	0.0625	0.704409
Dt_chr9	14939793	Dt_chr9	14865337	74456	0.00746554	0.138756	0.463149
Dt_chr9	14939793	Dt_chr9	14865338	74455	0.026936	0.227273	0.0883338
Dt_chr9	14939793	Dt_chr9	14879675	60118	0.040784	0.33822	0.0321616
Dt_chr9	14939793	Dt_chr9	14879977	59816	0.00037527	0.0350877	1
Dt_chr9	14939793	Dt_chr9	14887772	52021	0.00129762	0.0930233	0.814041
Dt_chr9	14939793	Dt_chr9	14888638	51155	0.00690102	0.323864	0.531457
Dt_chr9	14939793	Dt_chr9	14900680	39113	0.000118874	0.025974	1
Dt_chr9	14939793	Dt_chr9	14904355	35438	0.00346028	0.0984849	0.561758
Dt_chr9	14939793	Dt_chr9	14904954	34839	0.00192133	0.0595611	0.705996
Dt_chr9	14939793	Dt_chr9	14908752	31041	0.0325695	0.475556	0.0713715
Dt_chr9	14939793	Dt_chr9	14938870	923	0.00690102	0.323864	0.531457
Dt_chr9	14939793	Dt_chr9	14939593	200	0.253682	0.912281	4.89466e-08
Dt_chr9	14945886	Dt_chr9	14657776	288110	0.0657659	0.359146	0.0273223
Dt_chr9	14945886	Dt_chr9	14658503	287383	0.00783026	0.381818	0.448765
Dt_chr9	14945886	Dt_chr9	14686573	259313	0.00513241	0.132653	0.605391
Dt_chr9	14945886	Dt_chr9	14686693	259193	0.0131403	1	0.351949
Dt_chr9	14945886	Dt_chr9	14687862	258024	0.00419939	0.173838	0.674942
Dt_chr9	14945886	Dt_chr9	14699242	246644	0.017148	0.365079	0.212481
Dt_chr9	14945886	Dt_chr9	14713148	232738	0.00304054	0.1875	0.67435
Dt_chr9	14945886	Dt_chr9	14713274	232612	0.00791589	0.380952	0.448862
Dt_chr9	14945886	Dt_chr9	14715780	230106	0.00210704	0.238095	0.71007
Dt_chr9	14945886	Dt_chr9	14716653	229233	0.00126422	0.047619	0.531277
Dt_chr9	14945886	Dt_chr9	14723939	221947	0.00273162	0.196429	0.703928
Dt_chr9	14945886	Dt_chr9	14734377	211509	0.0322347	0.548872	0.0984428
Dt_chr9	14945886	Dt_chr9	14734468	211418	0.00459242	0.238806	0.697608
Dt_chr9	14945886	Dt_chr9	14746553	199333	0.0031915	0.208791	0.701414
Dt_chr9	14945886	Dt_chr9	14755884	190002	0.247788	1	5.81809e-06
Dt_chr9	14945886	Dt_chr9	14761002	184884	0.0105708	0.167822	0.258319
Dt_chr9	14945886	Dt_chr9	14786153	159733	NaN	NaN	NaN
Dt_chr9	14945886	Dt_chr9	14789635	156251	0.0031915	0.208791	0.701414
Dt_chr9	14945886	Dt_chr9	14789989	155897	0.0027456	0.0634921	0.471131
Dt_chr9	14945886	Dt_chr9	14813433	132453	0.00890025	0.398496	0.443322
Dt_chr9	14945886	Dt_chr9	14824433	121453	0.0743082	0.365079	0.0215967
Dt_chr9	14945886	Dt_chr9	14829857	116029	0.00422986	0.232409	0.698163
Dt_chr9	14945886	Dt_chr9	14830300	115586	0.0131403	1	0.351949
Dt_chr9	14945886	Dt_chr9	14846555	99331	0.000221018	0.0649351	1
Dt_chr9	14945886	Dt_chr9	14849370	96516	0.0131403	1	0.351949
Dt_chr9	14945886	Dt_chr9	14865269	80617	0.00273162	0.196429	0.703928
Dt_chr9	14945886	Dt_chr9	14865337	80549	0.0139064	1	0.347006
Dt_chr9	14945886	Dt_chr9	14865338	80548	0.00255102	0.190476	0.705238
Dt_chr9	14945886	Dt_chr9	14879675	66211	0.00268017	0.26087	0.70505
Dt_chr9	14945886	Dt_chr9	14879977	65909	2.47887e-05	0.047619	1
Dt_chr9	14945886	Dt_chr9	14887772	58114	0.005449	0.16129	0.601192
Dt_chr9	14945886	Dt_chr9	14888638	57248	0.0012169	0.046729	0.534503
Dt_chr9	14945886	Dt_chr9	14900680	45206	0.00095013	0.068323	0.664368
Dt_chr9	14945886	Dt_chr9	14904355	41531	0.000675676	0.0810811	1
Dt_chr9	14945886	Dt_chr9	14904954	40932	0.0346628	0.723502	0.0555064
Dt_chr9	14945886	Dt_chr9	14908752	37134	0.00396858	0.0720839	0.434836
Dt_chr9	14945886	Dt_chr9	14938870	7016	0.0012169	0.046729	0.534503
Dt_chr9	14945886	Dt_chr9	14939593	6293	2.47887e-05	0.047619	1
Dt_chr9	14945886	Dt_chr9	14939793	6093	0.00174814	0.220779	1
Dt_chr9	14949621	Dt_chr9	14657776	291845	0.000924309	0.032967	0.665765
Dt_chr9	14949621	Dt_chr9	14658503	291118	0.0096336	0.278788	0.407385
Dt_chr9	14949621	Dt_chr9	14686573	263048	0.00184676	0.244444	1
Dt_chr9	14949621	Dt_chr9	14686693	262928	0.0248059	0.191919	0.137318
Dt_chr9	14949621	Dt_chr9	14687862	261759	0.00562869	0.13253	0.550508
Dt_chr9	14949621	Dt_chr9	14699242	250379	4.52223e-05	0.0123457	1
Dt_chr9	14949621	Dt_chr9	14713148	236473	0.00163399	0.133333	0.780451
Dt_chr9	14949621	Dt_chr9	14713274	236347	0	0	1
Dt_chr9	14949621	Dt_chr9	14715780	233841	0.00715344	0.288889	0.407816
Dt_chr9	14949621	Dt_chr9	14716653	232968	0.00176367	0.333333	1
Dt_chr9	14949621	Dt_chr9	14723939	225682	0.00255102	0.142857	0.783004
Dt_chr9	14949621	Dt_chr9	14734377	215244	0.00615174	0.272727	0.568271
Dt_chr9	14949621	Dt_chr9	14734468	215153	0.0329214	0.542308	0.0554025
Dt_chr9	14949621	Dt_chr9	14746553	203068	0.0211389	0.418182	0.165724
Dt_chr9	14949621	Dt_chr9	14755884	193737	0.0357143	0.25	0.0763817
Dt_chr9	14949621	Dt_chr9	14761002	188619	0.0183569	0.145631	0.225169
Dt_chr9	14949621	Dt_chr9	14786153	163468	NaN	NaN	NaN
Dt_chr9	14949621	Dt_chr9	14789635	159986	0.0211389	0.418182	0.165724
Dt_chr9	14949621	Dt_chr9	14789989	159632	0.000613688	0.213333	1
Dt_chr9	14949621	Dt_chr9	14813433	136188	0.0878784	0.746032	0.00159423
Dt_chr9	14949621	Dt_chr9	14824433	125188	0.00176367	0.333333	1
Dt_chr9	14949621	Dt_chr9	14829857	119764	0.0177415	0.396226	0.173094
Dt_chr9	14949621	Dt_chr9	14830300	119321	0.0500928	0.272727	0.0247806
Dt_chr9	14949621	Dt_chr9	14846555	103066	0.0115485	0.261538	0.276747
Dt_chr9	14949621	Dt_chr9	14849370	100251	0.0248059	0.191919	0.137318
Dt_chr9	14949621	Dt_chr9	14865269	84352	0.0102041	0.285714	0.407436
Dt_chr9	14949621	Dt_chr9	14865337	84284	0.0214683	0.183673	0.148141
Dt_chr9	14949621	Dt_chr9	14865338	84283	0.0317838	0.460317	0.0847957
Dt_chr9	14949621	Dt_chr9	14879675	69946	0.0369367	0.417808	0.0444142
Dt_chr9	14949621	Dt_chr9	14879977	69644	0.000311236	0.111111	1
Dt_chr9	14949621	Dt_chr9	14887772	61849	0.00464896	0.35	0.732976
Dt_chr9	14949621	Dt_chr9	14888638	60983	0.00167945	0.0464744	0.6474
Dt_chr9	14949621	Dt_chr9	14900680	48941	0.000887311	0.142857	1
Dt_chr9	14949621	Dt_chr9	14904355	45266	0.001232	0.118519	0.782513
Dt_chr9	14949621	Dt_chr9	14904954	44667	0.0700779	0.724138	0.00468004
Dt_chr9	14949621	Dt_chr9	14908752	40869	0.031644	0.236246	0.0877176
Dt_chr9	14949621	Dt_chr9	14938870	10751	0.0156407	0.141827	0.176391
Dt_chr9	14949621	Dt_chr9	14939593	10028	0.00280112	0.0588235	0.697494
Dt_chr9	14949621	Dt_chr9	14939793	9828	0.00615174	0.157895	0.40392
Dt_chr9	14949621	Dt_chr9	14945886	3735	0.00884956	1	0.594198
Dt_chr9	14950332	Dt_chr9	14657776	292556	0.000924309	0.032967	0.665765
Dt_chr9	14950332	Dt_chr9	14658503	291829	0.000767045	0.0703125	0.783004
Dt_chr9	14950332	Dt_chr9	14686573	263759	0.00807387	0.109524	0.300816
Dt_chr9	14950332	Dt_chr9	14686693	263639	0.000618429	0.030303	0.72538
Dt_chr9	14950332	Dt_chr9	14687862	262470	0.00116295	0.135135	1
Dt_chr9	14950332	Dt_chr9	14699242	251090	0.049247	0.407407	0.0203693
Dt_chr9	14950332	Dt_chr9	14713148	237184	0.000147059	0.025	1
Dt_chr9	14950332	Dt_chr9	14713274	237058	0.00972611	0.277778	0.406887
Dt_chr9	14950332	Dt_chr9	14715780	234552	0.0857143	1	0.000938054
Dt_chr9	14950332	Dt_chr9	14716653	233679	0.00176367	0.333333	1
Dt_chr9	14950332	Dt_chr9	14723939	226393	0.0408163	0.5	0.0499268
Dt_chr9	14950332	Dt_chr9	14734377	215955	0.0334928	0.368421	0.0824143
Dt_chr9	14950332	Dt_chr9	14734468	215864	0.0155806	0.289552	0.265066
Dt_chr9	14950332	Dt_chr9	14746553	203779	0.024975	0.384615	0.101193
Dt_chr9	14950332	Dt_chr9	14755884	194448	0.571429	1	2.76397e-13
Dt_chr9	14950332	Dt_chr9	14761002	189330	0.509178	0.76699	2.33997e-10
Dt_chr9	14950332	Dt_chr9	14786153	164179	NaN	NaN	NaN
Dt_chr9	14950332	Dt_chr9	14789635	160697	0.024975	0.384615	0.101193
Dt_chr9	14950332	Dt_chr9	14789989	160343	0.000613688	0.213333	1
Dt_chr9	14950332	Dt_chr9	14813433	136899	0.0382305	0.492063	0.050802
Dt_chr9	14950332	Dt_chr9	14824433	125899	0.00176367	0.047619	0.645524
Dt_chr9	14950332	Dt_chr9	14829857	120475	0.0145231	0.283582	0.266584
Dt_chr9	14950332	Dt_chr9	14830300	120032	0.000618429	0.030303	0.72538
Dt_chr9	14950332	Dt_chr9	14846555	103777	0.0384016	0.563636	0.0501222
Dt_chr9	14950332	Dt_chr9	14849370	100962	0.000618429	0.030303	0.72538
Dt_chr9	14950332	Dt_chr9	14865269	85063	0.0229592	0.428571	0.165052
Dt_chr9	14950332	Dt_chr9	14865337	84995	0.000265041	0.0204082	1
Dt_chr9	14950332	Dt_chr9	14865338	84994	0.0109063	0.291667	0.28312
Dt_chr9	14950332	Dt_chr9	14879675	70657	0.0131038	0.239269	0.260435
Dt_chr9	14950332	Dt_chr9	14879977	70355	0.0376595	0.215686	0.0492295
Dt_chr9	14950332	Dt_chr9	14887772	62560	0.0616935	0.329032	0.0137197
Dt_chr9	14950332	Dt_chr9	14888638	61694	0.0161754	1	0.358568
Dt_chr9	14950332	Dt_chr9	14900680	49652	0.000887311	0.0434783	0.748733
Dt_chr9	14950332	Dt_chr9	14904355	45977	0.000292793	0.0351351	1
Dt_chr9	14950332	Dt_chr9	14904954	45378	0.0700779	0.724138	0.00468004
Dt_chr9	14950332	Dt_chr9	14908752	41580	0.0084714	0.117521	0.28938
Dt_chr9	14950332	Dt_chr9	14938870	11462	0.0161754	1	0.358568
Dt_chr9	14950332	Dt_chr9	14939593	10739	0.0152505	0.137255	0.238209
Dt_chr9	14950332	Dt_chr9	14939793	10539	0.0170882	0.263158	0.164322
Dt_chr9	14950332	Dt_chr9	14945886	4446	0.00884956	1	0.594198
Dt_chr9	14950332	Dt_chr9	14949621	711	0.0566893	0.238095	0.0219048
Dt_chr9	14950411	Dt_chr9	14657776	292635	0.0191843	0.336678	0.147863
Dt_chr9	14950411	Dt_chr9	14658503	291908	0.00296079	0.0593112	0.578662
Dt_chr9	14950411	Dt_chr9	14686573	263838	0.00162234	0.100952	0.808594
Dt_chr9	14950411	Dt_chr9	14686693	263718	0.029158	0.433333	0.0876192
Dt_chr9	14950411	Dt_chr9	14687862	262549	0.0579749	0.421081	0.00956034
Dt_chr9	14950411	Dt_chr9	14699242	251169	1.50672e-06	0.00152555	1
Dt_chr9	14950411	Dt_chr9	14713148	237263	0.00126082	0.0381426	0.704985
Dt_chr9	14950411	Dt_chr9	14713274	237137	0.0124551	0.121791	0.261354
Dt_chr9	14950411	Dt_chr9	14715780	234631	0.00101528	0.048	0.848417
Dt_chr9	14950411	Dt_chr9	14716653	233758	0.00347104	0.206667	0.759087
Dt_chr9	14950411	Dt_chr9	14723939	226472	0.0232528	0.168889	0.136321
Dt_chr9	14950411	Dt_chr9	14734377	216034	0.194741	0.490448	2.43613e-06
Dt_chr9	14950411	Dt_chr9	14734468	215943	0.867709	0.964242	2.3507e-28
Dt_chr9	14950411	Dt_chr9	14746553	203858	0.872249	1	2.95258e-29
Dt_chr9	14950411	Dt_chr9	14755884	194527	0.0529333	0.400126	0.0178548
Dt_chr9	14950411	Dt_chr9	14761002	189409	0.0267518	0.353261	0.102373
Dt_chr9	14950411	Dt_chr9	14786153	164258	NaN	NaN	NaN
Dt_chr9	14950411	Dt_chr9	14789635	160776	0.872249	1	2.95258e-29
Dt_chr9	14950411	Dt_chr9	14789989	160422	0.000285674	0.064	1
Dt_chr9	14950411	Dt_chr9	14813433	136978	0.0010473	0.0396491	0.852679
Dt_chr9	14950411	Dt_chr9	14824433	125978	0.0122554	0.281401	0.355382
Dt_chr9	14950411	Dt_chr9	14829857	120554	0.838472	0.963939	1.80654e-27
Dt_chr9	14950411	Dt_chr9	14830300	120111	0.029158	0.433333	0.0876192
Dt_chr9	14950411	Dt_chr9	14846555	103856	0.0112731	0.134545	0.268828
Dt_chr9	14950411	Dt_chr9	14849370	101041	0.029158	0.433333	0.0876192
Dt_chr9	14950411	Dt_chr9	14865269	85142	0.000326087	0.0225	0.854775
Dt_chr9	14950411	Dt_chr9	14865337	85074	0.0202377	0.350909	0.153552
Dt_chr9	14950411	Dt_chr9	14865338	85073	0.032746	0.225948	0.061988
Dt_chr9	14950411	Dt_chr9	14879675	70736	5.73015e-06	0.00355556	1
Dt_chr9	14950411	Dt_chr9	14879977	70434	0.0352174	0.391304	0.0615295
Dt_chr9	14950411	Dt_chr9	14887772	62639	0.087409	0.495025	0.00221688
Dt_chr9	14950411	Dt_chr9	14888638	61773	0.00378838	0.213333	0.555389
Dt_chr9	14950411	Dt_chr9	14900680	49731	0.0116521	0.169619	0.272115
Dt_chr9	14950411	Dt_chr9	14904355	46056	0.00108336	0.0359477	0.848091
Dt_chr9	14950411	Dt_chr9	14904954	45457	0.000158609	0.0151724	1
Dt_chr9	14950411	Dt_chr9	14908752	41659	0.00014511	0.0359477	1
Dt_chr9	14950411	Dt_chr9	14938870	11541	2.31225e-05	0.0166667	1
Dt_chr9	14950411	Dt_chr9	14939593	10818	0.00816425	0.188406	0.427209
Dt_chr9	14950411	Dt_chr9	14939793	10618	0.0108031	0.117627	0.333931
Dt_chr9	14950411	Dt_chr9	14945886	4525	0.00586957	0.26087	0.451753
Dt_chr9	14950411	Dt_chr9	14949621	790	0.0139495	0.365333	0.266666
Dt_chr9	14950411	Dt_chr9	14950332	79	0.0271401	0.384058	0.088262
Dt_chr9	14955098	Dt_chr9	14657776	297322	0.0230849	0.158879	0.122864
Dt_chr9	14955098	Dt_chr9	14658503	296595	0.00662193	0.22526	0.543183
Dt_chr9	14955098	Dt_chr9	14686573	268525	0.00649351	0.116883	0.407573
Dt_chr9	14955098	Dt_chr9	14686693	268405	0.0192935	0.191919	0.220232
Dt_chr9	14955098	Dt_chr9	14687862	267236	0.0191396	0.277108	0.185352
Dt_chr9	14955098	Dt_chr9	14699242	255856	0.0155112	0.259259	0.201003
Dt_chr9	14955098	Dt_chr9	14713148	241950	0.000192967	0.0545455	1
Dt_chr9	14955098	Dt_chr9	14713274	241824	0.0257232	0.566667	0.104701
Dt_chr9	14955098	Dt_chr9	14715780	239318	0.000823045	0.111111	1
Dt_chr9	14955098	Dt_chr9	14716653	238445	0.0277778	0.166667	0.100419
Dt_chr9	14955098	Dt_chr9	14723939	231159	0.00607639	0.21875	0.54403
Dt_chr9	14955098	Dt_chr9	14734377	220721	0.00850611	0.210526	0.353045
Dt_chr9	14955098	Dt_chr9	14734468	220630	0.000127809	0.0312076	1
Dt_chr9	14955098	Dt_chr9	14746553	208545	0.019425	0.384615	0.141349
Dt_chr9	14955098	Dt_chr9	14755884	199214	0.0326003	0.270833	0.0621449
Dt_chr9	14955098	Dt_chr9	14761002	194096	0.0335681	0.223301	0.0671535
Dt_chr9	14955098	Dt_chr9	14786153	168945	NaN	NaN	NaN
Dt_chr9	14955098	Dt_chr9	14789635	165463	0.019425	0.384615	0.141349
Dt_chr9	14955098	Dt_chr9	14789989	165109	0.0124894	0.117757	0.234752
Dt_chr9	14955098	Dt_chr9	14813433	141665	0.00522912	0.206349	0.546401
Dt_chr9	14955098	Dt_chr9	14824433	130665	0.00548697	0.0740741	0.34283
Dt_chr9	14955098	Dt_chr9	14829857	125241	0.000281611	0.0566038	1
Dt_chr9	14955098	Dt_chr9	14830300	124798	0.0192935	0.191919	0.220232
Dt_chr9	14955098	Dt_chr9	14846555	108543	0.00699301	0.230769	0.379881
Dt_chr9	14955098	Dt_chr9	14849370	105728	0.0192935	0.191919	0.220232
Dt_chr9	14955098	Dt_chr9	14865269	89829	0.0178571	0.375	0.222111
Dt_chr9	14955098	Dt_chr9	14865337	89761	0.0166976	0.183673	0.229457
Dt_chr9	14955098	Dt_chr9	14865338	89760	0.0589342	0.806818	0.00964164
Dt_chr9	14955098	Dt_chr9	14879675	75423	0.00608673	0.184932	0.53344
Dt_chr9	14955098	Dt_chr9	14879977	75121	0.000242072	0.0196078	1
Dt_chr9	14955098	Dt_chr9	14887772	67326	1.50739e-05	0.025	1
Dt_chr9	14955098	Dt_chr9	14888638	66460	0.000379097	0.173611	1
Dt_chr9	14955098	Dt_chr9	14900680	54418	0.000172533	0.0217391	1
Dt_chr9	14955098	Dt_chr9	14904355	50743	0.000707483	0.0619369	0.763339
Dt_chr9	14955098	Dt_chr9	14904954	50144	0.0100111	0.310345	0.3657
Dt_chr9	14955098	Dt_chr9	14908752	46346	0.891743	1	1.11846e-12
Dt_chr9	14955098	Dt_chr9	14938870	16228	0.140534	0.393373	0.00145478
Dt_chr9	14955098	Dt_chr9	14939593	15505	0.0619705	0.313726	0.0176487
Dt_chr9	14955098	Dt_chr9	14939793	15305	0.0224615	0.342105	0.121019
Dt_chr9	14955098	Dt_chr9	14945886	9212	0.00126422	0.047619	0.531277
Dt_chr9	14955098	Dt_chr9	14949621	5477	0.015873	0.142857	0.173098
Dt_chr9	14955098	Dt_chr9	14950332	4766	0.015873	0.142857	0.173098
Dt_chr9	14955098	Dt_chr9	14950411	4687	0.00133607	0.134545	0.759087
Dt_chr9	14955122	Dt_chr9	14657776	297346	0.00562815	0.160839	0.541439
Dt_chr9	14955122	Dt_chr9	14658503	296619	0.00723571	0.124242	0.442123
Dt_chr9	14955122	Dt_chr9	14686573	268549	0.0616658	0.403509	0.0111866
Dt_chr9	14955122	Dt_chr9	14686693	268429	0.0133374	0.335548	0.316132
Dt_chr9	14955122	Dt_chr9	14687862	267260	9.45114e-05	0.0194846	1
Dt_chr9	14955122	Dt_chr9	14699242	255880	0.0223041	0.160839	0.109472
Dt_chr9	14955122	Dt_chr9	14713148	241974	0.000960317	0.0327381	0.843337
Dt_chr9	14955122	Dt_chr9	14713274	241848	0.0245578	0.22619	0.121909
Dt_chr9	14955122	Dt_chr9	14715780	239342	0.159489	0.689922	1.00543e-05
Dt_chr9	14955122	Dt_chr9	14716653	238469	0.00164435	0.0909091	0.753691
Dt_chr9	14955122	Dt_chr9	14723939	231183	0.0104414	0.127907	0.340277
Dt_chr9	14955122	Dt_chr9	14734377	220745	0.00197833	0.0452876	0.694281
Dt_chr9	14955122	Dt_chr9	14734468	220654	0.00607507	0.0912877	0.444392
Dt_chr9	14955122	Dt_chr9	14746553	208569	0.00638896	0.09839	0.446282
Dt_chr9	14955122	Dt_chr9	14755884	199238	0.290245	0.805195	7.36838e-09
Dt_chr9	14955122	Dt_chr9	14761002	194120	0.243848	0.908327	1.09733e-07
Dt_chr9	14955122	Dt_chr9	14786153	168969	NaN	NaN	NaN
Dt_chr9	14955122	Dt_chr9	14789635	165487	0.00638896	0.09839	0.446282
Dt_chr9	14955122	Dt_chr9	14789989	165133	0.000784368	0.0684211	0.742471
Dt_chr9	14955122	Dt_chr9	14813433	141689	0.00712215	0.118727	0.446209
Dt_chr9	14955122	Dt_chr9	14824433	130689	0.00969831	0.220779	0.345287
Dt_chr9	14955122	Dt_chr9	14829857	125265	0.00493997	0.0836515	0.451021
Dt_chr9	14955122	Dt_chr9	14830300	124822	0.0133374	0.335548	0.316132
Dt_chr9	14955122	Dt_chr9	14846555	108567	0.0396411	0.289641	0.0361099
Dt_chr9	14955122	Dt_chr9	14849370	105752	0.0133374	0.335548	0.316132
Dt_chr9	14955122	Dt_chr9	14865269	89853	0.00518294	0.10299	0.451928
Dt_chr9	14955122	Dt_chr9	14865337	89785	0.0167704	0.365751	0.219253
Dt_chr9	14955122	Dt_chr9	14865338	89784	0.0220318	0.209302	0.127718
Dt_chr9	14955122	Dt_chr9	14879675	75447	0.000499	0.0374115	0.846766
Dt_chr9	14955122	Dt_chr9	14879977	75145	0.000716566	0.047619	0.793843
Dt_chr9	14955122	Dt_chr9	14887772	67350	0.113379	0.486842	0.00055344
Dt_chr9	14955122	Dt_chr9	14888638	66484	0.0483338	0.484848	0.0246338
Dt_chr9	14955122	Dt_chr9	14900680	54442	0.00698031	0.202658	0.499989
Dt_chr9	14955122	Dt_chr9	14904355	50767	1.82e-05	0.0045045	1
Dt_chr9	14955122	Dt_chr9	14904954	50168	5.67764e-05	0.00975244	1
Dt_chr9	14955122	Dt_chr9	14908752	46370	0.00282178	0.137427	0.719294
Dt_chr9	14955122	Dt_chr9	14938870	16252	0.00602486	0.30814	0.532972
Dt_chr9	14955122	Dt_chr9	14939593	15529	0.00569107	0.134199	0.432962
Dt_chr9	14955122	Dt_chr9	14939793	15329	7.08094e-05	0.00856793	1
Dt_chr9	14955122	Dt_chr9	14945886	9236	0.110928	1	0.000541695
Dt_chr9	14955122	Dt_chr9	14949621	5501	0.00107866	0.0649351	0.776777
Dt_chr9	14955122	Dt_chr9	14950332	4790	0.205419	0.896104	1.30783e-06
Dt_chr9	14955122	Dt_chr9	14950411	4711	0.0142688	0.137681	0.244129
Dt_chr9	14955122	Dt_chr9	14955098	24	0.00164435	0.0909091	0.753691
Dt_chr9	14956028	Dt_chr9	14657776	298252	0.00037657	0.120879	1
Dt_chr9	14956028	Dt_chr9	14658503	297525	0.0143128	0.278788	0.232501
Dt_chr9	14956028	Dt_chr9	14686573	269455	0.00166597	0.190476	1
Dt_chr9	14956028	Dt_chr9	14686693	269335	1	1	7.12777e-24
Dt_chr9	14956028	Dt_chr9	14687862	268166	0.299578	0.79346	1.20121e-08
Dt_chr9	14956028	Dt_chr9	14699242	256786	0.083605	0.435626	0.00370387
Dt_chr9	14956028	Dt_chr9	14713148	242880	0.0198413	0.380952	0.145496
Dt_chr9	14956028	Dt_chr9	14713274	242754	0.0950417	0.628571	0.00110167
Dt_chr9	14956028	Dt_chr9	14715780	240248	0.00721501	0.238095	0.459133
Dt_chr9	14956028	Dt_chr9	14716653	239375	0.004329	0.0909091	0.438605
Dt_chr9	14956028	Dt_chr9	14723939	232089	0.0197897	0.285714	0.151434
Dt_chr9	14956028	Dt_chr9	14734377	221651	0.028356	0.480519	0.0823598
Dt_chr9	14956028	Dt_chr9	14734468	221560	0.0529222	0.564103	0.0148706
Dt_chr9	14956028	Dt_chr9	14746553	209475	0.0414434	0.480519	0.030819
Dt_chr9	14956028	Dt_chr9	14755884	200144	0.00012025	0.047619	1
Dt_chr9	14956028	Dt_chr9	14761002	195026	0.00415594	0.0730838	0.495768
Dt_chr9	14956028	Dt_chr9	14786153	169875	NaN	NaN	NaN
Dt_chr9	14956028	Dt_chr9	14789635	166393	0.0414434	0.480519	0.030819
Dt_chr9	14956028	Dt_chr9	14789989	166039	0.00942563	0.148454	0.380624
Dt_chr9	14956028	Dt_chr9	14813433	142595	0.0700175	0.546485	0.00705847
Dt_chr9	14956028	Dt_chr9	14824433	131595	0.00646678	0.52381	0.689681
Dt_chr9	14956028	Dt_chr9	14829857	126171	0.0542753	0.568733	0.0145288
Dt_chr9	14956028	Dt_chr9	14830300	125728	0.887891	0.94228	1.48258e-20
Dt_chr9	14956028	Dt_chr9	14846555	109473	0.0109285	0.208791	0.335668
Dt_chr9	14956028	Dt_chr9	14849370	106658	1	1	7.12777e-24
Dt_chr9	14956028	Dt_chr9	14865269	90759	0.0650124	0.591837	0.00720339
Dt_chr9	14956028	Dt_chr9	14865337	90691	0.944904	1	1.56811e-22
Dt_chr9	14956028	Dt_chr9	14865338	90690	0.000701459	0.0555556	0.809986
Dt_chr9	14956028	Dt_chr9	14879675	76353	0.017024	0.223744	0.216516
Dt_chr9	14956028	Dt_chr9	14879977	76051	0.0049892	0.365079	0.736461
Dt_chr9	14956028	Dt_chr9	14887772	68256	0.000288018	0.0714286	1
Dt_chr9	14956028	Dt_chr9	14888638	67390	0.00417223	0.0892857	0.442053
Dt_chr9	14956028	Dt_chr9	14900680	55348	0.00325348	0.068323	0.573416
Dt_chr9	14956028	Dt_chr9	14904355	51673	0.017875	0.37037	0.214741
Dt_chr9	14956028	Dt_chr9	14904954	51074	0.0984692	0.704434	0.000595975
Dt_chr9	14956028	Dt_chr9	14908752	47276	0.0400786	0.32417	0.0519837
Dt_chr9	14956028	Dt_chr9	14938870	17158	0.0445223	0.291667	0.0366034
Dt_chr9	14956028	Dt_chr9	14939593	16435	0.0174386	0.68254	0.192887
Dt_chr9	14956028	Dt_chr9	14939793	16235	0.00350049	0.0977444	0.619349
Dt_chr9	14956028	Dt_chr9	14945886	10142	0.0131403	1	0.351949
Dt_chr9	14956028	Dt_chr9	14949621	6407	0.0248059	0.191919	0.137318
Dt_chr9	14956028	Dt_chr9	14950332	5696	0.000618429	0.030303	0.72538
Dt_chr9	14956028	Dt_chr9	14950411	5617	0.029158	0.433333	0.0876192
Dt_chr9	14956028	Dt_chr9	14955098	930	0.0192935	0.191919	0.220232
Dt_chr9	14956028	Dt_chr9	14955122	906	0.0133374	0.335548	0.316132
Dt_chr9	14957075	Dt_chr9	14657776	299299	0.000924309	0.032967	0.665765
Dt_chr9	14957075	Dt_chr9	14658503	298572	0.000767045	0.0703125	0.783004
Dt_chr9	14957075	Dt_chr9	14686573	270502	0.00807387	0.109524	0.300816
Dt_chr9	14957075	Dt_chr9	14686693	270382	0.000618429	0.030303	0.72538
Dt_chr9	14957075	Dt_chr9	14687862	269213	0.00116295	0.135135	1
Dt_chr9	14957075	Dt_chr9	14699242	257833	0.049247	0.407407	0.0203693
Dt_chr9	14957075	Dt_chr9	14713148	243927	0.000147059	0.025	1
Dt_chr9	14957075	Dt_chr9	14713274	243801	0.00972611	0.277778	0.406887
Dt_chr9	14957075	Dt_chr9	14715780	241295	0.0857143	1	0.000938054
Dt_chr9	14957075	Dt_chr9	14716653	240422	0.00176367	0.333333	1
Dt_chr9	14957075	Dt_chr9	14723939	233136	0.0408163	0.5	0.0499268
Dt_chr9	14957075	Dt_chr9	14734377	222698	0.0334928	0.368421	0.0824143
Dt_chr9	14957075	Dt_chr9	14734468	222607	0.0155806	0.289552	0.265066
Dt_chr9	14957075	Dt_chr9	14746553	210522	0.024975	0.384615	0.101193
Dt_chr9	14957075	Dt_chr9	14755884	201191	0.571429	1	2.76397e-13
Dt_chr9	14957075	Dt_chr9	14761002	196073	0.509178	0.76699	2.33997e-10
Dt_chr9	14957075	Dt_chr9	14786153	170922	NaN	NaN	NaN
Dt_chr9	14957075	Dt_chr9	14789635	167440	0.024975	0.384615	0.101193
Dt_chr9	14957075	Dt_chr9	14789989	167086	0.000613688	0.213333	1
Dt_chr9	14957075	Dt_chr9	14813433	143642	0.0382305	0.492063	0.050802
Dt_chr9	14957075	Dt_chr9	14824433	132642	0.00176367	0.047619	0.645524
Dt_chr9	14957075	Dt_chr9	14829857	127218	0.0145231	0.283582	0.266584
Dt_chr9	14957075	Dt_chr9	14830300	126775	0.000618429	0.030303	0.72538
Dt_chr9	14957075	Dt_chr9	14846555	110520	0.0384016	0.563636	0.0501222
Dt_chr9	14957075	Dt_chr9	14849370	107705	0.000618429	0.030303	0.72538
Dt_chr9	14957075	Dt_chr9	14865269	91806	0.0229592	0.428571	0.165052
Dt_chr9	14957075	Dt_chr9	14865337	91738	0.000265041	0.0204082	1
Dt_chr9	14957075	Dt_chr9	14865338	91737	0.0109063	0.291667	0.28312
Dt_chr9	14957075	Dt_chr9	14879675	77400	0.0131038	0.239269	0.260435
Dt_chr9	14957075	Dt_chr9	14879977	77098	0.0376595	0.215686	0.0492295
Dt_chr9	14957075	Dt_chr9	14887772	69303	0.0616935	0.329032	0.0137197
Dt_chr9	14957075	Dt_chr9	14888638	68437	0.0161754	1	0.358568
Dt_chr9	14957075	Dt_chr9	14900680	56395	0.000887311	0.0434783	0.748733
Dt_chr9	14957075	Dt_chr9	14904355	52720	0.000292793	0.0351351	1
Dt_chr9	14957075	Dt_chr9	14904954	52121	0.0700779	0.724138	0.00468004
Dt_chr9	14957075	Dt_chr9	14908752	48323	0.0084714	0.117521	0.28938
Dt_chr9	14957075	Dt_chr9	14938870	18205	0.0161754	1	0.358568
Dt_chr9	14957075	Dt_chr9	14939593	17482	0.0152505	0.137255	0.238209
Dt_chr9	14957075	Dt_chr9	14939793	17282	0.0170882	0.263158	0.164322
Dt_chr9	14957075	Dt_chr9	14945886	11189	0.00884956	1	0.594198
Dt_chr9	14957075	Dt_chr9	14949621	7454	0.0566893	0.238095	0.0219048
Dt_chr9	14957075	Dt_chr9	14950332	6743	1	1	2.11393e-19
Dt_chr9	14957075	Dt_chr9	14950411	6664	0.0271401	0.384058	0.088262
Dt_chr9	14957075	Dt_chr9	14955098	1977	0.015873	0.142857	0.173098
Dt_chr9	14957075	Dt_chr9	14955122	1953	0.205419	0.896104	1.30783e-06
Dt_chr9	14957075	Dt_chr9	14956028	1047	0.000618429	0.030303	0.72538
Dt_chr9	14957607	Dt_chr9	14657776	299831	0.00564153	0.0824129	0.339497
Dt_chr9	14957607	Dt_chr9	14658503	299104	2.39134e-05	0.0165289	1
Dt_chr9	14957607	Dt_chr9	14686573	271034	0.00963303	0.15	0.378792
Dt_chr9	14957607	Dt_chr9	14686693	270914	0.00667584	0.118457	0.404935
Dt_chr9	14957607	Dt_chr9	14687862	269745	0.0101162	0.211391	0.311097
Dt_chr9	14957607	Dt_chr9	14699242	258365	0.00125698	0.160839	1
Dt_chr9	14957607	Dt_chr9	14713148	244459	0.0028271	0.22	0.739015
Dt_chr9	14957607	Dt_chr9	14713274	244333	0.0714286	1	0.00350962
Dt_chr9	14957607	Dt_chr9	14715780	241827	0.00272449	0.127273	0.74521
Dt_chr9	14957607	Dt_chr9	14716653	240954	0.908257	1	1.03388e-14
Dt_chr9	14957607	Dt_chr9	14723939	233668	0.0275378	0.488636	0.110731
Dt_chr9	14957607	Dt_chr9	14734377	223230	0.00335607	0.138756	0.529152
Dt_chr9	14957607	Dt_chr9	14734468	223139	0.00699633	0.313462	0.510159
Dt_chr9	14957607	Dt_chr9	14746553	211054	5.83237e-06	0.00826446	1
Dt_chr9	14957607	Dt_chr9	14755884	201723	0.0168891	0.204545	0.227223
Dt_chr9	14957607	Dt_chr9	14761002	196605	0.0142556	0.152692	0.188558
Dt_chr9	14957607	Dt_chr9	14786153	171454	NaN	NaN	NaN
Dt_chr9	14957607	Dt_chr9	14789635	167972	5.83237e-06	0.00826446	1
Dt_chr9	14957607	Dt_chr9	14789989	167618	1	1	1.02611e-14
Dt_chr9	14957607	Dt_chr9	14813433	144174	0.0165572	0.425837	0.21116
Dt_chr9	14957607	Dt_chr9	14824433	133174	9.26698e-05	0.0909091	1
Dt_chr9	14957607	Dt_chr9	14829857	127750	0.0116799	0.382504	0.342841
Dt_chr9	14957607	Dt_chr9	14830300	127307	0.00667584	0.118457	0.404935
Dt_chr9	14957607	Dt_chr9	14846555	111052	0.029401	0.496504	0.109109
Dt_chr9	14957607	Dt_chr9	14849370	108237	0.00667584	0.118457	0.404935
Dt_chr9	14957607	Dt_chr9	14865269	92338	0.0501013	0.659091	0.0231993
Dt_chr9	14957607	Dt_chr9	14865337	92270	0.0219122	0.220779	0.116012
Dt_chr9	14957607	Dt_chr9	14865338	92269	0.0107161	0.3625	0.331318
Dt_chr9	14957607	Dt_chr9	14879675	77932	0.00198556	0.110834	0.747805
Dt_chr9	14957607	Dt_chr9	14879977	77630	0.00276374	0.393939	1
Dt_chr9	14957607	Dt_chr9	14887772	69835	0.00515903	0.119355	0.42607
Dt_chr9	14957607	Dt_chr9	14888638	68969	0.0331882	0.191164	0.0817143
Dt_chr9	14957607	Dt_chr9	14900680	56927	0.000875471	0.0513834	0.717072
Dt_chr9	14957607	Dt_chr9	14904355	53252	9.12529e-05	0.0383838	1
Dt_chr9	14957607	Dt_chr9	14904954	52653	0.00946376	0.296188	0.351886
Dt_chr9	14957607	Dt_chr9	14908752	48855	0.000739986	0.0288066	0.562524
Dt_chr9	14957607	Dt_chr9	14938870	18737	7.1451e-07	0.00833333	1
Dt_chr9	14957607	Dt_chr9	14939593	18014	0.0361249	0.251337	0.0600814
Dt_chr9	14957607	Dt_chr9	14939793	17814	3.99057e-06	0.00826446	1
Dt_chr9	14957607	Dt_chr9	14945886	11721	0.00194958	0.0563565	0.499109
Dt_chr9	14957607	Dt_chr9	14949621	7986	0.00107232	0.272727	1
Dt_chr9	14957607	Dt_chr9	14950332	7275	0.00107232	0.272727	1
Dt_chr9	14957607	Dt_chr9	14950411	7196	0.00133607	0.134545	0.759087
Dt_chr9	14957607	Dt_chr9	14955098	2509	0.0334538	0.191919	0.0800139
Dt_chr9	14957607	Dt_chr9	14955122	2485	1.23429e-05	0.00826446	1
Dt_chr9	14957607	Dt_chr9	14956028	1579	0.00667584	0.118457	0.404935
Dt_chr9	14957607	Dt_chr9	14957075	532	0.00107232	0.272727	1
Dt_chr9	14960858	Dt_chr9	14657776	303082	0.000924309	0.032967	0.665765
Dt_chr9	14960858	Dt_chr9	14658503	302355	0.000767045	0.0703125	0.783004
Dt_chr9	14960858	Dt_chr9	14686573	274285	0.00807387	0.109524	0.300816
Dt_chr9	14960858	Dt_chr9	14686693	274165	0.000618429	0.030303	0.72538
Dt_chr9	14960858	Dt_chr9	14687862	272996	0.00116295	0.135135	1
Dt_chr9	14960858	Dt_chr9	14699242	261616	0.049247	0.407407	0.0203693
Dt_chr9	14960858	Dt_chr9	14713148	247710	0.000147059	0.025	1
Dt_chr9	14960858	Dt_chr9	14713274	247584	0.00972611	0.277778	0.406887
Dt_chr9	14960858	Dt_chr9	14715780	245078	0.0857143	1	0.000938054
Dt_chr9	14960858	Dt_chr9	14716653	244205	0.00176367	0.333333	1
Dt_chr9	14960858	Dt_chr9	14723939	236919	0.0408163	0.5	0.0499268
Dt_chr9	14960858	Dt_chr9	14734377	226481	0.0334928	0.368421	0.0824143
Dt_chr9	14960858	Dt_chr9	14734468	226390	0.0155806	0.289552	0.265066
Dt_chr9	14960858	Dt_chr9	14746553	214305	0.024975	0.384615	0.101193
Dt_chr9	14960858	Dt_chr9	14755884	204974	0.571429	1	2.76397e-13
Dt_chr9	14960858	Dt_chr9	14761002	199856	0.509178	0.76699	2.33997e-10
Dt_chr9	14960858	Dt_chr9	14786153	174705	NaN	NaN	NaN
Dt_chr9	14960858	Dt_chr9	14789635	171223	0.024975	0.384615	0.101193
Dt_chr9	14960858	Dt_chr9	14789989	170869	0.000613688	0.213333	1
Dt_chr9	14960858	Dt_chr9	14813433	147425	0.0382305	0.492063	0.050802
Dt_chr9	14960858	Dt_chr9	14824433	136425	0.00176367	0.047619	0.645524
Dt_chr9	14960858	Dt_chr9	14829857	131001	0.0145231	0.283582	0.266584
Dt_chr9	14960858	Dt_chr9	14830300	130558	0.000618429	0.030303	0.72538
Dt_chr9	14960858	Dt_chr9	14846555	114303	0.0384016	0.563636	0.0501222
Dt_chr9	14960858	Dt_chr9	14849370	111488	0.000618429	0.030303	0.72538
Dt_chr9	14960858	Dt_chr9	14865269	95589	0.0229592	0.428571	0.165052
Dt_chr9	14960858	Dt_chr9	14865337	95521	0.000265041	0.0204082	1
Dt_chr9	14960858	Dt_chr9	14865338	95520	0.0109063	0.291667	0.28312
Dt_chr9	14960858	Dt_chr9	14879675	81183	0.0131038	0.239269	0.260435
Dt_chr9	14960858	Dt_chr9	14879977	80881	0.0376595	0.215686	0.0492295
Dt_chr9	14960858	Dt_chr9	14887772	73086	0.0616935	0.329032	0.0137197
Dt_chr9	14960858	Dt_chr9	14888638	72220	0.0161754	1	0.358568
Dt_chr9	14960858	Dt_chr9	14900680	60178	0.000887311	0.0434783	0.748733
Dt_chr9	14960858	Dt_chr9	14904355	56503	0.000292793	0.0351351	1
Dt_chr9	14960858	Dt_chr9	14904954	55904	0.0700779	0.724138	0.00468004
Dt_chr9	14960858	Dt_chr9	14908752	52106	0.0084714	0.117521	0.28938
Dt_chr9	14960858	Dt_chr9	14938870	21988	0.0161754	1	0.358568
Dt_chr9	14960858	Dt_chr9	14939593	21265	0.0152505	0.137255	0.238209
Dt_chr9	14960858	Dt_chr9	14939793	21065	0.0170882	0.263158	0.164322
Dt_chr9	14960858	Dt_chr9	14945886	14972	0.00884956	1	0.594198
Dt_chr9	14960858	Dt_chr9	14949621	11237	0.0566893	0.238095	0.0219048
Dt_chr9	14960858	Dt_chr9	14950332	10526	1	1	2.11393e-19
Dt_chr9	14960858	Dt_chr9	14950411	10447	0.0271401	0.384058	0.088262
Dt_chr9	14960858	Dt_chr9	14955098	5760	0.015873	0.142857	0.173098
Dt_chr9	14960858	Dt_chr9	14955122	5736	0.205419	0.896104	1.30783e-06
Dt_chr9	14960858	Dt_chr9	14956028	4830	0.000618429	0.030303	0.72538
Dt_chr9	14960858	Dt_chr9	14957075	3783	1	1	2.11393e-19
Dt_chr9	14960858	Dt_chr9	14957607	3251	0.00107232	0.272727	1
Dt_chr9	14960905	Dt_chr9	14657776	303129	0.0230849	0.158879	0.122864
Dt_chr9	14960905	Dt_chr9	14658503	302402	0.00662193	0.22526	0.543183
Dt_chr9	14960905	Dt_chr9	14686573	274332	0.00649351	0.116883	0.407573
Dt_chr9	14960905	Dt_chr9	14686693	274212	0.0192935	0.191919	0.220232
Dt_chr9	14960905	Dt_chr9	14687862	273043	0.0191396	0.277108	0.185352
Dt_chr9	14960905	Dt_chr9	14699242	261663	0.0155112	0.259259	0.201003
Dt_chr9	14960905	Dt_chr9	14713148	247757	0.000192967	0.0545455	1
Dt_chr9	14960905	Dt_chr9	14713274	247631	0.0257232	0.566667	0.104701
Dt_chr9	14960905	Dt_chr9	14715780	245125	0.000823045	0.111111	1
Dt_chr9	14960905	Dt_chr9	14716653	244252	0.0277778	0.166667	0.100419
Dt_chr9	14960905	Dt_chr9	14723939	236966	0.00607639	0.21875	0.54403
Dt_chr9	14960905	Dt_chr9	14734377	226528	0.00850611	0.210526	0.353045
Dt_chr9	14960905	Dt_chr9	14734468	226437	0.000127809	0.0312076	1
Dt_chr9	14960905	Dt_chr9	14746553	214352	0.019425	0.384615	0.141349
Dt_chr9	14960905	Dt_chr9	14755884	205021	0.0326003	0.270833	0.0621449
Dt_chr9	14960905	Dt_chr9	14761002	199903	0.0335681	0.223301	0.0671535
Dt_chr9	14960905	Dt_chr9	14786153	174752	NaN	NaN	NaN
Dt_chr9	14960905	Dt_chr9	14789635	171270	0.019425	0.384615	0.141349
Dt_chr9	14960905	Dt_chr9	14789989	170916	0.0124894	0.117757	0.234752
Dt_chr9	14960905	Dt_chr9	14813433	147472	0.00522912	0.206349	0.546401
Dt_chr9	14960905	Dt_chr9	14824433	136472	0.00548697	0.0740741	0.34283
Dt_chr9	14960905	Dt_chr9	14829857	131048	0.000281611	0.0566038	1
Dt_chr9	14960905	Dt_chr9	14830300	130605	0.0192935	0.191919	0.220232
Dt_chr9	14960905	Dt_chr9	14846555	114350	0.00699301	0.230769	0.379881
Dt_chr9	14960905	Dt_chr9	14849370	111535	0.0192935	0.191919	0.220232
Dt_chr9	14960905	Dt_chr9	14865269	95636	0.0178571	0.375	0.222111
Dt_chr9	14960905	Dt_chr9	14865337	95568	0.0166976	0.183673	0.229457
Dt_chr9	14960905	Dt_chr9	14865338	95567	0.0589342	0.806818	0.00964164
Dt_chr9	14960905	Dt_chr9	14879675	81230	0.00608673	0.184932	0.53344
Dt_chr9	14960905	Dt_chr9	14879977	80928	0.000242072	0.0196078	1
Dt_chr9	14960905	Dt_chr9	14887772	73133	1.50739e-05	0.025	1
Dt_chr9	14960905	Dt_chr9	14888638	72267	0.000379097	0.173611	1
Dt_chr9	14960905	Dt_chr9	14900680	60225	0.000172533	0.0217391	1
Dt_chr9	14960905	Dt_chr9	14904355	56550	0.000707483	0.0619369	0.763339
Dt_chr9	14960905	Dt_chr9	14904954	55951	0.0100111	0.310345	0.3657
Dt_chr9	14960905	Dt_chr9	14908752	52153	0.891743	1	1.11846e-12
Dt_chr9	14960905	Dt_chr9	14938870	22035	0.140534	0.393373	0.00145478
Dt_chr9	14960905	Dt_chr9	14939593	21312	0.0619705	0.313726	0.0176487
Dt_chr9	14960905	Dt_chr9	14939793	21112	0.0224615	0.342105	0.121019
Dt_chr9	14960905	Dt_chr9	14945886	15019	0.00126422	0.047619	0.531277
Dt_chr9	14960905	Dt_chr9	14949621	11284	0.015873	0.142857	0.173098
Dt_chr9	14960905	Dt_chr9	14950332	10573	0.015873	0.142857	0.173098
Dt_chr9	14960905	Dt_chr9	14950411	10494	0.00133607	0.134545	0.759087
Dt_chr9	14960905	Dt_chr9	14955098	5807	1	1	9.48509e-17
Dt_chr9	14960905	Dt_chr9	14955122	5783	0.00164435	0.0909091	0.753691
Dt_chr9	14960905	Dt_chr9	14956028	4877	0.0192935	0.191919	0.220232
Dt_chr9	14960905	Dt_chr9	14957075	3830	0.015873	0.142857	0.173098
Dt_chr9	14960905	Dt_chr9	14957607	3298	0.0334538	0.191919	0.0800139
Dt_chr9	14960905	Dt_chr9	14960858	47	0.015873	0.142857	0.173098
Dt_chr9	14963166	Dt_chr9	14657776	305390	0.0230849	0.158879	0.122864
Dt_chr9	14963166	Dt_chr9	14658503	304663	0.00662193	0.22526	0.543183
Dt_chr9	14963166	Dt_chr9	14686573	276593	0.00649351	0.116883	0.407573
Dt_chr9	14963166	Dt_chr9	14686693	276473	0.0192935	0.191919	0.220232
Dt_chr9	14963166	Dt_chr9	14687862	275304	0.0191396	0.277108	0.185352
Dt_chr9	14963166	Dt_chr9	14699242	263924	0.0155112	0.259259	0.201003
Dt_chr9	14963166	Dt_chr9	14713148	250018	0.000192967	0.0545455	1
Dt_chr9	14963166	Dt_chr9	14713274	249892	0.0257232	0.566667	0.104701
Dt_chr9	14963166	Dt_chr9	14715780	247386	0.000823045	0.111111	1
Dt_chr9	14963166	Dt_chr9	14716653	246513	0.0277778	0.166667	0.100419
Dt_chr9	14963166	Dt_chr9	14723939	239227	0.00607639	0.21875	0.54403
Dt_chr9	14963166	Dt_chr9	14734377	228789	0.00850611	0.210526	0.353045
Dt_chr9	14963166	Dt_chr9	14734468	228698	0.000127809	0.0312076	1
Dt_chr9	14963166	Dt_chr9	14746553	216613	0.019425	0.384615	0.141349
Dt_chr9	14963166	Dt_chr9	14755884	207282	0.0326003	0.270833	0.0621449
Dt_chr9	14963166	Dt_chr9	14761002	202164	0.0335681	0.223301	0.0671535
Dt_chr9	14963166	Dt_chr9	14786153	177013	NaN	NaN	NaN
Dt_chr9	14963166	Dt_chr9	14789635	173531	0.019425	0.384615	0.141349
Dt_chr9	14963166	Dt_chr9	14789989	173177	0.0124894	0.117757	0.234752
Dt_chr9	14963166	Dt_chr9	14813433	149733	0.00522912	0.206349	0.546401
Dt_chr9	14963166	Dt_chr9	14824433	138733	0.00548697	0.0740741	0.34283
Dt_chr9	14963166	Dt_chr9	14829857	133309	0.000281611	0.0566038	1
Dt_chr9	14963166	Dt_chr9	14830300	132866	0.0192935	0.191919	0.220232
Dt_chr9	14963166	Dt_chr9	14846555	116611	0.00699301	0.230769	0.379881
Dt_chr9	14963166	Dt_chr9	14849370	113796	0.0192935	0.191919	0.220232
Dt_chr9	14963166	Dt_chr9	14865269	97897	0.0178571	0.375	0.222111
Dt_chr9	14963166	Dt_chr9	14865337	97829	0.0166976	0.183673	0.229457
Dt_chr9	14963166	Dt_chr9	14865338	97828	0.0589342	0.806818	0.00964164
Dt_chr9	14963166	Dt_chr9	14879675	83491	0.00608673	0.184932	0.53344
Dt_chr9	14963166	Dt_chr9	14879977	83189	0.000242072	0.0196078	1
Dt_chr9	14963166	Dt_chr9	14887772	75394	1.50739e-05	0.025	1
Dt_chr9	14963166	Dt_chr9	14888638	74528	0.000379097	0.173611	1
Dt_chr9	14963166	Dt_chr9	14900680	62486	0.000172533	0.0217391	1
Dt_chr9	14963166	Dt_chr9	14904355	58811	0.000707483	0.0619369	0.763339
Dt_chr9	14963166	Dt_chr9	14904954	58212	0.0100111	0.310345	0.3657
Dt_chr9	14963166	Dt_chr9	14908752	54414	0.891743	1	1.11846e-12
Dt_chr9	14963166	Dt_chr9	14938870	24296	0.140534	0.393373	0.00145478
Dt_chr9	14963166	Dt_chr9	14939593	23573	0.0619705	0.313726	0.0176487
Dt_chr9	14963166	Dt_chr9	14939793	23373	0.0224615	0.342105	0.121019
Dt_chr9	14963166	Dt_chr9	14945886	17280	0.00126422	0.047619	0.531277
Dt_chr9	14963166	Dt_chr9	14949621	13545	0.015873	0.142857	0.173098
Dt_chr9	14963166	Dt_chr9	14950332	12834	0.015873	0.142857	0.173098
Dt_chr9	14963166	Dt_chr9	14950411	12755	0.00133607	0.134545	0.759087
Dt_chr9	14963166	Dt_chr9	14955098	8068	1	1	9.48509e-17
Dt_chr9	14963166	Dt_chr9	14955122	8044	0.00164435	0.0909091	0.753691
Dt_chr9	14963166	Dt_chr9	14956028	7138	0.0192935	0.191919	0.220232
Dt_chr9	14963166	Dt_chr9	14957075	6091	0.015873	0.142857	0.173098
Dt_chr9	14963166	Dt_chr9	14957607	5559	0.0334538	0.191919	0.0800139
Dt_chr9	14963166	Dt_chr9	14960858	2308	0.015873	0.142857	0.173098
Dt_chr9	14963166	Dt_chr9	14960905	2261	1	1	9.48509e-17
Dt_chr9	14963174	Dt_chr9	14658503	304671	0.019334	0.141414	0.144228
Dt_chr9	14963174	Dt_chr9	14686573	276601	0.0069107	0.190476	0.471483
Dt_chr9	14963174	Dt_chr9	14686693	276481	0.0477396	0.498747	0.0286761
Dt_chr9	14963174	Dt_chr9	14687862	275312	0.0564493	0.374111	0.0105905
Dt_chr9	14963174	Dt_chr9	14699242	263932	0.000349878	0.0283401	0.848121
Dt_chr9	14963174	Dt_chr9	14713148	250026	0.000887097	0.0354839	0.849386
Dt_chr9	14963174	Dt_chr9	14713274	249900	0.00137174	0.037037	0.713428
Dt_chr9	14963174	Dt_chr9	14715780	247394	0.000464123	0.026455	0.851803
Dt_chr9	14963174	Dt_chr9	14716653	246521	0.00151614	0.122807	0.766133
Dt_chr9	14963174	Dt_chr9	14723939	239235	0.0216613	0.14966	0.142688
Dt_chr9	14963174	Dt_chr9	14734377	228797	0.175571	0.52381	4.73167e-06
Dt_chr9	14963174	Dt_chr9	14734468	228706	0.873134	1	1.93818e-29
Dt_chr9	14963174	Dt_chr9	14746553	216621	0.935223	1	2.49833e-32
Dt_chr9	14963174	Dt_chr9	14755884	207290	0.0368282	0.365079	0.0417325
Dt_chr9	14963174	Dt_chr9	14761002	202172	0.0195935	0.327731	0.189229
Dt_chr9	14963174	Dt_chr9	14786153	177021	NaN	NaN	NaN
Dt_chr9	14963174	Dt_chr9	14789635	173539	0.935223	1	2.49833e-32
Dt_chr9	14963174	Dt_chr9	14789989	173185	0.0020652	0.157143	0.746365
Dt_chr9	14963174	Dt_chr9	14813433	149741	6.28137e-06	0.00277008	1
Dt_chr9	14963174	Dt_chr9	14824433	138741	0.00522912	0.206349	0.546401
Dt_chr9	14963174	Dt_chr9	14829857	133317	0.874313	1	9.20635e-30
Dt_chr9	14963174	Dt_chr9	14830300	132874	0.0304766	0.398496	0.0906105
Dt_chr9	14963174	Dt_chr9	14846555	116619	0.010954	0.119617	0.275549
Dt_chr9	14963174	Dt_chr9	14849370	113804	0.0477396	0.498747	0.0286761
Dt_chr9	14963174	Dt_chr9	14865269	97905	0.00219298	0.047619	0.714409
Dt_chr9	14963174	Dt_chr9	14865337	97837	0.0368314	0.425837	0.0571724
Dt_chr9	14963174	Dt_chr9	14865338	97836	0.0615119	0.279018	0.00980916
Dt_chr9	14963174	Dt_chr9	14879675	83499	0.00111442	0.0403226	0.850689
Dt_chr9	14963174	Dt_chr9	14879977	83197	0.0648735	0.57672	0.00901797
Dt_chr9	14963174	Dt_chr9	14887772	75402	0.0588036	0.449597	0.0114126
Dt_chr9	14963174	Dt_chr9	14888638	74536	0.00174561	0.130117	0.764896
Dt_chr9	14963174	Dt_chr9	14900680	62494	0.0113482	0.183673	0.283623
Dt_chr9	14963174	Dt_chr9	14904355	58819	0.00251389	0.0616487	0.705402
Dt_chr9	14963174	Dt_chr9	14904954	58220	0.000337328	0.0199637	0.856903
Dt_chr9	14963174	Dt_chr9	14908752	54422	0.0133471	0.375661	0.300741
Dt_chr9	14963174	Dt_chr9	14938870	24304	0.00572214	0.212963	0.544771
Dt_chr9	14963174	Dt_chr9	14939593	23581	0.0432508	0.470899	0.0384426
Dt_chr9	14963174	Dt_chr9	14939793	23381	0.0311904	0.220779	0.060199
Dt_chr9	14963174	Dt_chr9	14945886	17288	0.00230982	0.183673	0.707012
Dt_chr9	14963174	Dt_chr9	14949621	13553	0.00322234	0.157895	0.590284
Dt_chr9	14963174	Dt_chr9	14950332	12842	0.0210447	0.365079	0.166385
Dt_chr9	14963174	Dt_chr9	14950411	12763	0.815217	1	3.03131e-27
Dt_chr9	14963174	Dt_chr9	14955098	8076	0.0163681	0.365079	0.225031
Dt_chr9	14963174	Dt_chr9	14955122	8052	0.0080305	0.114064	0.34677
Dt_chr9	14963174	Dt_chr9	14956028	7146	0.0477396	0.498747	0.0286761
Dt_chr9	14963174	Dt_chr9	14957075	6099	0.0210447	0.365079	0.166385
Dt_chr9	14963174	Dt_chr9	14957607	5567	0.000169314	0.0430622	1
Dt_chr9	14963174	Dt_chr9	14960858	2316	0.0210447	0.365079	0.166385
Dt_chr9	14963174	Dt_chr9	14960905	2269	0.0163681	0.365079	0.225031
Dt_chr9	14963174	Dt_chr9	14963166	8	0.0163681	0.365079	0.225031
Dt_chr9	14963322	Dt_chr9	14686573	276749	0.0308857	0.30137	0.0824683
Dt_chr9	14963322	Dt_chr9	14686693	276629	0.00855118	0.254658	0.459061
Dt_chr9	14963322	Dt_chr9	14687862	275460	0.00192889	0.0834313	0.687786
Dt_chr9	14963322	Dt_chr9	14699242	264080	0.135256	0.417879	0.000106479
Dt_chr9	14963322	Dt_chr9	14713148	250174	0.0461473	0.35	0.0303391
Dt_chr9	14963322	Dt_chr9	14713274	250048	0.041336	0.277778	0.0361734
Dt_chr9	14963322	Dt_chr9	14715780	247542	0.107246	0.536232	0.000418712
Dt_chr9	14963322	Dt_chr9	14716653	246669	0.0377334	0.459459	0.0567119
Dt_chr9	14963322	Dt_chr9	14723939	239383	0.00757512	0.103261	0.354045
Dt_chr9	14963322	Dt_chr9	14734377	228945	0.00575737	0.0786241	0.440065
Dt_chr9	14963322	Dt_chr9	14734468	228854	0.0101737	0.11194	0.343065
Dt_chr9	14963322	Dt_chr9	14746553	216769	0.0181522	0.157191	0.187138
Dt_chr9	14963322	Dt_chr9	14755884	207438	0.300823	0.864865	2.01698e-09
Dt_chr9	14963322	Dt_chr9	14761002	202320	0.217275	0.904611	3.95543e-07
Dt_chr9	14963322	Dt_chr9	14786153	177169	NaN	NaN	NaN
Dt_chr9	14963322	Dt_chr9	14789635	173687	0.0181522	0.157191	0.187138
Dt_chr9	14963322	Dt_chr9	14789989	173333	0.0398489	0.515068	0.0418461
Dt_chr9	14963322	Dt_chr9	14813433	149889	0.00155795	0.047619	0.709469
Dt_chr9	14963322	Dt_chr9	14824433	138889	0.000522261	0.0540541	1
Dt_chr9	14963322	Dt_chr9	14829857	133465	0.00857771	0.104478	0.347838
Dt_chr9	14963322	Dt_chr9	14830300	133022	0.00855118	0.254658	0.459061
Dt_chr9	14963322	Dt_chr9	14846555	116767	8.2174e-06	0.00395257	1
Dt_chr9	14963322	Dt_chr9	14849370	113952	0.00855118	0.254658	0.459061
Dt_chr9	14963322	Dt_chr9	14865269	98053	0.0027751	0.0625	0.57832
Dt_chr9	14963322	Dt_chr9	14865337	97985	0.00403105	0.16996	0.6289
Dt_chr9	14963322	Dt_chr9	14865338	97984	0.032299	0.244444	0.0595834
Dt_chr9	14963322	Dt_chr9	14879675	83647	0.0145961	0.195169	0.24453
Dt_chr9	14963322	Dt_chr9	14879977	83345	0.00831778	0.275362	0.432502
Dt_chr9	14963322	Dt_chr9	14887772	75550	0.0472472	0.332192	0.0318302
Dt_chr9	14963322	Dt_chr9	14888638	74684	0.0183133	0.320776	0.21008
Dt_chr9	14963322	Dt_chr9	14900680	62642	0.00493391	0.161491	0.510151
Dt_chr9	14963322	Dt_chr9	14904355	58967	0.0628759	0.412346	0.00676164
Dt_chr9	14963322	Dt_chr9	14904954	58368	0.00367166	0.0743338	0.574702
Dt_chr9	14963322	Dt_chr9	14908752	54570	0.0284892	0.461187	0.0827162
Dt_chr9	14963322	Dt_chr9	14938870	24452	0.000428836	0.0490868	1
Dt_chr9	14963322	Dt_chr9	14939593	23729	0.0387318	0.369369	0.0379639
Dt_chr9	14963322	Dt_chr9	14939793	23529	0.0475883	0.226044	0.020239
Dt_chr9	14963322	Dt_chr9	14945886	17436	0.0996537	1	0.000899762
Dt_chr9	14963322	Dt_chr9	14949621	13701	0.0135974	0.243243	0.258264
Dt_chr9	14963322	Dt_chr9	14950332	12990	0.141178	0.783784	6.19664e-05
Dt_chr9	14963322	Dt_chr9	14950411	12911	0.020644	0.156844	0.129569
Dt_chr9	14963322	Dt_chr9	14955098	8224	0.0377334	0.459459	0.0567119
Dt_chr9	14963322	Dt_chr9	14955122	8200	0.233428	0.509742	1.81132e-07
Dt_chr9	14963322	Dt_chr9	14956028	7294	0.00855118	0.254658	0.459061
Dt_chr9	14963322	Dt_chr9	14957075	6247	0.141178	0.783784	6.19664e-05
Dt_chr9	14963322	Dt_chr9	14957607	5715	0.0273328	0.410319	0.102542
Dt_chr9	14963322	Dt_chr9	14960858	2464	0.141178	0.783784	6.19664e-05
Dt_chr9	14963322	Dt_chr9	14960905	2417	0.0377334	0.459459	0.0567119
Dt_chr9	14963322	Dt_chr9	14963166	156	0.0377334	0.459459	0.0567119
Dt_chr9	14963322	Dt_chr9	14963174	148	0.011689	0.130435	0.263284
Dt_chr9	14968195	Dt_chr9	14686693	281502	0.038961	0.428571	0.0528103
Dt_chr9	14968195	Dt_chr9	14687862	280333	0.00814067	0.135135	0.429359
Dt_chr9	14968195	Dt_chr9	14699242	268953	0.0155112	0.179487	0.242082
Dt_chr9	14968195	Dt_chr9	14713148	255047	0.0105556	0.133333	0.342164
Dt_chr9	14968195	Dt_chr9	14713274	254921	0.00368067	0.066092	0.579555
Dt_chr9	14968195	Dt_chr9	14715780	252415	0.00266667	0.0666667	0.706309
Dt_chr9	14968195	Dt_chr9	14716653	251542	0.0277778	0.5	0.125448
Dt_chr9	14968195	Dt_chr9	14723939	244256	0.0546875	0.25	0.0170035
Dt_chr9	14968195	Dt_chr9	14734377	233818	0.00119617	0.0454545	0.849891
Dt_chr9	14968195	Dt_chr9	14734468	233727	5.48107e-05	0.00833333	1
Dt_chr9	14968195	Dt_chr9	14746553	221642	0.00027972	0.0181818	1
Dt_chr9	14968195	Dt_chr9	14755884	212311	0.00694444	0.166667	0.494162
Dt_chr9	14968195	Dt_chr9	14761002	207193	0.00513992	0.176471	0.601673
Dt_chr9	14968195	Dt_chr9	14786153	182042	NaN	NaN	NaN
Dt_chr9	14968195	Dt_chr9	14789635	178560	0.00027972	0.0181818	1
Dt_chr9	14968195	Dt_chr9	14789989	178206	0.0161015	0.41	0.200453
Dt_chr9	14968195	Dt_chr9	14813433	154762	0.0225564	0.157895	0.105212
Dt_chr9	14968195	Dt_chr9	14824433	143762	0.0123457	0.333333	0.362133
Dt_chr9	14968195	Dt_chr9	14829857	138338	0.000281611	0.0188679	1
Dt_chr9	14968195	Dt_chr9	14830300	137895	0.038961	0.428571	0.0528103
Dt_chr9	14968195	Dt_chr9	14846555	121640	0.00027972	0.0181818	1
Dt_chr9	14968195	Dt_chr9	14849370	118825	0.038961	0.428571	0.0528103
Dt_chr9	14968195	Dt_chr9	14865269	102926	0.0714286	0.285714	0.00582292
Dt_chr9	14968195	Dt_chr9	14865337	102858	0.0296846	0.363636	0.0971838
Dt_chr9	14968195	Dt_chr9	14865338	102857	0.00566541	0.0791667	0.464815
Dt_chr9	14968195	Dt_chr9	14879675	88520	0.0401673	0.254606	0.0383503
Dt_chr9	14968195	Dt_chr9	14879977	88218	0.00217865	0.111111	0.798903
Dt_chr9	14968195	Dt_chr9	14887772	80423	0.00792312	0.173729	0.367788
Dt_chr9	14968195	Dt_chr9	14888638	79557	0.00343757	0.173611	0.558495
Dt_chr9	14968195	Dt_chr9	14900680	67515	0.00621118	0.142857	0.517804
Dt_chr9	14968195	Dt_chr9	14904355	63840	0.0131688	0.148399	0.257807
Dt_chr9	14968195	Dt_chr9	14904954	63241	0.0400445	0.206897	0.0440452
Dt_chr9	14968195	Dt_chr9	14908752	59443	0.0254842	0.555556	0.162648
Dt_chr9	14968195	Dt_chr9	14938870	29325	0.11028	1	0.000265461
Dt_chr9	14968195	Dt_chr9	14939593	28602	0.00217865	0.111111	0.798903
Dt_chr9	14968195	Dt_chr9	14939793	28402	0.0191388	0.181818	0.136111
Dt_chr9	14968195	Dt_chr9	14945886	22309	0.00126422	0.142857	1
Dt_chr9	14968195	Dt_chr9	14949621	18574	0.015873	0.333333	0.269316
Dt_chr9	14968195	Dt_chr9	14950332	17863	0.00571429	0.2	0.582221
Dt_chr9	14968195	Dt_chr9	14950411	17784	5.1175e-05	0.00833333	1
Dt_chr9	14968195	Dt_chr9	14955098	13097	0.0123457	0.333333	0.362133
Dt_chr9	14968195	Dt_chr9	14955122	13073	0.000302024	0.0232558	1
Dt_chr9	14968195	Dt_chr9	14956028	12167	0.038961	0.428571	0.0528103
Dt_chr9	14968195	Dt_chr9	14957075	11120	0.00571429	0.2	0.582221
Dt_chr9	14968195	Dt_chr9	14957607	10588	0.0208507	0.454545	0.204343
Dt_chr9	14968195	Dt_chr9	14960858	7337	0.00571429	0.2	0.582221
Dt_chr9	14968195	Dt_chr9	14960905	7290	0.0123457	0.333333	0.362133
Dt_chr9	14968195	Dt_chr9	14963166	5029	0.0123457	0.333333	0.362133
Dt_chr9	14968195	Dt_chr9	14963174	5021	0.00250627	0.0526316	0.714837
Dt_chr9	14968195	Dt_chr9	14963322	4873	0.00117509	0.0434783	0.851196
Dt_chr9	14985426	Dt_chr9	14687862	297564	0.00320617	0.0963855	0.567302
Dt_chr9	14985426	Dt_chr9	14699242	286184	0.0214771	0.259259	0.150577
Dt_chr9	14985426	Dt_chr9	14713148	272278	0.00348082	0.1875	0.591159
Dt_chr9	14985426	Dt_chr9	14713274	272152	0.0637411	0.711111	0.0104889
Dt_chr9	14985426	Dt_chr9	14715780	269646	0.0410256	0.666667	0.0284039
Dt_chr9	14985426	Dt_chr9	14716653	268773	0.0771902	0.326923	0.0100595
Dt_chr9	14985426	Dt_chr9	14723939	261487	0.0496223	0.53125	0.0170541
Dt_chr9	14985426	Dt_chr9	14734377	251049	0.00332398	0.111842	0.5826
Dt_chr9	14985426	Dt_chr9	14734468	250958	0.002508	0.11194	0.599733
Dt_chr9	14985426	Dt_chr9	14746553	238873	0.00672405	0.192308	0.425912
Dt_chr9	14985426	Dt_chr9	14755884	229542	0.0542368	0.296875	0.0181622
Dt_chr9	14985426	Dt_chr9	14761002	224424	0.0688837	0.271845	0.0111798
Dt_chr9	14985426	Dt_chr9	14786153	199273	NaN	NaN	NaN
Dt_chr9	14985426	Dt_chr9	14789635	195791	0.00672405	0.192308	0.425912
Dt_chr9	14985426	Dt_chr9	14789989	195437	0.104904	0.421569	0.00410323
Dt_chr9	14985426	Dt_chr9	14813433	171993	0.000867554	0.0789474	0.793854
Dt_chr9	14985426	Dt_chr9	14824433	160993	0.00106838	0.0384615	0.661504
Dt_chr9	14985426	Dt_chr9	14829857	155569	0.00212291	0.104478	0.787695
Dt_chr9	14985426	Dt_chr9	14830300	155126	0.00599401	0.0909091	0.477911
Dt_chr9	14985426	Dt_chr9	14846555	138871	0.00672405	0.192308	0.425912
Dt_chr9	14985426	Dt_chr9	14849370	136056	0.00599401	0.0909091	0.477911
Dt_chr9	14985426	Dt_chr9	14865269	120157	0.00567694	0.179688	0.433303
Dt_chr9	14985426	Dt_chr9	14865337	120089	0.0171436	0.158163	0.16975
Dt_chr9	14985426	Dt_chr9	14865338	120088	8.90313e-06	0.00833333	1
Dt_chr9	14985426	Dt_chr9	14879675	105751	0.00843082	0.184932	0.409253
Dt_chr9	14985426	Dt_chr9	14879977	105449	0.000754148	0.166667	1
Dt_chr9	14985426	Dt_chr9	14887772	97654	0.0342505	0.245161	0.0794576
Dt_chr9	14985426	Dt_chr9	14888638	96788	0.0767517	0.326052	0.0104395
Dt_chr9	14985426	Dt_chr9	14900680	84746	0.00538999	0.103261	0.525078
Dt_chr9	14985426	Dt_chr9	14904355	81071	0.0028472	0.173611	0.782513
Dt_chr9	14985426	Dt_chr9	14904954	80472	0.0123642	0.274194	0.285871
Dt_chr9	14985426	Dt_chr9	14908752	76674	0.0275454	0.228758	0.103531
Dt_chr9	14985426	Dt_chr9	14938870	46556	0.0381166	0.229773	0.0560446
Dt_chr9	14985426	Dt_chr9	14939593	45833	0.000754148	0.166667	1
Dt_chr9	14985426	Dt_chr9	14939793	45633	0.0090173	0.318182	0.40674
Dt_chr9	14985426	Dt_chr9	14945886	39540	0.0124477	0.175824	0.234774
Dt_chr9	14985426	Dt_chr9	14949621	35805	0	0	1
Dt_chr9	14985426	Dt_chr9	14950332	35094	0.00549451	0.0769231	0.420735
Dt_chr9	14985426	Dt_chr9	14950411	35015	0.012917	0.245471	0.278297
Dt_chr9	14985426	Dt_chr9	14955098	30328	0.0130876	0.134615	0.200461
Dt_chr9	14985426	Dt_chr9	14955122	30304	0.0278907	0.318182	0.0925108
Dt_chr9	14985426	Dt_chr9	14956028	29398	0.00599401	0.0909091	0.477911
Dt_chr9	14985426	Dt_chr9	14957075	28351	0.00549451	0.0769231	0.420735
Dt_chr9	14985426	Dt_chr9	14957607	27819	0.0901071	0.370629	0.00639225
Dt_chr9	14985426	Dt_chr9	14960858	24568	0.00549451	0.0769231	0.420735
Dt_chr9	14985426	Dt_chr9	14960905	24521	0.0130876	0.134615	0.200461
Dt_chr9	14985426	Dt_chr9	14963166	22260	0.0130876	0.134615	0.200461
Dt_chr9	14985426	Dt_chr9	14963174	22252	0.00472335	0.166667	0.592289
Dt_chr9	14985426	Dt_chr9	14963322	22104	0.060212	0.493243	0.0115188
Dt_chr9	14985426	Dt_chr9	14968195	17231	0.00961538	0.25	0.421298
Dt_chr9	14986226	Dt_chr9	14699242	286984	0.00412088	0.0865385	0.559249
Dt_chr9	14986226	Dt_chr9	14713148	273078	0.0100367	0.119355	0.342012
Dt_chr9	14986226	Dt_chr9	14713274	272952	0.0117166	0.112022	0.269251
Dt_chr9	14986226	Dt_chr9	14715780	270446	0.0190476	0.166667	0.136964
Dt_chr9	14986226	Dt_chr9	14716653	269573	0.000496032	0.0625	1
Dt_chr9	14986226	Dt_chr9	14723939	262287	1.99298e-05	0.00510204	1
Dt_chr9	14986226	Dt_chr9	14734377	251849	0.00258459	0.0625	0.704409
Dt_chr9	14986226	Dt_chr9	14734468	251758	0.000255135	0.0192308	1
Dt_chr9	14986226	Dt_chr9	14746553	239673	0.0004995	0.025974	0.855505
Dt_chr9	14986226	Dt_chr9	14755884	230342	6.97545e-05	0.0178571	1
Dt_chr9	14986226	Dt_chr9	14761002	225224	1.01983e-05	0.00735294	1
Dt_chr9	14986226	Dt_chr9	14786153	200073	NaN	NaN	NaN
Dt_chr9	14986226	Dt_chr9	14789635	196591	0.0004995	0.025974	0.855505
Dt_chr9	14986226	Dt_chr9	14789989	196237	0.00584144	0.23871	0.514678
Dt_chr9	14986226	Dt_chr9	14813433	172793	0.000402793	0.0225564	0.856277
Dt_chr9	14986226	Dt_chr9	14824433	161793	0.00111607	0.107143	0.769104
Dt_chr9	14986226	Dt_chr9	14829857	156369	0.000608481	0.0296496	0.854648
Dt_chr9	14986226	Dt_chr9	14830300	155926	7.73037e-05	0.0178571	1
Dt_chr9	14986226	Dt_chr9	14846555	139671	0.0604396	0.25	0.00999074
Dt_chr9	14986226	Dt_chr9	14849370	136856	7.73037e-05	0.0178571	1
Dt_chr9	14986226	Dt_chr9	14865269	120957	0.000842036	0.0290179	0.854764
Dt_chr9	14986226	Dt_chr9	14865337	120889	0.00100219	0.0625	0.814771
Dt_chr9	14986226	Dt_chr9	14865338	120888	0.00797194	0.0892857	0.361713
Dt_chr9	14986226	Dt_chr9	14879675	106551	0.000500463	0.0298913	0.851898
Dt_chr9	14986226	Dt_chr9	14879977	106249	0.000787815	0.0625	0.802008
Dt_chr9	14986226	Dt_chr9	14887772	98454	0.00397088	0.129464	0.64738
Dt_chr9	14986226	Dt_chr9	14888638	97588	0.0219042	0.46875	0.133884
Dt_chr9	14986226	Dt_chr9	14900680	85546	0.0549093	0.397321	0.0164426
Dt_chr9	14986226	Dt_chr9	14904355	81871	0.0058562	0.0909722	0.451191
Dt_chr9	14986226	Dt_chr9	14904954	81272	0.00417627	0.0668203	0.583146
Dt_chr9	14986226	Dt_chr9	14908752	77474	0.0197346	0.523232	0.171983
Dt_chr9	14986226	Dt_chr9	14938870	47356	0.0219042	0.46875	0.133884
Dt_chr9	14986226	Dt_chr9	14939593	46633	0.000787815	0.0625	0.802008
Dt_chr9	14986226	Dt_chr9	14939793	46433	0.00731053	0.105114	0.447822
Dt_chr9	14986226	Dt_chr9	14945886	40340	0.00273162	0.196429	0.703928
Dt_chr9	14986226	Dt_chr9	14949621	36605	0.0102041	0.285714	0.407436
Dt_chr9	14986226	Dt_chr9	14950332	35894	0.00255102	0.142857	0.783004
Dt_chr9	14986226	Dt_chr9	14950411	35815	0.000925231	0.033125	0.85247
Dt_chr9	14986226	Dt_chr9	14955098	31128	0.00793651	0.285714	0.376309
Dt_chr9	14986226	Dt_chr9	14955122	31104	0.0605989	0.352159	0.00798275
Dt_chr9	14986226	Dt_chr9	14956028	30198	7.73037e-05	0.0178571	1
Dt_chr9	14986226	Dt_chr9	14957075	29151	0.00255102	0.142857	0.783004
Dt_chr9	14986226	Dt_chr9	14957607	28619	0.00251698	0.147727	0.753259
Dt_chr9	14986226	Dt_chr9	14960858	25368	0.00255102	0.142857	0.783004
Dt_chr9	14986226	Dt_chr9	14960905	25321	0.00793651	0.285714	0.376309
Dt_chr9	14986226	Dt_chr9	14963166	23060	0.00793651	0.285714	0.376309
Dt_chr9	14986226	Dt_chr9	14963174	23052	0.0028643	0.0601504	0.586818
Dt_chr9	14986226	Dt_chr9	14963322	22904	0.014185	0.161491	0.258834
Dt_chr9	14986226	Dt_chr9	14968195	18031	0	0	1
Dt_chr9	14986226	Dt_chr9	14985426	800	0.00519402	0.196429	0.591726
Dt_chr9	14994483	Dt_chr9	14713148	281335	6.18812e-05	0.025	1
Dt_chr9	14994483	Dt_chr9	14713274	281209	0.00972611	0.277778	0.406887
Dt_chr9	14994483	Dt_chr9	14715780	278703	0.0923077	1	0.000449985
Dt_chr9	14994483	Dt_chr9	14716653	277830	0.00106838	0.0384615	0.661504
Dt_chr9	14994483	Dt_chr9	14723939	270544	0.0496223	0.53125	0.0170541
Dt_chr9	14994483	Dt_chr9	14734377	260106	0.0442124	0.407895	0.0274131
Dt_chr9	14994483	Dt_chr9	14734468	260015	0.00994856	0.222948	0.293165
Dt_chr9	14994483	Dt_chr9	14746553	247930	0.0325444	0.423077	0.060947
Dt_chr9	14994483	Dt_chr9	14755884	238599	0.615385	1	2.36912e-14
Dt_chr9	14994483	Dt_chr9	14761002	233481	0.468216	0.708738	8.94965e-10
Dt_chr9	14994483	Dt_chr9	14786153	208330	NaN	NaN	NaN
Dt_chr9	14994483	Dt_chr9	14789635	204848	0.0325444	0.423077	0.060947
Dt_chr9	14994483	Dt_chr9	14789989	204494	0.00327705	0.0745098	0.623963
Dt_chr9	14994483	Dt_chr9	14813433	181050	0.0466551	0.52381	0.0292587
Dt_chr9	14994483	Dt_chr9	14824433	170050	0.00106838	0.0384615	0.661504
Dt_chr9	14994483	Dt_chr9	14829857	164626	0.00910903	0.216418	0.418083
Dt_chr9	14994483	Dt_chr9	14830300	164183	0.00599401	0.0909091	0.477911
Dt_chr9	14994483	Dt_chr9	14846555	147928	0.0268962	0.454545	0.105197
Dt_chr9	14994483	Dt_chr9	14849370	145113	0.00599401	0.0909091	0.477911
Dt_chr9	14994483	Dt_chr9	14865269	129214	0.0146914	0.330357	0.281702
Dt_chr9	14994483	Dt_chr9	14865337	129146	0.00456686	0.0816327	0.490642
Dt_chr9	14994483	Dt_chr9	14865338	129145	0.0109063	0.291667	0.28312
Dt_chr9	14994483	Dt_chr9	14879675	114808	0.0202792	0.286815	0.167374
Dt_chr9	14994483	Dt_chr9	14879977	114506	0.0318627	0.191176	0.0645949
Dt_chr9	14994483	Dt_chr9	14887772	106711	0.0524618	0.292339	0.0209548
Dt_chr9	14994483	Dt_chr9	14888638	105845	0.00251839	0.380208	1
Dt_chr9	14994483	Dt_chr9	14900680	93803	0.00538999	0.103261	0.525078
Dt_chr9	14994483	Dt_chr9	14904355	90128	6.55996e-06	0.00833333	1
Dt_chr9	14994483	Dt_chr9	14904954	89529	0.079105	0.741379	0.00241086
Dt_chr9	14994483	Dt_chr9	14908752	85731	0.031644	0.236246	0.0877176
Dt_chr9	14994483	Dt_chr9	14938870	55613	0.00251839	0.380208	1
Dt_chr9	14994483	Dt_chr9	14939593	54890	0.0318627	0.191176	0.0645949
Dt_chr9	14994483	Dt_chr9	14939793	54690	0.0117777	0.210526	0.271085
Dt_chr9	14994483	Dt_chr9	14945886	48597	0.00953029	1	0.591879
Dt_chr9	14994483	Dt_chr9	14949621	44862	0.0879121	0.307692	0.00533555
Dt_chr9	14994483	Dt_chr9	14950332	44151	0.928571	1	3.38229e-18
Dt_chr9	14994483	Dt_chr9	14950411	44072	0.0359718	0.425121	0.0508894
Dt_chr9	14994483	Dt_chr9	14955098	39385	0.0384615	0.230769	0.0545244
Dt_chr9	14994483	Dt_chr9	14955122	39361	0.178612	0.805195	7.77186e-06
Dt_chr9	14994483	Dt_chr9	14956028	38455	0.00599401	0.0909091	0.477911
Dt_chr9	14994483	Dt_chr9	14957075	37408	0.928571	1	3.38229e-18
Dt_chr9	14994483	Dt_chr9	14957607	36876	0.00205299	0.0559441	0.640198
Dt_chr9	14994483	Dt_chr9	14960858	33625	0.928571	1	3.38229e-18
Dt_chr9	14994483	Dt_chr9	14960905	33578	0.0384615	0.230769	0.0545244
Dt_chr9	14994483	Dt_chr9	14963166	31317	0.0384615	0.230769	0.0545244
Dt_chr9	14994483	Dt_chr9	14963174	31309	0.0278581	0.404762	0.104988
Dt_chr9	14994483	Dt_chr9	14963322	31161	0.157326	0.797297	2.21224e-05
Dt_chr9	14994483	Dt_chr9	14968195	26288	0.00961538	0.25	0.421298
Dt_chr9	14994483	Dt_chr9	14985426	9057	0.0181213	0.134615	0.226071
Dt_chr9	14994483	Dt_chr9	14986226	8257	0.00519402	0.196429	0.591726
Dt_chr9	15007871	Dt_chr9	14713274	294597	0.028095	0.220513	0.0796937
Dt_chr9	15007871	Dt_chr9	14715780	292091	0.00341956	0.0618109	0.553486
Dt_chr9	15007871	Dt_chr9	14716653	291218	0.0129606	0.481153	0.324334
Dt_chr9	15007871	Dt_chr9	14723939	283932	0.00726063	0.111156	0.43856
Dt_chr9	15007871	Dt_chr9	14734377	273494	0.0287049	0.179085	0.0751269
Dt_chr9	15007871	Dt_chr9	14734468	273403	0.0116764	0.129456	0.327988
Dt_chr9	15007871	Dt_chr9	14746553	261318	0.0152137	0.15282	0.242881
Dt_chr9	15007871	Dt_chr9	14755884	251987	0.0315463	0.26373	0.0860926
Dt_chr9	15007871	Dt_chr9	14761002	246869	0.0155696	0.230263	0.258393
Dt_chr9	15007871	Dt_chr9	14786153	221718	NaN	NaN	NaN
Dt_chr9	15007871	Dt_chr9	14789635	218236	0.0152137	0.15282	0.242881
Dt_chr9	15007871	Dt_chr9	14789989	217882	0.00667522	0.376694	0.487194
Dt_chr9	15007871	Dt_chr9	14813433	194438	0.0522832	0.298281	0.0195522
Dt_chr9	15007871	Dt_chr9	14824433	183438	0.000146708	0.0487805	1
Dt_chr9	15007871	Dt_chr9	14829857	178014	0.0100289	0.121951	0.331283
Dt_chr9	15007871	Dt_chr9	14830300	177571	0.0961068	0.486842	0.00179464
Dt_chr9	15007871	Dt_chr9	14846555	161316	0.03815	0.241997	0.0510532
Dt_chr9	15007871	Dt_chr9	14849370	158501	0.0961068	0.486842	0.00179464
Dt_chr9	15007871	Dt_chr9	14865269	142602	0.0618925	0.365854	0.01109
Dt_chr9	15007871	Dt_chr9	14865337	142534	0.111726	0.510167	0.000850297
Dt_chr9	15007871	Dt_chr9	14865338	142533	0.000626566	0.0333333	0.846271
Dt_chr9	15007871	Dt_chr9	14879675	128196	0.00853966	0.101408	0.32564
Dt_chr9	15007871	Dt_chr9	14879977	127894	0.00701903	0.286585	0.414461
Dt_chr9	15007871	Dt_chr9	14887772	120099	0.00410473	0.16875	0.631785
Dt_chr9	15007871	Dt_chr9	14888638	119233	0.00540338	0.292683	0.535339
Dt_chr9	15007871	Dt_chr9	14900680	107191	0.0359863	0.471545	0.0642429
Dt_chr9	15007871	Dt_chr9	14904355	103516	0.0208872	0.245528	0.162917
Dt_chr9	15007871	Dt_chr9	14904954	102917	0.0513554	0.311186	0.0197919
Dt_chr9	15007871	Dt_chr9	14908752	99119	0.0662729	0.656296	0.0091694
Dt_chr9	15007871	Dt_chr9	14938870	69001	0.160167	0.871111	3.56e-05
Dt_chr9	15007871	Dt_chr9	14939593	68278	0.0790715	0.518914	0.00400792
Dt_chr9	15007871	Dt_chr9	14939793	68078	0.0550385	0.239024	0.0152836
Dt_chr9	15007871	Dt_chr9	14945886	61985	0.00117075	0.184669	1
Dt_chr9	15007871	Dt_chr9	14949621	58250	0.0646096	0.486842	0.00893541
Dt_chr9	15007871	Dt_chr9	14950332	57539	0.0291645	0.340226	0.078275
Dt_chr9	15007871	Dt_chr9	14950411	57460	0.00805664	0.10557	0.433596
Dt_chr9	15007871	Dt_chr9	14955098	52773	0.0501725	0.538158	0.0317846
Dt_chr9	15007871	Dt_chr9	14955122	52749	0.00071887	0.0487805	0.841454
Dt_chr9	15007871	Dt_chr9	14956028	51843	0.0961068	0.486842	0.00179464
Dt_chr9	15007871	Dt_chr9	14957075	50796	0.0291645	0.340226	0.078275
Dt_chr9	15007871	Dt_chr9	14957607	50264	0.00929061	0.429268	0.490512
Dt_chr9	15007871	Dt_chr9	14960858	47013	0.0291645	0.340226	0.078275
Dt_chr9	15007871	Dt_chr9	14960905	46966	0.0501725	0.538158	0.0317846
Dt_chr9	15007871	Dt_chr9	14963166	44705	0.0501725	0.538158	0.0317846
Dt_chr9	15007871	Dt_chr9	14963174	44697	0.0178904	0.171518	0.176219
Dt_chr9	15007871	Dt_chr9	14963322	44549	0.00119827	0.0359262	0.840926
Dt_chr9	15007871	Dt_chr9	14968195	39676	0.0688786	0.360387	0.00644493
Dt_chr9	15007871	Dt_chr9	14985426	22445	0.00701903	0.286585	0.414461
Dt_chr9	15007871	Dt_chr9	14986226	21645	0.00477566	0.101626	0.56037
Dt_chr9	15007871	Dt_chr9	14994483	13388	0.0402401	0.384211	0.0421153
Dt_chr9	15011701	Dt_chr9	14715780	295921	0.000318979	0.030303	1
Dt_chr9	15011701	Dt_chr9	14716653	295048	0.0191388	0.545455	0.206667
Dt_chr9	15011701	Dt_chr9	14723939	287762	0.00282489	0.0746753	0.575423
Dt_chr9	15011701	Dt_chr9	14734377	277324	0.0192532	0.138756	0.1689
Dt_chr9	15011701	Dt_chr9	14734468	277233	0.0220453	0.173898	0.125625
Dt_chr9	15011701	Dt_chr9	14746553	265148	0.0177	0.160839	0.183837
Dt_chr9	15011701	Dt_chr9	14755884	255817	0.0269886	0.431818	0.0973959
Dt_chr9	15011701	Dt_chr9	14761002	250699	0.0257105	0.518717	0.104626
Dt_chr9	15011701	Dt_chr9	14786153	225548	NaN	NaN	NaN
Dt_chr9	15011701	Dt_chr9	14789635	222066	0.0177	0.160839	0.183837
Dt_chr9	15011701	Dt_chr9	14789989	221712	0.0279483	0.725581	0.0908325
Dt_chr9	15011701	Dt_chr9	14813433	198268	0.001451	0.047619	0.707771
Dt_chr9	15011701	Dt_chr9	14824433	187268	0.000531632	0.0909091	1
Dt_chr9	15011701	Dt_chr9	14829857	181844	0.0154266	0.145183	0.187303
Dt_chr9	15011701	Dt_chr9	14830300	181401	0.0457549	0.61039	0.0239575
Dt_chr9	15011701	Dt_chr9	14846555	165146	0.0177	0.160839	0.183837
Dt_chr9	15011701	Dt_chr9	14849370	162331	0.0457549	0.61039	0.0239575
Dt_chr9	15011701	Dt_chr9	14865269	146432	0.00731053	0.105114	0.447822
Dt_chr9	15011701	Dt_chr9	14865337	146364	0.0512734	0.628099	0.0142667
Dt_chr9	15011701	Dt_chr9	14865338	146363	0.026936	0.227273	0.0883338
Dt_chr9	15011701	Dt_chr9	14879675	132026	0.00339431	0.0975733	0.561889
Dt_chr9	15011701	Dt_chr9	14879977	131724	0.0135097	0.210526	0.288253
Dt_chr9	15011701	Dt_chr9	14887772	123929	0.00268141	0.0777027	0.637713
Dt_chr9	15011701	Dt_chr9	14888638	123063	0.0375607	0.76938	0.0536322
Dt_chr9	15011701	Dt_chr9	14900680	111021	0.000898987	0.0413534	0.823763
Dt_chr9	15011701	Dt_chr9	14904355	107346	0.00664934	0.139018	0.433987
Dt_chr9	15011701	Dt_chr9	14904954	106747	0.00064399	0.0322581	0.850535
Dt_chr9	15011701	Dt_chr9	14908752	102949	0.0228721	0.69509	0.152511
Dt_chr9	15011701	Dt_chr9	14938870	72831	0.00602486	0.30814	0.532972
Dt_chr9	15011701	Dt_chr9	14939593	72108	0.00600432	0.242424	0.440873
Dt_chr9	15011701	Dt_chr9	14939793	71908	0.00096724	0.0311005	0.844459
Dt_chr9	15011701	Dt_chr9	14945886	65815	0.013362	0.61039	0.420569
Dt_chr9	15011701	Dt_chr9	14949621	62080	0.0170882	0.454545	0.251174
Dt_chr9	15011701	Dt_chr9	14950332	61369	0.00615174	0.272727	0.568271
Dt_chr9	15011701	Dt_chr9	14950411	61290	0.0253289	0.176877	0.0882467
Dt_chr9	15011701	Dt_chr9	14955098	56603	0.0191388	0.545455	0.206667
Dt_chr9	15011701	Dt_chr9	14955122	56579	0.00405925	0.112051	0.555941
Dt_chr9	15011701	Dt_chr9	14956028	55673	0.0457549	0.61039	0.0239575
Dt_chr9	15011701	Dt_chr9	14957075	54626	0.00615174	0.272727	0.568271
Dt_chr9	15011701	Dt_chr9	14957607	54094	0.0148489	0.504132	0.324598
Dt_chr9	15011701	Dt_chr9	14960858	50843	0.00615174	0.272727	0.568271
Dt_chr9	15011701	Dt_chr9	14960905	50796	0.0191388	0.545455	0.206667
Dt_chr9	15011701	Dt_chr9	14963166	48535	0.0191388	0.545455	0.206667
Dt_chr9	15011701	Dt_chr9	14963174	48527	0.0201581	0.177489	0.133115
Dt_chr9	15011701	Dt_chr9	14963322	48379	0.0103959	0.16996	0.330941
Dt_chr9	15011701	Dt_chr9	14968195	43506	0.0191388	0.181818	0.136111
Dt_chr9	15011701	Dt_chr9	14985426	26275	0.0612923	0.829545	0.00537538
Dt_chr9	15011701	Dt_chr9	14986226	25475	0.00731053	0.105114	0.447822
Dt_chr9	15011701	Dt_chr9	14994483	17218	0.0090173	0.318182	0.40674
Dt_chr9	15011701	Dt_chr9	15007871	3830	0.00800203	0.156874	0.424327
Dt_chr9	15027553	Dt_chr9	14716653	310900	0.00228213	0.210526	0.750459
Dt_chr9	15027553	Dt_chr9	14723939	303614	0.0234733	0.210526	0.11653
Dt_chr9	15027553	Dt_chr9	14734377	293176	0.0228547	0.168975	0.107751
Dt_chr9	15027553	Dt_chr9	14734468	293085	0.0384347	0.25216	0.0469263
Dt_chr9	15027553	Dt_chr9	14746553	281000	0.0402973	0.271255	0.0319364
Dt_chr9	15027553	Dt_chr9	14755884	271669	0.0388318	0.268293	0.0480124
Dt_chr9	15027553	Dt_chr9	14761002	266551	0.00689795	0.139168	0.404101
Dt_chr9	15027553	Dt_chr9	14786153	241400	NaN	NaN	NaN
Dt_chr9	15027553	Dt_chr9	14789635	237918	0.0402973	0.271255	0.0319364
Dt_chr9	15027553	Dt_chr9	14789989	237564	0.000205897	0.0684211	1
Dt_chr9	15027553	Dt_chr9	14813433	214120	0.00116144	0.047619	0.844426
Dt_chr9	15027553	Dt_chr9	14824433	203120	0.000142633	0.0243902	1
Dt_chr9	15027553	Dt_chr9	14829857	197696	0.0502955	0.293009	0.0179311
Dt_chr9	15027553	Dt_chr9	14830300	197253	0.0636236	0.372822	0.00914871
Dt_chr9	15027553	Dt_chr9	14846555	180998	0.0252161	0.253589	0.114766
Dt_chr9	15027553	Dt_chr9	14849370	178183	0.0420619	0.303136	0.0373739
Dt_chr9	15027553	Dt_chr9	14865269	162284	0.000693426	0.0413534	0.845171
Dt_chr9	15027553	Dt_chr9	14865337	162216	0.0348694	0.268293	0.0734642
Dt_chr9	15027553	Dt_chr9	14865338	162215	0.00584795	0.105263	0.435955
Dt_chr9	15027553	Dt_chr9	14879675	147878	0.0623477	0.295076	0.00837076
Dt_chr9	15027553	Dt_chr9	14879977	147576	0.00425382	0.105691	0.583492
Dt_chr9	15027553	Dt_chr9	14887772	139781	0.00296711	0.0743671	0.626974
Dt_chr9	15027553	Dt_chr9	14888638	138915	0.028736	0.739035	0.100299
Dt_chr9	15027553	Dt_chr9	14900680	126873	0.00230428	0.0592334	0.645721
Dt_chr9	15027553	Dt_chr9	14904355	123198	0.000188883	0.025731	1
Dt_chr9	15027553	Dt_chr9	14904954	122599	0.13811	0.564428	6.49341e-05
Dt_chr9	15027553	Dt_chr9	14908752	118801	0.0478307	0.514403	0.0262794
Dt_chr9	15027553	Dt_chr9	14938870	88683	0.0359624	0.38786	0.0517441
Dt_chr9	15027553	Dt_chr9	14939593	87960	0.00425382	0.105691	0.583492
Dt_chr9	15027553	Dt_chr9	14939793	87760	0.0508627	0.252078	0.0157816
Dt_chr9	15027553	Dt_chr9	14945886	81667	0.000274266	0.0977444	1
Dt_chr9	15027553	Dt_chr9	14949621	77932	0.0808729	0.512195	0.00533329
Dt_chr9	15027553	Dt_chr9	14950332	77221	0.0808729	0.512195	0.00533329
Dt_chr9	15027553	Dt_chr9	14950411	77142	0.026836	0.207599	0.107854
Dt_chr9	15027553	Dt_chr9	14955098	72455	0.036514	0.390244	0.0501609
Dt_chr9	15027553	Dt_chr9	14955122	72431	0.00792821	0.0977444	0.413467
Dt_chr9	15027553	Dt_chr9	14956028	71525	0.0420619	0.303136	0.0373739
Dt_chr9	15027553	Dt_chr9	14957075	70478	0.0808729	0.512195	0.00533329
Dt_chr9	15027553	Dt_chr9	14957607	69946	0.000900408	0.138756	1
Dt_chr9	15027553	Dt_chr9	14960858	66695	0.0808729	0.512195	0.00533329
Dt_chr9	15027553	Dt_chr9	14960905	66648	0.036514	0.390244	0.0501609
Dt_chr9	15027553	Dt_chr9	14963166	64387	0.036514	0.390244	0.0501609
Dt_chr9	15027553	Dt_chr9	14963174	64379	0.04556	0.298246	0.0300091
Dt_chr9	15027553	Dt_chr9	14963322	64231	0.000435944	0.0389016	0.843104
Dt_chr9	15027553	Dt_chr9	14968195	59358	0.0320924	0.263158	0.0766689
Dt_chr9	15027553	Dt_chr9	14985426	42127	1.23432e-05	0.0131579	1
Dt_chr9	15027553	Dt_chr9	14986226	41327	0.0423849	0.323308	0.0306797
Dt_chr9	15027553	Dt_chr9	14994483	33070	0.0675916	0.451219	0.00790338
Dt_chr9	15027553	Dt_chr9	15007871	19682	0.0376133	0.209459	0.0402256
Dt_chr9	15027553	Dt_chr9	15011701	15852	0.0051655	0.138756	0.542027
Dt_chr9	15054072	Dt_chr9	14723939	330133	0.00616718	0.244444	0.513095
Dt_chr9	15054072	Dt_chr9	14734377	319695	0.0113439	0.459091	0.319845
Dt_chr9	15054072	Dt_chr9	14734468	319604	0.00148121	0.11194	0.746069
Dt_chr9	15054072	Dt_chr9	14746553	307519	0.0224389	0.450769	0.182315
Dt_chr9	15054072	Dt_chr9	14755884	298188	0.0507102	0.373684	0.0276563
Dt_chr9	15054072	Dt_chr9	14761002	293070	0.0495413	0.3	0.0354925
Dt_chr9	15054072	Dt_chr9	14786153	267919	NaN	NaN	NaN
Dt_chr9	15054072	Dt_chr9	14789635	264437	0.0224389	0.450769	0.182315
Dt_chr9	15054072	Dt_chr9	14789989	264083	0.0158573	0.125926	0.201305
Dt_chr9	15054072	Dt_chr9	14813433	240639	0.0399592	0.622222	0.0445536
Dt_chr9	15054072	Dt_chr9	14824433	229639	7.1451e-07	0.00833333	1
Dt_chr9	15054072	Dt_chr9	14829857	224215	0.00887952	0.278788	0.337419
Dt_chr9	15054072	Dt_chr9	14830300	223772	0.00963303	0.15	0.378792
Dt_chr9	15054072	Dt_chr9	14846555	207517	0.00875323	0.338889	0.344617
Dt_chr9	15054072	Dt_chr9	14849370	204702	0.00963303	0.15	0.378792
Dt_chr9	15054072	Dt_chr9	14865269	188803	0.00701001	0.25625	0.510373
Dt_chr9	15054072	Dt_chr9	14865337	188735	0.0281747	0.263918	0.0865711
Dt_chr9	15054072	Dt_chr9	14865338	188734	0.000300643	0.0634921	1
Dt_chr9	15054072	Dt_chr9	14879675	174397	0.00314121	0.230435	0.738383
Dt_chr9	15054072	Dt_chr9	14879977	174095	0.0442143	0.293069	0.0435924
Dt_chr9	15054072	Dt_chr9	14887772	166300	1.50739e-05	0.025	1
Dt_chr9	15054072	Dt_chr9	14888638	165434	2.91172e-06	0.0166667	1
Dt_chr9	15054072	Dt_chr9	14900680	153392	0.013832	0.215385	0.242579
Dt_chr9	15054072	Dt_chr9	14904355	149717	0.0118346	0.463636	0.317882
Dt_chr9	15054072	Dt_chr9	14904954	149118	0.00229384	0.164912	0.74534
Dt_chr9	15054072	Dt_chr9	14908752	145320	0.0249646	0.158002	0.140728
Dt_chr9	15054072	Dt_chr9	14938870	115202	7.1451e-07	0.00833333	1
Dt_chr9	15054072	Dt_chr9	14939593	114479	0.1439	0.528713	0.000764361
Dt_chr9	15054072	Dt_chr9	14939793	114279	0.0429383	0.524	0.0372571
Dt_chr9	15054072	Dt_chr9	14945886	108186	0.00573394	1	1
Dt_chr9	15054072	Dt_chr9	14949621	104451	0.0251994	0.199038	0.113137
Dt_chr9	15054072	Dt_chr9	14950332	103740	0.0251994	0.199038	0.113137
Dt_chr9	15054072	Dt_chr9	14950411	103661	0.00587636	0.228758	0.49155
Dt_chr9	15054072	Dt_chr9	14955098	98974	0.0471141	0.228704	0.0496847
Dt_chr9	15054072	Dt_chr9	14955122	98950	0.000594028	0.0605263	1
Dt_chr9	15054072	Dt_chr9	14956028	98044	0.00963303	0.15	0.378792
Dt_chr9	15054072	Dt_chr9	14957075	96997	0.0251994	0.199038	0.113137
Dt_chr9	15054072	Dt_chr9	14957607	96465	0.016029	0.126606	0.198574
Dt_chr9	15054072	Dt_chr9	14960858	93214	0.0251994	0.199038	0.113137
Dt_chr9	15054072	Dt_chr9	14960905	93167	0.0471141	0.228704	0.0496847
Dt_chr9	15054072	Dt_chr9	14963166	90906	0.0471141	0.228704	0.0496847
Dt_chr9	15054072	Dt_chr9	14963174	90898	0.0399592	0.622222	0.0445536
Dt_chr9	15054072	Dt_chr9	14963322	90750	0.0380111	0.510959	0.0443681
Dt_chr9	15054072	Dt_chr9	14968195	85877	0.0321111	0.59661	0.0946192
Dt_chr9	15054072	Dt_chr9	14985426	68646	0.0216047	0.191262	0.132691
Dt_chr9	15054072	Dt_chr9	14986226	67846	0.000318552	0.0555556	1
Dt_chr9	15054072	Dt_chr9	14994483	59589	0.0555892	0.306796	0.0284051
Dt_chr9	15054072	Dt_chr9	15007871	46201	0.00696176	0.226667	0.450496
Dt_chr9	15054072	Dt_chr9	15011701	42371	0.0519073	1	0.0132766
Dt_chr9	15054072	Dt_chr9	15027553	26519	0.0137779	0.265432	0.286615
Dt_chr9	15056635	Dt_chr9	14734377	322258	0.00372716	0.220779	0.570035
Dt_chr9	15056635	Dt_chr9	14734468	322167	0.0123995	0.346154	0.263749
Dt_chr9	15056635	Dt_chr9	14746553	310082	0.0158521	0.376623	0.254015
Dt_chr9	15056635	Dt_chr9	14755884	300751	0.00606469	0.107143	0.475807
Dt_chr9	15056635	Dt_chr9	14761002	295633	0.0225378	0.167822	0.112101
Dt_chr9	15056635	Dt_chr9	14786153	270482	NaN	NaN	NaN
Dt_chr9	15056635	Dt_chr9	14789635	267000	0.0158521	0.376623	0.254015
Dt_chr9	15056635	Dt_chr9	14789989	266646	0.0124644	1	0.605309
Dt_chr9	15056635	Dt_chr9	14813433	243202	0.0773429	0.727891	0.00325263
Dt_chr9	15056635	Dt_chr9	14824433	232202	0.00269542	0.0566038	0.630848
Dt_chr9	15056635	Dt_chr9	14829857	226778	0.00382642	0.191375	0.576066
Dt_chr9	15056635	Dt_chr9	14830300	226335	0.0112134	0.134199	0.265514
Dt_chr9	15056635	Dt_chr9	14846555	210080	0.000923605	0.0769231	0.781418
Dt_chr9	15056635	Dt_chr9	14849370	207265	0.00141189	0.047619	0.710018
Dt_chr9	15056635	Dt_chr9	14865269	191366	0.00636552	0.234694	0.411004
Dt_chr9	15056635	Dt_chr9	14865337	191298	0.000845131	0.0379009	0.719684
Dt_chr9	15056635	Dt_chr9	14865338	191297	0.000462963	0.0555556	1
Dt_chr9	15056635	Dt_chr9	14879675	176960	0.00321655	0.204013	0.764068
Dt_chr9	15056635	Dt_chr9	14879977	176658	0.0233074	1	0.125191
Dt_chr9	15056635	Dt_chr9	14887772	168863	0.00201613	0.25	1
Dt_chr9	15056635	Dt_chr9	14888638	167997	0.0149533	1	0.355725
Dt_chr9	15056635	Dt_chr9	14900680	155955	0.00604376	0.387755	0.516397
Dt_chr9	15056635	Dt_chr9	14904355	152280	0.00484484	0.244444	0.564036
Dt_chr9	15056635	Dt_chr9	14904954	151681	0.0382845	0.55665	0.0452163
Dt_chr9	15056635	Dt_chr9	14908752	147883	0.0084714	0.117521	0.28938
Dt_chr9	15056635	Dt_chr9	14938870	117765	0.00259605	0.0555556	0.632396
Dt_chr9	15056635	Dt_chr9	14939593	117042	0.0190793	0.159664	0.222561
Dt_chr9	15056635	Dt_chr9	14939793	116842	0.00217955	0.0977444	0.768872
Dt_chr9	15056635	Dt_chr9	14945886	110749	0.000412321	0.0296496	0.590333
Dt_chr9	15056635	Dt_chr9	14949621	107014	0.111282	0.346939	0.00231965
Dt_chr9	15056635	Dt_chr9	14950332	106303	0.00962649	0.102041	0.381028
Dt_chr9	15056635	Dt_chr9	14950411	106224	0.00989372	0.32	0.389989
Dt_chr9	15056635	Dt_chr9	14955098	101537	0.00269542	0.0566038	0.630848
Dt_chr9	15056635	Dt_chr9	14955122	101513	0.00283381	0.109462	0.565786
Dt_chr9	15056635	Dt_chr9	14956028	100607	0.00141189	0.047619	0.710018
Dt_chr9	15056635	Dt_chr9	14957075	99560	0.00962649	0.102041	0.381028
Dt_chr9	15056635	Dt_chr9	14957607	99028	0.0133287	1	0.358325
Dt_chr9	15056635	Dt_chr9	14960858	95777	0.00962649	0.102041	0.381028
Dt_chr9	15056635	Dt_chr9	14960905	95730	0.00269542	0.0566038	0.630848
Dt_chr9	15056635	Dt_chr9	14963166	93469	0.00269542	0.0566038	0.630848
Dt_chr9	15056635	Dt_chr9	14963174	93461	0.00735667	0.24812	0.403819
Dt_chr9	15056635	Dt_chr9	14963322	93313	0.00114341	0.0733591	0.77368
Dt_chr9	15056635	Dt_chr9	14968195	88440	0	0	1
Dt_chr9	15056635	Dt_chr9	14985426	71209	0.00438005	0.464286	0.690129
Dt_chr9	15056635	Dt_chr9	14986226	70409	0.0173758	0.387755	0.167562
Dt_chr9	15056635	Dt_chr9	14994483	62152	0.00749015	0.0934066	0.397739
Dt_chr9	15056635	Dt_chr9	15007871	48764	0.0133589	0.230263	0.240477
Dt_chr9	15056635	Dt_chr9	15011701	44934	0.010111	0.210526	0.376465
Dt_chr9	15056635	Dt_chr9	15027553	29082	0.00764336	0.163763	0.367907
Dt_chr9	15056635	Dt_chr9	15054072	2563	0.000275229	0.15	1
Dt_chr9	15063705	Dt_chr9	14734468	329237	0.0312782	0.231948	0.0722587
Dt_chr9	15063705	Dt_chr9	14746553	317152	0.0478763	0.301455	0.0186534
Dt_chr9	15063705	Dt_chr9	14755884	307821	0.0137577	0.156627	0.221956
Dt_chr9	15063705	Dt_chr9	14761002	302703	0.0203746	0.234585	0.156102
Dt_chr9	15063705	Dt_chr9	14786153	277552	NaN	NaN	NaN
Dt_chr9	15063705	Dt_chr9	14789635	274070	0.0478763	0.301455	0.0186534
Dt_chr9	15063705	Dt_chr9	14789989	273716	0.00393456	0.136585	0.491061
Dt_chr9	15063705	Dt_chr9	14813433	250272	0.00865808	0.146515	0.329418
Dt_chr9	15063705	Dt_chr9	14824433	239272	0.00611455	0.156627	0.510666
Dt_chr9	15063705	Dt_chr9	14829857	233848	0.0286545	0.225494	0.075169
Dt_chr9	15063705	Dt_chr9	14830300	233405	0.00490696	0.227799	0.604319
Dt_chr9	15063705	Dt_chr9	14846555	217150	0.0205509	0.233415	0.164597
Dt_chr9	15063705	Dt_chr9	14849370	214335	0.00490696	0.227799	0.604319
Dt_chr9	15063705	Dt_chr9	14865269	198436	0.000703587	0.0371622	0.843917
Dt_chr9	15063705	Dt_chr9	14865337	198368	0.0069167	0.262899	0.44947
Dt_chr9	15063705	Dt_chr9	14865338	198367	0.0474165	0.350694	0.0271674
Dt_chr9	15063705	Dt_chr9	14879675	184030	0.000127206	0.0211516	1
Dt_chr9	15063705	Dt_chr9	14879977	183728	0.0505743	0.35743	0.0242844
Dt_chr9	15063705	Dt_chr9	14887772	175933	0.0723966	0.346037	0.00573417
Dt_chr9	15063705	Dt_chr9	14888638	175067	0.00692516	0.163655	0.5078
Dt_chr9	15063705	Dt_chr9	14900680	163025	0.0347086	0.225473	0.0603746
Dt_chr9	15063705	Dt_chr9	14904355	159350	0.00142529	0.0438276	0.688233
Dt_chr9	15063705	Dt_chr9	14904954	158751	0.0126661	0.163034	0.240421
Dt_chr9	15063705	Dt_chr9	14908752	154953	0.000310783	0.0406504	1
Dt_chr9	15063705	Dt_chr9	14938870	124835	0.000262857	0.0325203	1
Dt_chr9	15063705	Dt_chr9	14939593	124112	0.000772566	0.0990991	1
Dt_chr9	15063705	Dt_chr9	14939793	123912	0.000450269	0.041769	0.840785
Dt_chr9	15063705	Dt_chr9	14945886	117819	0.00419939	0.173838	0.674942
Dt_chr9	15063705	Dt_chr9	14949621	114084	0.00116295	0.135135	1
Dt_chr9	15063705	Dt_chr9	14950332	113373	0.00562869	0.13253	0.550508
Dt_chr9	15063705	Dt_chr9	14950411	113294	0.0649093	0.329308	0.00822059
Dt_chr9	15063705	Dt_chr9	14955098	108607	0.000325627	0.0361446	1
Dt_chr9	15063705	Dt_chr9	14955122	108583	0.0198268	0.157599	0.150385
Dt_chr9	15063705	Dt_chr9	14956028	107677	0.00490696	0.227799	0.604319
Dt_chr9	15063705	Dt_chr9	14957075	106630	0.00562869	0.13253	0.550508
Dt_chr9	15063705	Dt_chr9	14957607	106098	0.00144726	0.0799562	0.735954
Dt_chr9	15063705	Dt_chr9	14960858	102847	0.00562869	0.13253	0.550508
Dt_chr9	15063705	Dt_chr9	14960905	102800	0.000325627	0.0361446	1
Dt_chr9	15063705	Dt_chr9	14963166	100539	0.000325627	0.0361446	1
Dt_chr9	15063705	Dt_chr9	14963174	100531	0.0384297	0.279279	0.0471309
Dt_chr9	15063705	Dt_chr9	14963322	100383	0.0109286	0.123448	0.310321
Dt_chr9	15063705	Dt_chr9	14968195	95510	0.0159557	0.189189	0.235414
Dt_chr9	15063705	Dt_chr9	14985426	78279	0.026501	0.277108	0.0870131
Dt_chr9	15063705	Dt_chr9	14986226	77479	0.00672187	0.131274	0.430464
Dt_chr9	15063705	Dt_chr9	14994483	69222	0.0120357	0.186747	0.252761
Dt_chr9	15063705	Dt_chr9	15007871	55834	0.0103052	0.207317	0.301291
Dt_chr9	15063705	Dt_chr9	15011701	52004	0.00288078	0.0611664	0.681997
Dt_chr9	15063705	Dt_chr9	15027553	36152	0.000120804	0.0112063	1
Dt_chr9	15063705	Dt_chr9	15054072	9633	0.00526873	0.356757	0.722361
Dt_chr9	15063705	Dt_chr9	15056635	7070	0.00547773	0.305019	0.545991
Dt_chr9	15063784	Dt_chr9	14746553	317231	0.000976232	0.048951	0.845334
Dt_chr9	15063784	Dt_chr9	14755884	307900	0.00126622	0.102564	0.809897
Dt_chr9	15063784	Dt_chr9	14761002	302782	0.00605433	0.276018	0.577306
Dt_chr9	15063784	Dt_chr9	14786153	277631	NaN	NaN	NaN
Dt_chr9	15063784	Dt_chr9	14789635	274149	0.000976232	0.048951	0.845334
Dt_chr9	15063784	Dt_chr9	14789989	273795	0.00202075	0.103797	0.728165
Dt_chr9	15063784	Dt_chr9	14813433	250351	0.000349878	0.0283401	0.848121
Dt_chr9	15063784	Dt_chr9	14824433	239351	0.002849	0.230769	0.749068
Dt_chr9	15063784	Dt_chr9	14829857	233927	0.00192635	0.0711176	0.696904
Dt_chr9	15063784	Dt_chr9	14830300	233484	0.0221027	0.223986	0.126105
Dt_chr9	15063784	Dt_chr9	14846555	217229	0.0044827	0.104895	0.558253
Dt_chr9	15063784	Dt_chr9	14849370	214414	0.0382183	0.294533	0.0414147
Dt_chr9	15063784	Dt_chr9	14865269	198515	0.000814001	0.0384615	0.84571
Dt_chr9	15063784	Dt_chr9	14865337	198447	0.0497333	0.326599	0.0223319
Dt_chr9	15063784	Dt_chr9	14865338	198446	0.0221103	0.204678	0.118588
Dt_chr9	15063784	Dt_chr9	14879675	184109	0.0386442	0.22783	0.0433559
Dt_chr9	15063784	Dt_chr9	14879977	183807	0.00849735	0.316239	0.417198
Dt_chr9	15063784	Dt_chr9	14887772	176012	0	8.11851e-16	1
Dt_chr9	15063784	Dt_chr9	14888638	175146	0.00488873	0.143004	0.517835
Dt_chr9	15063784	Dt_chr9	14900680	163104	0.00780379	0.230769	0.367693
Dt_chr9	15063784	Dt_chr9	14904355	159429	0.0144153	0.134096	0.228596
Dt_chr9	15063784	Dt_chr9	14904954	158830	0.0218318	0.205955	0.121608
Dt_chr9	15063784	Dt_chr9	14908752	155032	0.00437557	0.327635	0.715876
Dt_chr9	15063784	Dt_chr9	14938870	124914	0.015106	0.25625	0.204026
Dt_chr9	15063784	Dt_chr9	14939593	124191	0.0368012	0.65812	0.0534996
Dt_chr9	15063784	Dt_chr9	14939793	123991	0.0541038	0.440559	0.0147548
Dt_chr9	15063784	Dt_chr9	14945886	117898	0.00302909	0.153439	0.680848
Dt_chr9	15063784	Dt_chr9	14949621	114163	4.52223e-05	0.0123457	1
Dt_chr9	15063784	Dt_chr9	14950332	113452	0.0239226	0.589744	0.139426
Dt_chr9	15063784	Dt_chr9	14950411	113373	0.000495076	0.0271275	0.844892
Dt_chr9	15063784	Dt_chr9	14955098	108686	0.0126974	0.487179	0.333025
Dt_chr9	15063784	Dt_chr9	14955122	108662	0.00144644	0.040959	0.689163
Dt_chr9	15063784	Dt_chr9	14956028	107756	0.0382183	0.294533	0.0414147
Dt_chr9	15063784	Dt_chr9	14957075	106709	0.0239226	0.589744	0.139426
Dt_chr9	15063784	Dt_chr9	14957607	106177	0.000686707	0.0572391	0.746744
Dt_chr9	15063784	Dt_chr9	14960858	102926	0.0239226	0.589744	0.139426
Dt_chr9	15063784	Dt_chr9	14960905	102879	0.0126974	0.487179	0.333025
Dt_chr9	15063784	Dt_chr9	14963166	100618	0.0126974	0.487179	0.333025
Dt_chr9	15063784	Dt_chr9	14963174	100610	0.00295214	0.0823212	0.565444
Dt_chr9	15063784	Dt_chr9	14963322	100462	0.00509205	0.130435	0.548191
Dt_chr9	15063784	Dt_chr9	14968195	95589	0.0079139	0.128205	0.435849
Dt_chr9	15063784	Dt_chr9	14985426	78358	0.0214771	0.259259	0.150577
Dt_chr9	15063784	Dt_chr9	14986226	77558	0.013024	0.175824	0.244391
Dt_chr9	15063784	Dt_chr9	14994483	69301	0.0132588	0.423077	0.261085
Dt_chr9	15063784	Dt_chr9	15007871	55913	0.00401155	0.121951	0.542656
Dt_chr9	15063784	Dt_chr9	15011701	52083	0.0252048	0.300699	0.10616
Dt_chr9	15063784	Dt_chr9	15027553	36231	0.00807888	0.190283	0.403831
Dt_chr9	15063784	Dt_chr9	15054072	9712	0.000320219	0.0846154	1
Dt_chr9	15063784	Dt_chr9	15056635	7149	0.000622019	0.047619	0.769202
Dt_chr9	15063784	Dt_chr9	15063705	79	0.0135826	0.251559	0.291205
Dt_chr9	15084402	Dt_chr9	14755884	328518	0.00307798	0.0697674	0.614303
Dt_chr9	15084402	Dt_chr9	14761002	323400	9.45327e-05	0.0150479	1
Dt_chr9	15084402	Dt_chr9	14786153	298249	NaN	NaN	NaN
Dt_chr9	15084402	Dt_chr9	14789635	294767	0.000239159	0.0226244	1
Dt_chr9	15084402	Dt_chr9	14789989	294413	0.0066561	0.167059	0.462934
Dt_chr9	15084402	Dt_chr9	14813433	270969	0.0845102	0.439776	0.00213699
Dt_chr9	15084402	Dt_chr9	14824433	259969	0.0439276	1	0.018717
Dt_chr9	15084402	Dt_chr9	14829857	254545	0.00143348	0.0677026	0.838593
Dt_chr9	15084402	Dt_chr9	14830300	254102	0.0604106	0.335548	0.0142724
Dt_chr9	15084402	Dt_chr9	14846555	237847	0.016081	0.18552	0.222495
Dt_chr9	15084402	Dt_chr9	14849370	235032	0.0867044	0.401993	0.00261826
Dt_chr9	15084402	Dt_chr9	14865269	219133	0.011292	0.180672	0.310855
Dt_chr9	15084402	Dt_chr9	14865337	219065	0.104589	0.429175	0.00107956
Dt_chr9	15084402	Dt_chr9	14865338	219064	0.0282672	0.255892	0.100022
Dt_chr9	15084402	Dt_chr9	14879675	204727	0.0686123	0.328767	0.00643521
Dt_chr9	15084402	Dt_chr9	14879977	204425	2.68233e-05	0.0196078	1
Dt_chr9	15084402	Dt_chr9	14887772	196630	0.0110102	0.129464	0.310198
Dt_chr9	15084402	Dt_chr9	14888638	195764	0.00778816	0.416667	0.505128
Dt_chr9	15084402	Dt_chr9	14900680	183722	0.00714583	0.243697	0.473983
Dt_chr9	15084402	Dt_chr9	14904355	180047	0.0145345	0.148649	0.213275
Dt_chr9	15084402	Dt_chr9	14904954	179448	0.0404295	0.330629	0.0418715
Dt_chr9	15084402	Dt_chr9	14908752	175650	0.00118072	0.0745098	0.708514
Dt_chr9	15084402	Dt_chr9	14938870	145532	0.00175632	0.0775194	0.735579
Dt_chr9	15084402	Dt_chr9	14939593	144809	0.0118291	0.411765	0.273148
Dt_chr9	15084402	Dt_chr9	14939793	144609	0.0293823	0.358289	0.0916885
Dt_chr9	15084402	Dt_chr9	14945886	138516	0.0244906	1	0.189239
Dt_chr9	15084402	Dt_chr9	14949621	134781	0.0236467	0.255814	0.124507
Dt_chr9	15084402	Dt_chr9	14950332	134070	0.00957592	0.162791	0.358464
Dt_chr9	15084402	Dt_chr9	14950411	133991	0.000724638	0.0362319	0.838206
Dt_chr9	15084402	Dt_chr9	14955098	129304	0.00136799	0.0697674	0.738991
Dt_chr9	15084402	Dt_chr9	14955122	129280	0.0150727	0.261286	0.209334
Dt_chr9	15084402	Dt_chr9	14956028	128374	0.0867044	0.401993	0.00261826
Dt_chr9	15084402	Dt_chr9	14957075	127327	0.00957592	0.162791	0.358464
Dt_chr9	15084402	Dt_chr9	14957607	126795	0.0145687	0.238901	0.289486
Dt_chr9	15084402	Dt_chr9	14960858	123544	0.00957592	0.162791	0.358464
Dt_chr9	15084402	Dt_chr9	14960905	123497	0.00136799	0.0697674	0.738991
Dt_chr9	15084402	Dt_chr9	14963166	121236	0.00136799	0.0697674	0.738991
Dt_chr9	15084402	Dt_chr9	14963174	121228	3.08569e-05	0.00928793	1
Dt_chr9	15084402	Dt_chr9	14963322	121080	0.00598154	0.15601	0.532331
Dt_chr9	15084402	Dt_chr9	14968195	116207	0.00136799	0.0588235	0.839679
Dt_chr9	15084402	Dt_chr9	14985426	98976	0.0355677	0.302326	0.0694306
Dt_chr9	15084402	Dt_chr9	14986226	98176	0.00478796	0.117647	0.543536
Dt_chr9	15084402	Dt_chr9	14994483	89919	0.0180075	0.215116	0.149119
Dt_chr9	15084402	Dt_chr9	15007871	76531	0.00183423	0.0491486	0.673422
Dt_chr9	15084402	Dt_chr9	15011701	72701	0.00896066	0.197861	0.400894
Dt_chr9	15084402	Dt_chr9	15027553	56849	0.0432857	0.225251	0.0297595
Dt_chr9	15084402	Dt_chr9	15054072	30330	0.00689076	0.169767	0.461144
Dt_chr9	15084402	Dt_chr9	15056635	27767	0.0035435	0.10299	0.536001
Dt_chr9	15084402	Dt_chr9	15063705	20697	0.00352844	0.141494	0.661544
Dt_chr9	15084402	Dt_chr9	15063784	20618	0.0551911	0.259259	0.0165121
Dt_chr9	15103017	Dt_chr9	14761002	342015	0.00566384	0.12854	0.414731
Dt_chr9	15103017	Dt_chr9	14786153	316864	NaN	NaN	NaN
Dt_chr9	15103017	Dt_chr9	14789635	313382	0.0440101	0.328671	0.0309402
Dt_chr9	15103017	Dt_chr9	14789989	313028	0.0352958	0.417284	0.0693669
Dt_chr9	15103017	Dt_chr9	14813433	289584	0.0153288	0.169719	0.241502
Dt_chr9	15103017	Dt_chr9	14824433	278584	0.002849	0.230769	0.749068
Dt_chr9	15103017	Dt_chr9	14829857	273160	0.049744	0.361393	0.0185235
Dt_chr9	15103017	Dt_chr9	14830300	272717	0.380592	0.929453	4.02373e-11
Dt_chr9	15103017	Dt_chr9	14846555	256462	0.0124519	0.147929	0.245258
Dt_chr9	15103017	Dt_chr9	14849370	253647	0.32501	0.858907	1.63195e-09
Dt_chr9	15103017	Dt_chr9	14865269	237748	0.0224359	0.230769	0.120136
Dt_chr9	15103017	Dt_chr9	14865337	237680	0.349117	0.86532	3.61795e-10
Dt_chr9	15103017	Dt_chr9	14865338	237679	0.00101527	0.0493421	0.844227
Dt_chr9	15103017	Dt_chr9	14879675	223342	0.00115492	0.0386372	0.841271
Dt_chr9	15103017	Dt_chr9	14879977	223040	0.0201665	0.487179	0.17286
Dt_chr9	15103017	Dt_chr9	14887772	215245	0.0119599	0.322917	0.322934
Dt_chr9	15103017	Dt_chr9	14888638	214379	0.015106	0.25625	0.204026
Dt_chr9	15103017	Dt_chr9	14900680	202337	1.76957e-05	0.010989	1
Dt_chr9	15103017	Dt_chr9	14904355	198662	0.0102919	0.186325	0.317065
Dt_chr9	15103017	Dt_chr9	14904954	198063	0.0187895	0.204244	0.172612
Dt_chr9	15103017	Dt_chr9	14908752	194265	0.0449179	0.508333	0.030285
Dt_chr9	15103017	Dt_chr9	14938870	164147	0.0168425	0.265432	0.194724
Dt_chr9	15103017	Dt_chr9	14939593	163424	0.0114767	0.176955	0.279201
Dt_chr9	15103017	Dt_chr9	14939793	163224	0.00993743	0.109312	0.314759
[truncated: 109,126 more rows]
