# Supplementary material for: Regional association analysis-based fine mapping of three clustered QTL for verticillium wilt resistance in cotton (G. hirsutum. L)
Source: BMC Genomics. 2017 Aug 25;18:661. doi: 10.1186/s12864-017-4074-y (PMC6389109; doi:10.1186/s12864-017-4074-y)
Supplement: Supplementary file 8 — Population structure (Q matrix) of the 120 lines. (XLSX 15 kb) [file 12864_2017_4074_MOESM8_ESM.xlsx]

## Sheet: LG19 QTL structure samples
Plant ID	Q1	Q2
135	0.183	0.817
164	0.014	0.986
136	0.255	0.745
165	0.998	0.002
137	0.47	0.53
167	0.965	0.035
138	0.347	0.653
169	0.208	0.792
139	0.698	0.302
171	0.09	0.91
140	0.623	0.377
172	0.003	0.997
141	0.365	0.635
173	0.304	0.696
145	0.127	0.873
174	0.002	0.998
150	0.158	0.842
179	0.677	0.323
151	0.067	0.933
180	0.705	0.295
155	0.859	0.141
181	0.272	0.728
157	0.855	0.145
182	0.832	0.168
185	0.002	0.998
220	0.735	0.265
186	0.677	0.323
222	0.001	0.999
189	0.974	0.026
227	0.499	0.501
191	0.002	0.998
228	0.444	0.556
199	0.003	0.997
229	0.146	0.854
201	0.997	0.003
230	0.991	0.009
203	0.265	0.735
235	0.124	0.876
207	0.144	0.856
237	0.658	0.342
209	0.009	0.991
238	0.427	0.573
211	0.001	0.999
240	0.103	0.897
213	0.002	0.998
241	0.694	0.306
216	0.344	0.656
243	0.301	0.699
73	0.003	0.997
99	0.393	0.607
76	0.247	0.753
107	0.366	0.634
80	0.851	0.149
111	0.12	0.88
83	0.988	0.012
112	0.149	0.851
84	0.383	0.617
113	0.924	0.076
88	0.519	0.481
116	0.309	0.691
89	0.03	0.97
117	0.062	0.938
90	0.555	0.445
118	0.501	0.499
91	0.165	0.835
121	0.69	0.31
93	0.246	0.754
123	0.323	0.677
96	0.001	0.999
124	0.498	0.502
98	0.139	0.861
130	0.787	0.213
5	0.856	0.144
38	0.233	0.767
8	0.322	0.678
44	0.009	0.991
9	0.822	0.178
45	0.043	0.957
10	0.257	0.743
48	0.475	0.525
12	0.999	0.001
51	0.002	0.998
13	0.22	0.78
58	0.572	0.428
15	0.404	0.596
59	0.81	0.19
16	0.623	0.377
62	0.246	0.754
22	0.865	0.135
63	0.971	0.029
24	0.467	0.533
67	0.837	0.163
26	0.631	0.369
69	0.477	0.523
32	0.001	0.999
72	0.726	0.274
257	0.28	0.72
282	0.429	0.571
261	0.35	0.65
284	0.856	0.144
262	0.8	0.2
287/5	0.205	0.795
263	0.855	0.145
287	0.417	0.583
264	0.474	0.526
291	0.595	0.405
265	0.002	0.998
292	0.001	0.999
266	0.762	0.238
299	0.39	0.61
269	0.408	0.592
304	0.994	0.006
270	0.175	0.825
307	0.175	0.825
273	0.046	0.954
308	0.002	0.998
277	0.085	0.915
320	0.154	0.846
280	0.879	0.121
327	0.222	0.778
