# Supplementary material for: Regional association analysis-based fine mapping of three clustered QTL for verticillium wilt resistance in cotton (G. hirsutum. L)
Source: BMC Genomics. 2017 Aug 25;18:661. doi: 10.1186/s12864-017-4074-y (PMC6389109; doi:10.1186/s12864-017-4074-y)
Supplement: Supplementary file 9 — Pairwise kinship estimates of the 120 lines. (XLSX 162 kb) [file 12864_2017_4074_MOESM9_ESM.xlsx]

## Sheet: LG19QTL-Kinship
Plant ID
135	2	0.791982	0.731153	0.347018	0.653271	0.152856	0.588782	0.679608	0.786174	1.01322	0.420422	0.786849	0.953519	1.37317	0.75696	0.887562	1.00619	0.633465	1.11857	0.560043	0.530362	0.955834	0.532118	0.755387	0.88932	0.664967	0.881817	0.773878	0.646798	1.03604	0.676097	0.94157	0.636187	0.947889	0.166454	0.407791	1.0756	1.05842	0.593572	0.507724	0.501601	0.868735	0.775634	0.841146	0.937717	0.65794	0.989492	0.868231	0.5543
164	0.791982	2	0.769156	0.362531	0.589561	0.291334	0.658955	0.779023	0.471344	0.933399	0.558072	0.995212	0.566756	0.672012	0.900354	0.851169	0.84744	0.487714	0.882525	0.561326	0.352734	0.766613	0.354488	0.414093	0.81832	0.452039	0.47048	1.41732	0.365313	0.443956	0.947434	0.624565	0.894099	0.898127	0	0.381116	0.66205	0.795296	0.854457	0.608652	0.953985	0.606484	1.41732	0.679029	1.22636	0.399387	0.676097	0.697167	0.910109
136	0.731153	0.769156	2	0.369854	0.957031	0.338975	0.800995	0.691899	0.69483	0.790226	0.420422	0.800915	0.461884	0.716481	0.807948	0.681358	0.576014	0.420774	0.688388	0.702456	0.324929	0.729924	0.323173	0.474403	0.630981	0.526194	0.213376	0.845899	0.434152	0.449593	1.27835	0.512572	1.01981	0.553821	0	0.3744	0.583531	0.657675	0.68312	0.323961	1.21655	0.515654	0.847656	0.637468	0.827099	0.81428	0.609892	0.590561	1.14101
165	0.347018	0.362531	0.369854	2	0.377294	0.560852	0.264945	0.300105	0.48012	0.350979	0.193609	0.327695	0.386065	0.16678	0.15906	0.141493	0.319402	0.553234	0.312385	0.542003	0.375539	0.482259	0.377294	0.549776	0.166903	0.611749	0.16211	0.244942	0.732284	0.347471	0.173797	0.364585	0.162692	0.0699456	0.115298	0.7674	0.251183	0.223062	0.258003	0.318421	0.158944	0.243187	0.244942	0.273791	0.352734	0.469589	0.461884	0.384627	0.157189
137	0.653271	0.589561	0.957031	0.377294	2	0.398345	0.88208	0.392043	0.970239	0.593696	0.746174	0.658538	0.434127	0.39555	0.558455	0.605863	0.50076	0.562734	0.392043	0.748086	0.411332	0.584199	0.409578	0.43946	0.63632	0.477287	0.196396	0.675521	0.495915	0.479718	1.06013	0.528606	0.949071	0.415439	0.188257	0.462569	0.523996	0.56563	0.523556	0.451035	1.14742	0.370277	0.677275	0.451662	0.60597	0.484305	0.539792	0.748643	1.10707
167	0.152856	0.291334	0.338975	0.560852	0.398345	2	0.381558	0.235197	0.441508	0.212392	0.443071	0.190679	0.201866	0.273791	0.274997	0.0255564	0.16678	0.33011	0.173797	0.394447	0.310631	0.144589	0.312385	0.116295	0.0615527	0.399387	0.181493	0.271268	0.115984	0.187832	0.261511	0.264457	0.218954	0.133925	0.106499	0.667317	0.198508	0.185858	0.149238	0.409888	0.332695	0.276533	0.271268	0	0.2159	0.453794	0.289812	0.193241	0.190535
138	0.588782	0.658955	0.800995	0.264945	0.88208	0.381558	2	0.50944	1.06533	0.753157	0.771507	0.700194	0.603041	0.560656	0.617077	0.753247	0.806139	0.668218	0.525334	0.220946	0.304576	0.656225	0.306342	0.414031	0.764412	0.4646	0.390643	0.722561	0.417953	0.334599	0.910337	0.627688	0.676016	0.628218	0	0.483356	0.601788	0.894639	0.523568	0.514276	0.814438	0.485802	0.724328	0.613638	0.818501	0.738463	0.741433	0.555829	0.699592
169	0.679608	0.779023	0.691899	0.300105	0.392043	0.235197	0.50944	2	0.538687	0.81639	0.367727	1.03604	0.639287	0.78658	0.584793	0.913135	0.649807	0.421132	0.755017	0.410965	0.455169	0.694336	0.453416	0.418324	0.896068	0.284317	0.296792	0.875508	0.390612	0.476211	0.762031	0.561967	0.768059	0.813356	0	0.306369	0.585423	0.739171	0.742743	0.410597	0.794812	0.58079	0.875508	0.905818	1.0952	0.463253	0.63632	0.587178	0.693064
139	0.786174	0.471344	0.69483	0.48012	0.970239	0.441508	1.06533	0.538687	2	0.536933	1.06938	0.591189	0.60535	0.680784	0.445389	0.573623	0.572018	0.572713	0.601841	0.433093	0.51939	0.601333	0.521144	0.667838	0.609375	0.569628	0.489864	0.581913	0.665562	0.663241	0.572018	0.687803	0.340269	0.427166	0.352865	0.64098	0.653271	0.827186	0.307123	0.54357	0.474854	0.518731	0.583668	0.50711	0.635172	0.855702	0.786715	0.546165	0.408162
171	1.01322	0.933399	0.790226	0.350979	0.593696	0.212392	0.753157	0.81639	0.536933	2	0.442001	0.974589	0.833925	1.05487	0.774424	0.888553	0.907572	0.653006	0.884776	0.351266	0.555119	1.04251	0.553365	0.59798	0.843417	0.428168	0.576844	0.894805	0.531016	0.581421	0.991739	0.81832	1.00707	0.768946	0.00708245	0.459059	0.752154	0.884379	0.783073	0.403564	0.963222	0.572018	0.89656	0.833925	1.10046	0.549213	0.866232	0.894313	1.01059
140	0.420422	0.558072	0.420422	0.193609	0.746174	0.443071	0.771507	0.367727	1.06938	0.442001	2	0.448756	0.311136	0.503897	0.406256	0.442372	0.562255	0.415404	0.44377	0.236256	0.325284	0.522026	0.327052	0.403005	0.472463	0.297994	0.191611	0.570456	0.445912	0.335895	0.535729	0.418652	0.342788	0.574411	0.130188	0.368031	0.403431	0.751536	0.436696	0.41014	0.487302	0.481994	0.572225	0.387179	0.516276	0.67661	0.388225	0.364491	0.474917
172	0.786849	0.995212	0.800915	0.327695	0.658538	0.190679	0.700194	1.03604	0.591189	0.974589	0.448756	2	0.769156	0.762133	0.725313	1.13849	0.691899	0.466857	0.827099	0.510814	0.412721	0.888239	0.414477	0.509677	1.11251	0.412013	0.389745	1.41856	0.406033	0.667317	0.899088	0.674325	0.944144	0.836653	0.0114563	0.344524	0.783875	0.84261	0.988636	0.540508	0.939	0.647401	1.42031	1.00795	1.16949	0.455929	0.766301	0.710064	0.958323
141	0.953519	0.566756	0.461884	0.386065	0.434127	0.201866	0.603041	0.639287	0.60535	0.833925	0.311136	0.769156	2	0.898804	0.604107	0.992148	0.870748	0.937981	0.81639	0.251183	0.67611	0.733417	0.674356	0.996041	0.93117	0.621138	0.534572	0.62991	0.943455	1.23372	0.670849	0.855192	0.495661	0.653479	0.116139	0.446773	0.966271	0.71438	0.765538	0.683116	0.53167	0.750955	0.631664	1.03733	0.853213	0.621138	1.11019	0.911864	0.526407
173	1.37317	0.672012	0.716481	0.16678	0.39555	0.273791	0.560656	0.78658	0.680784	1.05487	0.503897	0.762133	0.898804	2	0.670829	0.853436	0.912832	0.592825	1.03382	0.30737	0.579668	0.921717	0.577914	0.634968	0.801295	0.512373	0.860418	0.738675	0.592443	0.909325	0.572654	0.892065	0.520264	0.838226	0.0809594	0.443263	0.987331	0.905629	0.4955	0.49499	0.514127	0.535179	0.740429	0.742743	0.909325	0.856211	0.994352	0.620524	0.456236
145	0.75696	0.900354	0.807948	0.15906	0.558455	0.274997	0.617077	0.584793	0.445389	0.774424	0.406256	0.725313	0.604107	0.670829	2	0.957394	0.74633	0.449133	0.867483	0.410597	0.233625	0.635647	0.231869	0.350944	0.933255	0.42958	0.356235	0.847656	0.277743	0.389895	1.02902	0.500264	0.796325	0.740597	0	0.316405	0.673159	0.849182	0.751598	0.318679	0.924947	0.526194	0.849412	0.679608	0.967566	0.366341	0.685461	0.738183	0.852926
174	0.887562	0.851169	0.681358	0.141493	0.605863	0.0255564	0.753247	0.913135	0.573623	0.888553	0.442372	1.13849	0.992148	0.853436	0.957394	2	0.853436	0.652961	0.832366	0.342027	0.391651	0.850884	0.389895	0.597862	1.91916	0.649157	0.483221	0.744015	0.481602	0.727016	0.872751	0.667292	0.785766	0.993643	0.145318	0.349796	0.738183	1.0531	0.858704	0.530601	0.791444	0.754555	0.745772	1.08696	1.19231	0.468225	0.750485	0.706549	0.775634
150	1.00619	0.84744	0.576014	0.319402	0.50076	0.16678	0.806139	0.649807	0.572018	0.907572	0.562255	0.691899	0.870748	0.912832	0.74633	0.853436	2	0.801688	0.998753	0.247672	0.504267	0.937705	0.502514	0.693092	0.885538	0.536933	0.610309	0.728149	0.6293	0.753264	0.683124	0.856948	0.729396	0.866648	0.0580927	0.381836	1.07508	0.935733	0.639287	0.584657	0.577281	0.803583	0.729903	0.904065	0.863734	0.740429	0.980311	0.827621	0.59307
179	0.633465	0.487714	0.420774	0.553234	0.562734	0.33011	0.668218	0.421132	0.572713	0.653006	0.415404	0.466857	0.937981	0.592825	0.449133	0.652961	0.801688	2	0.601675	0.284298	0.622915	0.549151	0.624685	0.965195	0.660653	0.684276	0.58356	0.420422	1.1195	0.583975	0.537954	0.668913	0.341296	0.477416	0.0716843	0.554356	0.717345	0.644371	0.537954	0.610946	0.487714	0.788754	0.422193	0.559194	0.553884	0.677192	0.878563	0.770494	0.425735
151	1.11857	0.882525	0.688388	0.312385	0.392043	0.173797	0.525334	0.755017	0.601841	0.884776	0.44377	0.827099	0.81639	1.03382	0.867483	0.832366	0.998753	0.601675	2	0.247672	0.653314	0.864872	0.651561	0.539856	0.836396	0.401854	0.752977	0.79832	0.425713	0.916339	0.723454	0.997415	0.5642	1.05672	0.0739235	0.436243	1.05753	1.03844	0.763785	0.711247	0.591315	0.794812	0.800074	0.879516	0.997	0.672012	0.848682	0.815336	0.601841
180	0.560043	0.561326	0.702456	0.542003	0.748086	0.394447	0.220946	0.410965	0.433093	0.351266	0.236256	0.510814	0.251183	0.30737	0.410597	0.342027	0.247672	0.284298	0.247672	2	0.396918	0.488005	0.398674	0.313907	0.341009	0.373368	0.132246	0.466469	0.258411	0.238893	0.500513	0.301589	0.604511	0.263874	0.0537283	0.430637	0.409548	0.317217	0.417988	0.301074	0.666724	0.471738	0.466469	0.272253	0.472419	0.160816	0.427122	0.430637	0.661454
155	0.530362	0.352734	0.324929	0.375539	0.411332	0.310631	0.304576	0.455169	0.51939	0.555119	0.325284	0.412721	0.67611	0.579668	0.233625	0.391651	0.504267	0.622915	0.653314	0.396918	2	0.646373	1.99825	0.605025	0.329185	0.428168	0.398949	0.356242	0.571383	0.707673	0.392043	0.769156	0.31992	0.282209	0.295554	0.63281	0.685461	0.485943	0.4955	0.588174	0.491322	0.407116	0.357997	0.491993	0.553365	0.533424	0.522241	0.662646	0.45799
181	0.955834	0.766613	0.729924	0.482259	0.584199	0.144589	0.656225	0.694336	0.601333	1.04251	0.522026	0.888239	0.733417	0.921717	0.635647	0.850884	0.937705	0.549151	0.864872	0.488005	0.646373	2	0.644597	0.631323	0.814064	0.480482	0.50998	0.748841	0.582922	0.664137	0.681901	0.655214	0.755483	0.753782	0.0308517	0.465572	0.833622	0.78519	0.703218	0.587485	0.649317	0.620882	0.750619	0.893295	1.06561	0.617951	0.803395	0.616704	0.715074
157	0.532118	0.354488	0.323173	0.377294	0.409578	0.312385	0.306342	0.453416	0.521144	0.553365	0.327052	0.414477	0.674356	0.577914	0.231869	0.389895	0.502514	0.624685	0.651561	0.398674	1.99825	0.644597	2	0.606786	0.32743	0.429922	0.400711	0.357997	0.573138	0.705919	0.39029	0.7674	0.318163	0.283985	0.297313	0.634565	0.685461	0.487714	0.497253	0.589932	0.489567	0.405362	0.359751	0.493746	0.555119	0.535179	0.520486	0.660891	0.456236
182	0.755387	0.414093	0.474403	0.549776	0.43946	0.116295	0.414031	0.418324	0.667838	0.59798	0.403005	0.509677	0.996041	0.634968	0.350944	0.597862	0.693092	0.965195	0.539856	0.313907	0.605025	0.631323	0.606786	2	0.549127	0.681935	0.39779	0.479291	1.63684	0.853373	0.453551	0.772468	0.157052	0.394717	0.148333	0.556179	0.693686	0.637425	0.54514	0.673684	0.346109	0.574446	0.481053	0.66491	0.457073	0.606164	0.85411	0.736561	0.351393
185	0.88932	0.81832	0.630981	0.166903	0.63632	0.0615527	0.764412	0.896068	0.609375	0.843417	0.472463	1.11251	0.93117	0.801295	0.933255	1.91916	0.885538	0.660653	0.836396	0.341009	0.329185	0.814064	0.32743	0.549127	2	0.665562	0.517395	0.707702	0.488222	0.701257	0.831131	0.631591	0.752887	0.968751	0.181357	0.371611	0.710639	1.11202	0.832886	0.521802	0.758621	0.756865	0.709458	1.05929	1.15757	0.488222	0.758068	0.675507	0.742819
220	0.664967	0.452039	0.526194	0.611749	0.477287	0.399387	0.4646	0.284317	0.569628	0.428168	0.297994	0.412013	0.621138	0.512373	0.42958	0.649157	0.536933	0.684276	0.401854	0.373368	0.428168	0.480482	0.429922	0.681935	0.665562	2	0.341846	0.346735	0.686632	0.426413	0.536933	0.471738	0.336753	0.336528	0.291274	0.770912	0.423256	0.641165	0.366768	0.511908	0.380081	0.473099	0.346735	0.566756	0.557984	0.576648	0.648003	0.467152	0.350245
186	0.881817	0.47048	0.213376	0.16211	0.196396	0.181493	0.390643	0.296792	0.489864	0.576844	0.191611	0.389745	0.534572	0.860418	0.356235	0.483221	0.610309	0.58356	0.752977	0.132246	0.398949	0.50998	0.400711	0.39779	0.517395	0.341846	2	0.385899	0.342867	0.560992	0.287985	0.624317	0.149991	0.59385	0.4593	0.297032	0.788883	0.78151	0.194635	0.338131	0.179731	0.574446	0.387661	0.346109	0.539856	0.394709	0.669005	0.404569	0.163872
222	0.773878	1.41732	0.845899	0.244942	0.675521	0.271268	0.722561	0.875508	0.581913	0.894805	0.570456	1.41856	0.62991	0.738675	0.847656	0.744015	0.728149	0.420422	0.79832	0.466469	0.356242	0.748841	0.357997	0.479291	0.707702	0.346735	0.385899	2	0.435547	0.486059	1.06322	0.655027	0.934537	0.866137	0	0.303859	0.727016	0.77758	0.956205	0.496077	1.00839	0.513466	2	0.77376	1.09479	0.385346	0.737551	0.681364	0.982066
189	0.646798	0.365313	0.434152	0.732284	0.495915	0.115984	0.417953	0.390612	0.665562	0.531016	0.445912	0.406033	0.943455	0.592443	0.277743	0.481602	0.6293	1.1195	0.425713	0.258411	0.571383	0.582922	0.573138	1.63684	0.488222	0.686632	0.342867	0.435547	2	0.766194	0.380081	0.68956	0.0844773	0.310885	0.142625	0.572502	0.563083	0.592699	0.430978	0.60803	0.295079	0.532118	0.437302	0.552077	0.357266	0.653271	0.831846	0.707126	0.2863
227	1.03604	0.443956	0.449593	0.347471	0.479718	0.187832	0.334599	0.476211	0.663241	0.581421	0.335895	0.667317	1.23372	0.909325	0.389895	0.727016	0.753264	0.583975	0.916339	0.238893	0.707673	0.664137	0.705919	0.853373	0.701257	0.426413	0.560992	0.486059	0.766194	2	0.39555	0.879774	0.41482	0.671243	0.321939	0.390612	0.932925	0.593963	0.6463	0.71828	0.286071	0.686046	0.487813	0.874255	0.719947	0.828143	0.880273	0.695992	0.333437
191	0.676097	0.947434	1.27835	0.173797	1.06013	0.261511	0.910337	0.762031	0.572018	0.991739	0.535729	0.899088	0.670849	0.572654	1.02902	0.872751	0.683124	0.537954	0.723454	0.500513	0.392043	0.681901	0.39029	0.453551	0.831131	0.536933	0.287985	1.06322	0.380081	0.39555	2	0.537385	1.33219	0.690784	0	0.35551	0.664401	0.863129	0.884776	0.305105	1.65967	0.529916	1.06497	0.960176	0.956669	0.429922	0.620524	1.01366	1.57897
228	0.94157	0.624565	0.512572	0.364585	0.528606	0.264457	0.627688	0.561967	0.687803	0.81832	0.418652	0.674325	0.855192	0.892065	0.500264	0.667292	0.856948	0.668913	0.997415	0.301589	0.769156	0.655214	0.7674	0.772468	0.631591	0.471738	0.624317	0.655027	0.68956	0.879774	0.537385	2	0.425015	0.694348	0.0766256	0.467542	1.02288	0.808398	0.525094	0.809871	0.452416	0.619295	0.656184	0.639224	0.741063	0.526194	1.01058	0.799692	0.52795
199	0.636187	0.894099	1.01981	0.162692	0.949071	0.218954	0.676016	0.768059	0.340269	1.00707	0.342788	0.944144	0.495661	0.520264	0.796325	0.785766	0.729396	0.341296	0.5642	0.604511	0.31992	0.755483	0.318163	0.157052	0.752887	0.336753	0.149991	0.934537	0.0844773	0.41482	1.33219	0.425015	2	0.634414	0	0.241811	0.638554	0.615645	0.891077	0.273123	1.3776	0.51433	0.936295	0.775088	0.957858	0.391257	0.450344	0.914713	1.47606
229	0.947889	0.898127	0.553821	0.0699456	0.415439	0.133925	0.628218	0.813356	0.427166	0.768946	0.574411	0.836653	0.653479	0.838226	0.740597	0.993643	0.866648	0.477416	1.05672	0.263874	0.282209	0.753782	0.283985	0.394717	0.968751	0.336528	0.59385	0.866137	0.310885	0.671243	0.690784	0.694348	0.634414	2	0.0540181	0.165088	0.831844	0.880418	0.630385	0.522247	0.569343	0.761282	0.867915	0.802698	1.04607	0.38629	0.606036	0.609592	0.604887
201	0.166454	0	0	0.115298	0.188257	0.106499	0	0	0.352865	0.00708245	0.130188	0.0114563	0.116139	0.0809594	0	0.145318	0.0580927	0.0716843	0.0739235	0.0537283	0.295554	0.0308517	0.297313	0.148333	0.181357	0.291274	0.4593	0	0.142625	0.321939	0	0.0766256	0	0.0540181	2	0.308116	0.105653	0.0423927	0	0.171047	0	0.122337	0	0.0281901	0.0528158	0.338787	0	0	0
230	0.407791	0.381116	0.3744	0.7674	0.462569	0.667317	0.483356	0.306369	0.64098	0.459059	0.368031	0.344524	0.446773	0.443263	0.316405	0.349796	0.381836	0.554356	0.436243	0.430637	0.63281	0.465572	0.634565	0.556179	0.371611	0.770912	0.297032	0.303859	0.572502	0.390612	0.35551	0.467542	0.241811	0.165088	0.308116	2	0.452416	0.449133	0.257227	0.556997	0.340731	0.266986	0.303859	0.350245	0.420448	0.549676	0.457686	0.40323	0.272253
203	1.0756	0.66205	0.583531	0.251183	0.523996	0.198508	0.601788	0.585423	0.653271	0.752154	0.403431	0.783875	0.966271	0.987331	0.673159	0.738183	1.07508	0.717345	1.05753	0.409548	0.685461	0.833622	0.685461	0.693686	0.710639	0.423256	0.788883	0.727016	0.563083	0.932925	0.664401	1.02288	0.638554	0.831844	0.105653	0.452416	2	0.888693	0.680196	0.715376	0.612886	0.851681	0.728772	0.841662	0.831131	0.698923	0.993455	0.92319	0.625177
235	1.05842	0.795296	0.657675	0.223062	0.56563	0.185858	0.894639	0.739171	0.827186	0.884379	0.751536	0.84261	0.71438	0.905629	0.849182	1.0531	0.935733	0.644371	1.03844	0.317217	0.485943	0.78519	0.487714	0.637425	1.11202	0.641165	0.78151	0.77758	0.592699	0.593963	0.863129	0.808398	0.615645	0.880418	0.0423927	0.449133	0.888693	2	0.694901	0.513812	0.706715	0.697857	0.779352	0.8649	0.965837	0.620526	0.9011	0.752217	0.683684
207	0.593572	0.854457	0.68312	0.258003	0.523556	0.149238	0.523568	0.742743	0.307123	0.783073	0.436696	0.988636	0.765538	0.4955	0.751598	0.858704	0.639287	0.537954	0.763785	0.417988	0.4955	0.703218	0.497253	0.54514	0.832886	0.366768	0.194635	0.956205	0.430978	0.6463	0.884776	0.525094	0.891077	0.630385	0	0.257227	0.680196	0.694901	2	0.603998	0.919365	0.608858	0.957959	1.14079	0.965437	0.422905	0.529261	0.717052	1.00182
237	0.507724	0.608652	0.323961	0.318421	0.451035	0.409888	0.514276	0.410597	0.54357	0.403564	0.41014	0.540508	0.683116	0.49499	0.318679	0.530601	0.584657	0.610946	0.711247	0.301074	0.588174	0.587485	0.589932	0.673684	0.521802	0.511908	0.338131	0.496077	0.60803	0.71828	0.305105	0.809871	0.273123	0.522247	0.171047	0.556997	0.715376	0.513812	0.603998	2	0.351841	0.522462	0.496077	0.600481	0.700698	0.735298	0.660823	0.560517	0.374708
209	0.501601	0.953985	1.21655	0.158944	1.14742	0.332695	0.814438	0.794812	0.474854	0.963222	0.487302	0.939	0.53167	0.514127	0.924947	0.791444	0.577281	0.487714	0.591315	0.666724	0.491322	0.649317	0.489567	0.346109	0.758621	0.380081	0.179731	1.00839	0.295079	0.286071	1.65967	0.452416	1.3776	0.569343	0	0.340731	0.612886	0.706715	0.919365	0.351841	2	0.420448	1.01015	0.745692	0.973748	0.374816	0.511048	0.976345	1.693
238	0.868735	0.606484	0.515654	0.243187	0.370277	0.276533	0.485802	0.58079	0.518731	0.572018	0.481994	0.647401	0.750955	0.535179	0.526194	0.754555	0.803583	0.788754	0.794812	0.471738	0.407116	0.620882	0.405362	0.574446	0.756865	0.473099	0.574446	0.513466	0.532118	0.686046	0.529916	0.619295	0.51433	0.761282	0.122337	0.266986	0.851681	0.697857	0.608858	0.522462	0.420448	2	0.515221	0.728149	0.710606	0.48363	0.762133	0.700678	0.513466
211	0.775634	1.41732	0.847656	0.244942	0.677275	0.271268	0.724328	0.875508	0.583668	0.89656	0.572225	1.42031	0.631664	0.740429	0.849412	0.745772	0.729903	0.422193	0.800074	0.466469	0.357997	0.750619	0.359751	0.481053	0.709458	0.346735	0.387661	2	0.437302	0.487813	1.06497	0.656184	0.936295	0.867915	0	0.303859	0.728772	0.779352	0.957959	0.496077	1.01015	0.515221	2	0.77376	1.09655	0.387102	0.739307	0.68312	0.983821
240	0.841146	0.679029	0.637468	0.273791	0.451662	0	0.613638	0.905818	0.50711	0.833925	0.387179	1.00795	1.03733	0.742743	0.679608	1.08696	0.904065	0.559194	0.879516	0.272253	0.491993	0.893295	0.493746	0.66491	1.05929	0.566756	0.346109	0.77376	0.552077	0.874255	0.960176	0.639224	0.775088	0.802698	0.0281901	0.350245	0.841662	0.8649	1.14079	0.600481	0.745692	0.728149	0.77376	2	0.905818	0.535179	0.79603	0.801295	0.838669
213	0.937717	1.22636	0.827099	0.352734	0.60597	0.2159	0.818501	1.0952	0.635172	1.10046	0.516276	1.16949	0.853213	0.909325	0.967566	1.19231	0.863734	0.553884	0.997	0.472419	0.553365	1.06561	0.555119	0.457073	1.15757	0.557984	0.539856	1.09479	0.357266	0.719947	0.956669	0.741063	0.957858	1.04607	0.0528158	0.420448	0.831131	0.965837	0.965437	0.700698	0.973748	0.710606	1.09655	0.905818	2	0.577281	0.924149	0.787255	0.877263
241	0.65794	0.399387	0.81428	0.469589	0.484305	0.453794	0.738463	0.463253	0.855702	0.549213	0.67661	0.455929	0.621138	0.856211	0.366341	0.468225	0.740429	0.677192	0.672012	0.160816	0.533424	0.617951	0.535179	0.606164	0.488222	0.576648	0.394709	0.385346	0.653271	0.828143	0.429922	0.526194	0.391257	0.38629	0.338787	0.549676	0.698923	0.620526	0.422905	0.735298	0.374816	0.48363	0.387102	0.535179	0.577281	2	0.698923	0.535629	0.315144
216	0.989492	0.676097	0.609892	0.461884	0.539792	0.289812	0.741433	0.63632	0.786715	0.866232	0.388225	0.766301	1.11019	0.994352	0.685461	0.750485	0.980311	0.878563	0.848682	0.427122	0.522241	0.803395	0.520486	0.85411	0.758068	0.648003	0.669005	0.737551	0.831846	0.880273	0.620524	1.01058	0.450344	0.606036	0	0.457686	0.993455	0.9011	0.529261	0.660823	0.511048	0.762133	0.739307	0.79603	0.924149	0.698923	2	0.852926	0.403941
243	0.868231	0.697167	0.590561	0.384627	0.748643	0.193241	0.555829	0.587178	0.546165	0.894313	0.364491	0.710064	0.911864	0.620524	0.738183	0.706549	0.827621	0.770494	0.815336	0.430637	0.662646	0.616704	0.660891	0.736561	0.675507	0.467152	0.404569	0.681364	0.707126	0.695992	1.01366	0.799692	0.914713	0.609592	0	0.40323	0.92319	0.752217	0.717052	0.560517	0.976345	0.700678	0.68312	0.801295	0.787255	0.535629	0.852926	2	1.02726
73	0.5543	0.910109	1.14101	0.157189	1.10707	0.190535	0.699592	0.693064	0.408162	1.01059	0.474917	0.958323	0.526407	0.456236	0.852926	0.775634	0.59307	0.425735	0.601841	0.661454	0.45799	0.715074	0.456236	0.351393	0.742819	0.350245	0.163872	0.982066	0.2863	0.333437	1.57897	0.52795	1.47606	0.604887	0	0.272253	0.625177	0.683684	1.00182	0.374708	1.693	0.513466	0.983821	0.838669	0.877263	0.315144	0.403941	1.02726	2
99	0.568169	0.340269	0.280964	0	0.169302	0	0.469948	0.321059	0.270271	0.47858	0.297085	0.337839	0.472817	0.447844	0.393274	0.490556	0.465133	0.369951	0.601523	0.0281077	0.490106	0.638726	0.488185	0.213332	0.44633	0.158799	0.27399	0.301022	0.169438	0.474738	0.44016	0.568695	0.421333	0.616279	0	0.130981	0.494401	0.653763	0.378689	0.263888	0.374055	0.38943	0.302943	0.490106	0.616891	0.153034	0.442484	0.456697	0.374055
76	0.969621	0.718895	0.520481	0.203286	0.327216	0.0836222	0.63585	0.527739	0.421496	0.865462	0.479669	0.705421	0.856667	0.793344	0.647297	0.784681	1.00618	0.673617	1.0009	0.250997	0.401093	0.807819	0.402852	0.572379	0.785224	0.437334	0.58828	0.704817	0.464805	0.657903	0.622723	0.779397	0.542076	0.962856	0	0.179596	1.00705	0.912835	0.545328	0.427487	0.460211	0.845598	0.706577	0.770477	0.826764	0.505964	0.820435	0.591564	0.486607
107	0.979857	0.854457	0.474175	0.333437	0.707673	0.461499	0.804373	0.709426	0.845686	0.819897	0.585245	0.800761	0.835678	0.737482	0.660294	0.823587	0.849706	0.679556	0.849706	0.367069	0.67611	0.859543	0.677863	0.59798	0.843417	0.557984	0.687808	0.787794	0.602974	0.744496	0.739236	0.935961	0.666129	0.841779	0.272688	0.713542	0.899579	0.97292	0.583175	0.691907	0.717623	0.62991	0.789549	0.667342	0.979465	0.403608	0.889048	0.93468	0.649207
80	0.650914	0.448529	0.406743	0.34849	0.363259	0.153679	0.243743	0.415888	0.35551	0.691309	0.108685	0.510384	0.50711	0.584298	0.227568	0.41904	0.272037	0.485943	0.412379	0.440119	0.31414	0.546239	0.312385	0.570921	0.405697	0.287063	0.720701	0.434488	0.518071	0.3387	0.268528	0.526194	0.240052	0.286766	0.229682	0.482954	0.437302	0.446287	0.25274	0.360636	0.295838	0.452039	0.434488	0.103626	0.62991	0.255472	0.665562	0.417988	0.258982
111	0.724692	0.804805	0.606998	0.109802	0.538687	0.150169	0.600648	1.02988	0.515221	1.03866	0.368763	1.00224	0.803583	0.868491	0.747528	1.08656	0.687801	0.422193	0.891297	0.241621	0.563247	0.825262	0.565001	0.46167	1.02551	0.360776	0.447573	0.887293	0.309126	0.640435	0.872	0.67902	0.862451	0.839479	0.282475	0.453105	0.772668	0.79884	1.01936	0.536534	0.892558	0.597708	0.889048	1.04041	1.06497	0.441508	0.56899	0.688388	0.878518
83	0.496331	0.329185	0.280267	0.425713	0.377294	0.099272	0.112995	0.121169	0.237922	0.412379	0.0308389	0.27324	0.182569	0.329928	0.152033	0.248647	0.231689	0.241569	0.354488	0.42431	0.0931007	0.364963	0.0913465	0.422903	0.212555	0.295838	0.540965	0.172984	0.374092	0.156255	0.156255	0.378637	0.257634	0.126816	0.31767	0.423256	0.361801	0.327588	0.0229297	0.172426	0.236166	0.241432	0.172984	0	0.347471	0.0466202	0.398674	0.254695	0.218616
112	0.528606	0.914102	0.918403	0.282563	0.93212	0.336945	0.682514	0.826911	0.479042	1.09169	0.567561	0.932449	0.574407	0.514788	0.755109	0.972834	0.660328	0.557424	0.56564	0.46364	0.356974	0.790263	0.35522	0.407756	0.982066	0.559738	0.298553	0.852703	0.388857	0.346453	1.24775	0.50578	1.17226	0.612621	0.0141184	0.313389	0.390612	0.772817	0.916339	0.377191	1.21233	0.603595	0.854457	0.830418	0.989986	0.414133	0.583668	0.717052	1.27899
84	0.536987	0.416923	0.697197	0.309626	0.567076	0.0229132	0.503651	0.800915	0.379985	0.684874	0.258701	0.720084	0.693665	0.502023	0.457762	0.802829	0.549494	0.495636	0.561801	0.376777	0.400048	0.728202	0.398289	0.587147	0.762889	0.401093	0.0502624	0.476729	0.497166	0.596965	0.7763	0.359172	0.696032	0.500205	0.0669891	0.386301	0.414457	0.565305	0.946845	0.45393	0.705395	0.459139	0.478487	1.07519	0.742895	0.446826	0.453172	0.544679	0.737057
113	0.530809	0.375848	0.529707	0.777935	0.532771	0.396918	0.402044	0.445018	0.530362	0.602974	0.35033	0.529052	0.80305	0.541547	0.36737	0.372642	0.520486	0.499435	0.362531	0.514992	0.48363	0.678934	0.485385	0.931678	0.324182	0.519827	0.222989	0.382871	0.879275	0.683706	0.357266	0.606377	0.292036	0.350001	0.0880479	0.534977	0.54376	0.432114	0.529261	0.701298	0.405697	0.375848	0.382871	0.553832	0.478365	0.590061	0.712396	0.638618	0.367069
88	0.719993	0.531016	0.41904	0.251962	0.31414	0	0.586513	0.442202	0.346735	0.59307	0.243147	0.529707	0.756218	0.598333	0.462955	0.719993	0.794812	0.700213	0.712361	0.178383	0.426413	0.718629	0.428168	0.503961	0.755109	0.48714	0.717177	0.467834	0.561967	0.522899	0.487813	0.649157	0.385982	0.511366	0.24552	0.295079	0.523339	0.717345	0.510619	0.45631	0.429223	0.453794	0.469589	0.740429	0.636927	0.485385	0.686632	0.5567	0.455549
116	0.759825	0.697747	0.433093	0.281798	0.372031	0.136128	0.551176	0.614121	0.457304	0.715869	0.418302	0.845899	0.8106	0.821126	0.550786	0.800227	0.819371	0.512505	0.949188	0.178383	0.680784	0.827039	0.679029	0.61145	0.7674	0.34498	0.401758	0.813581	0.528606	1.04216	0.545704	0.914407	0.614547	0.764836	0.252559	0.481198	0.932449	0.694314	0.954451	0.86898	0.588933	0.527506	0.815336	0.929891	0.889543	0.695992	0.605863	0.744574	0.703012
89	1.09332	0.756405	0.639099	0.285	0.496748	0.0967901	0.726775	0.614547	0.613928	0.836079	0.562568	0.859167	0.964426	0.874759	0.799308	1.01762	1.19827	0.825073	1.16134	0.378538	0.354335	0.988262	0.356093	0.611872	1.08844	0.568195	0.650725	0.6966	0.606271	0.946845	0.697182	0.813393	0.711891	0.906325	0.0352426	0.293034	1.07789	1.03584	0.830804	0.674294	0.573472	1.00794	0.698359	0.978492	0.992557	0.751128	1.07437	0.782247	0.592821
117	0.942984	1.02287	0.686632	0.403608	0.611231	0.0545066	0.682514	0.669096	0.512373	1.01453	0.362421	1.06238	0.779566	0.793594	0.714725	0.897332	0.96193	0.637076	0.963683	0.54792	0.567393	1.07094	0.569147	0.626161	0.864477	0.48255	0.474687	1.02988	0.522241	0.723454	0.765538	0.784959	0.852414	0.795592	0.0457799	0.467834	0.920639	0.723234	0.909325	0.702456	0.775515	0.733412	1.03164	0.947902	1.04259	0.584298	0.946965	0.774969	0.819371
90	0.284544	0.242214	0.0896461	0	0.24475	0.012404	0.366388	0.472704	0.298351	0.325411	0.296989	0.52685	0.372755	0.360481	0.0703319	0.495245	0.393797	0.141467	0.469197	0	0.341192	0.399452	0.339439	0.0889549	0.545057	0.0913465	0.580367	0.328174	0.0624157	0.453416	0.397304	0.419744	0.390216	0.450968	0.232231	0	0.448529	0.461151	0.514788	0.331478	0.438693	0.415888	0.328174	0.863734	0.46569	0.32642	0.33796	0.388857	0.429922
118	0.810767	0.646247	0.666129	0.426767	0.787255	0.266986	0.799765	0.441508	0.66205	0.771459	0.452992	0.769816	0.634565	0.631055	0.471057	0.705369	0.753909	0.791753	0.567873	0.486874	0.578403	0.830066	0.576648	0.614355	0.717666	0.581281	0.512106	0.70419	0.682533	0.701257	0.604729	0.887562	0.598098	0.610219	0.290511	0.594702	0.810767	0.711451	0.602974	0.754646	0.660294	0.765644	0.705946	0.515221	0.846927	0.644492	0.79847	0.708883	0.690143
91	1.08439	0.844657	0.623951	0.233625	0.564362	0.228357	0.732595	0.631055	0.651515	0.832886	0.435292	0.817266	0.780235	0.93819	0.892834	0.985977	0.964516	0.551464	0.946965	0.330465	0.385346	0.981197	0.383591	0.499766	0.995212	0.539141	0.616118	0.718237	0.436606	0.848682	0.706522	0.671401	0.670216	0.926079	0.0123444	0.253917	0.856439	0.89401	0.720563	0.581634	0.572502	0.686632	0.719993	0.818846	1.02419	0.642736	0.895084	0.656184	0.663806
121	0.849412	0.44257	0.434152	0.730528	0.457304	0.30737	0.371994	0.418693	0.614642	0.602974	0.380421	0.513235	0.825866	0.688972	0.376157	0.633348	0.717052	0.703172	0.624034	0.456998	0.420448	0.742943	0.418693	0.810038	0.675507	0.637468	0.459219	0.338975	0.782661	0.827621	0.367796	0.634496	0.295554	0.514249	0.258821	0.477008	0.622808	0.61574	0.49416	0.432754	0.242404	0.539141	0.338975	0.824111	0.538037	0.579525	0.768608	0.571866	0.261718
93	1.21865	0.8106	0.535629	0.389574	0.502514	0.161518	0.537697	0.60071	0.584298	1.00927	0.316442	0.702434	1.04259	0.965437	0.770912	0.791982	0.989986	0.854789	0.991739	0.388139	0.623505	0.959022	0.625259	0.87627	0.748643	0.584298	0.795249	0.733412	0.750399	0.914585	0.691891	1.00971	0.583531	0.799145	0	0.390612	1.08035	0.903858	0.579668	0.563559	0.54395	0.82288	0.735166	0.756771	0.96193	0.549213	1.26463	1.03296	0.528161
123	0.909623	0.657978	0.593572	0.512373	0.634026	0.170289	0.498843	0.649807	0.563247	1.00577	0.272231	0.913135	0.849706	0.621752	0.521583	0.637468	0.790087	0.596365	0.78658	0.489978	0.609477	0.918164	0.607724	0.657865	0.609994	0.438693	0.502868	0.714115	0.595953	0.790087	0.670849	0.863972	0.808479	0.518471	0	0.562607	0.771459	0.657713	0.811129	0.574108	0.686046	0.689555	0.715869	0.828664	0.853213	0.359751	0.987331	0.771459	0.722886
96	1.24114	0.906599	0.728205	0.325674	0.496584	0.041355	0.680157	0.722886	0.552077	0.900068	0.457225	0.898598	0.940417	0.959714	0.940757	1.10764	1.16321	0.732088	1.46319	0.426066	0.535179	0.999428	0.533424	0.613212	1.10979	0.620524	0.70308	0.79954	0.525094	0.973748	0.856211	0.872248	0.860693	1.0332	0.0713039	0.363557	1.09047	1.0947	0.879017	0.647349	0.713542	1.15406	0.801295	1.12462	1.11584	0.655625	1.00795	0.890309	0.750399
124	0.847656	0.64334	0.510384	0.573138	0.479042	0.276533	0.719028	0.475533	0.746888	0.563247	0.717303	0.578892	0.714115	0.738675	0.598215	0.696586	0.924628	0.721463	0.789549	0.325939	0.459745	0.81993	0.461499	0.720701	0.735795	0.624034	0.532155	0.555587	0.734039	0.673766	0.557984	0.67902	0.316405	0.633322	0.0748234	0.359021	0.690143	0.963601	0.56851	0.483764	0.394122	0.627544	0.557342	0.624647	0.73692	0.708277	0.820076	0.591816	0.374816
98	1.10364	0.804749	0.549593	0.371074	0.366515	0.187731	0.738108	0.609688	0.603777	0.921583	0.542684	0.736628	0.985019	1.0185	0.821324	0.904254	0.953301	0.774947	1.15242	0.305088	0.637882	0.91862	0.63612	0.757995	0.901217	0.489188	0.649466	0.797697	0.627844	0.706604	0.736561	0.932486	0.461756	0.925272	0	0.433838	0.941782	1.05545	0.733036	0.61655	0.5932	0.739521	0.79946	0.923345	0.944491	0.639036	0.970001	0.821851	0.630221
130	0.684873	0.330734	0.811632	0.455621	0.693665	0.341288	0.824171	0.317413	0.979795	0.463342	0.734493	0.329243	0.690149	0.649711	0.413749	0.600367	0.59169	0.777154	0.625096	0.258821	0.647952	0.591048	0.646194	0.71841	0.616829	0.726503	0.396411	0.267411	0.75585	0.79564	0.47565	0.67607	0.260788	0.432518	0.421492	0.704817	0.784549	0.790808	0.410597	0.795934	0.367672	0.573472	0.26917	0.616305	0.53367	1.33511	0.692499	0.554123	0.327216
5	0.735795	0.450973	0.335464	0.654469	0.525309	0.340454	0.308108	0.367495	0.58079	0.612984	0.312905	0.347755	0.569147	0.5709	0.460128	0.414477	0.476211	0.539724	0.439388	0.516315	0.542844	0.715653	0.541091	0.61207	0.48012	0.668504	0.397188	0.343962	0.678441	0.491993	0.342946	0.518071	0.348039	0.291091	0.174185	0.578403	0.416937	0.576255	0.227215	0.342027	0.394836	0.310631	0.345717	0.265792	0.607724	0.284317	0.688972	0.611749	0.386065
38	0.953053	0.625789	0.67375	0.306369	0.436939	0.216861	0.628918	0.726395	0.611749	0.872	0.512071	0.708883	0.852703	0.940417	0.758068	0.800227	1.079	0.627609	1.07725	0.317156	0.643944	0.866137	0.642189	0.518058	0.793738	0.369551	0.683697	0.609994	0.430279	0.872	0.812354	0.851169	0.651469	0.754173	0.0361087	0.416232	1.07467	0.990175	0.601841	0.578749	0.638075	0.743378	0.611749	0.919365	0.854457	0.706522	0.862216	0.72526	0.685461
8	0.890582	0.566596	0.644436	0.4085	0.477687	0.213515	0.555182	0.623421	0.529707	0.612886	0.446985	0.816739	0.78847	0.763889	0.556526	0.895857	0.79725	0.541299	0.846413	0.250601	0.388139	0.722809	0.389895	0.60668	0.868231	0.54376	0.257468	0.612886	0.543111	0.920158	0.591816	0.522022	0.540052	0.847326	0.266849	0.352288	0.701277	0.645262	0.656782	0.297553	0.4085	0.744015	0.614025	1.09574	0.753354	0.626321	0.683703	0.571229	0.466469
44	0.824296	0.925426	0.88229	0.256451	0.620524	0.0299475	0.748503	1.02945	0.472419	1.047	0.286609	1.19511	0.78901	0.739868	0.753999	1.1213	0.776724	0.494121	0.848682	0.365613	0.33796	0.892796	0.339715	0.381651	1.09534	0.354778	0.334053	1.02551	0.320669	0.776724	1.06631	0.546626	1.33687	0.874516	0.0422737	0.341748	0.747528	0.779352	1.05753	0.513003	1.02726	0.674341	1.02726	1.0821	1.23655	0.560852	0.714152	0.758068	1.022
9	0.64092	0.406033	0.40637	0.581774	0.650914	0.277743	0.336917	0.320669	0.548383	0.471738	0.359477	0.432754	0.498088	0.445389	0.390539	0.530154	0.390934	0.554828	0.380394	0.631518	0.434849	0.54427	0.433093	0.655462	0.565317	0.616922	0.339619	0.300589	0.625096	0.436606	0.41377	0.497836	0.444373	0.32969	0.185017	0.486199	0.507297	0.571918	0.375124	0.475368	0.507963	0.548383	0.302346	0.303103	0.534977	0.31992	0.547736	0.626854	0.588803
45	1.13613	0.950942	0.618154	0.270283	0.488486	0.189586	0.703707	0.707673	0.533424	0.898804	0.498591	0.900844	0.870748	0.863734	0.834122	1.06063	1.15131	0.668936	1.21093	0.377604	0.497253	0.955469	0.499007	0.63849	1.05578	0.710606	0.59798	0.824634	0.546812	0.865488	0.798855	0.734039	0.829568	0.960798	0.137247	0.416937	0.880273	1.12521	0.89179	0.593448	0.635172	0.928137	0.826389	1.03733	1.03382	0.563247	0.845172	0.685461	0.703589
10	0.728772	0.638681	0.637468	0.245723	0.639287	0.214146	0.781414	0.507774	0.563247	0.677863	0.468528	0.820076	0.779566	0.718194	0.728772	0.983369	0.89179	0.488393	0.728715	0.363557	0.479718	0.694336	0.481472	0.383097	0.997862	0.584298	0.384859	0.640435	0.388857	0.644547	0.68137	0.744574	0.753999	0.704995	0.226954	0.399387	0.869743	0.946358	0.672603	0.49499	0.666749	0.479042	0.642189	0.819897	0.88653	0.594824	0.739868	0.680196	0.728149
48	0.606449	0.342424	0.387259	0.167943	0.266649	0.44925	0.593472	0.465967	0.518686	0.535372	0.580285	0.503091	0.63859	0.602997	0.610116	0.679512	0.663505	0.393458	0.68308	0.0682744	0.300462	0.467554	0.298682	0.402528	0.712171	0.248062	0.362474	0.456372	0.393331	0.574523	0.528253	0.396169	0.321588	0.693256	0.179032	0.225895	0.747796	0.776478	0.476644	0.338673	0.44925	0.593464	0.458152	0.670623	0.554948	0.646877	0.519798	0.510892	0.404739
12	0	0.000124	0	0.449219	0.123758	0.356242	0	0	0.0281925	0	0.0193432	0	0	0	0	0	0	0	0	0.235381	0.090442	0	0.0921955	0.0273083	0	0.0194211	0.416563	0	0.0940068	0.0413441	0	0	0	0	0.517185	0.301104	0.0167842	0	0	0.060717	0	0	0	0	0	0.163272	0	0	0
51	0.9026	0.815863	0.639224	0.163272	0.64104	0.0615238	0.754923	0.898804	0.614121	0.85146	0.463223	1.10979	0.939134	0.812883	0.932449	1.9087	0.890037	0.665396	0.842692	0.344243	0.334178	0.815132	0.332425	0.553947	1.9842	0.659732	0.51872	0.705343	0.492405	0.712933	0.839185	0.637468	0.750485	0.976786	0.179462	0.371306	0.715297	1.11813	0.830418	0.528395	0.759726	0.759726	0.707098	1.06363	1.16183	0.493076	0.762684	0.683706	0.743938
13	1.05845	0.715297	0.666724	0.322164	0.472025	0.171229	0.613016	0.789549	0.608239	0.88428	0.30684	0.845899	1.02638	0.82288	0.707126	0.930217	0.794812	0.749796	0.964976	0.462955	0.563247	0.800381	0.565001	0.664314	0.932449	0.627544	0.666076	0.674931	0.560211	0.854457	0.728149	0.852926	0.669051	0.802158	0	0.35829	0.958787	0.944113	0.78604	0.661421	0.613504	0.846927	0.674931	1.0562	1.0176	0.562607	1.06765	0.886797	0.594198
58	1.05009	0.501847	0.533874	0.312385	0.451662	0.170289	0.472352	0.499007	0.796566	0.707673	0.537497	0.46364	0.935627	1.09344	0.519827	0.751598	0.776059	0.676016	0.935627	0.338975	0.712933	0.671243	0.71118	0.952008	0.736358	0.545704	0.65082	0.496584	0.839907	0.949655	0.469197	1.06589	0.217991	0.603739	0.110862	0.562607	0.94521	0.896775	0.439388	0.734104	0.377294	0.603595	0.498339	0.632273	0.686631	0.672012	0.992597	0.752154	0.315894
15	0.811994	0.533874	0.748727	0.221334	0.366041	0.0527735	0.483356	0.674931	0.52685	0.65387	0.222888	0.780361	0.671421	1.01366	0.551898	0.681946	0.63281	0.364792	0.964516	0.372642	0.441508	0.787393	0.439753	0.482137	0.615782	0.326685	0.309372	0.59884	0.480522	0.883783	0.425713	0.799692	0.499595	0.565141	0	0.325939	0.845899	0.576747	0.671421	0.616829	0.365313	0.565479	0.59884	0.896068	0.739868	0.742819	0.816036	0.564839	0.433791
59	0.324087	0.288309	0.119708	0.540446	0.152419	0.6967	0.378563	0.296179	0.412602	0.337	0.30833	0.316978	0.262458	0.42929	0.304538	0.274325	0.415092	0.374878	0.52513	0.160583	0.397343	0.295217	0.399118	0.217159	0.301749	0.458768	0.381181	0.313168	0.209376	0.328126	0.180816	0.331196	0.137578	0.388728	0.308596	0.48472	0.358594	0.522923	0.24116	0.402621	0.116075	0.179997	0.314943	0.186141	0.345874	0.442787	0.395899	0.236022	0.07346
16	0.578892	0.120333	0.383907	0.0571506	0.210637	0	0.305583	0.408871	0.360776	0.377294	0.195378	0.508628	0.780777	0.77376	0.204732	0.700099	0.461499	0.37261	0.575527	0	0.429922	0.485814	0.428168	0.445811	0.658538	0.274778	0.583256	0.278288	0.425012	0.924628	0.401854	0.575379	0.301589	0.281434	0.425015	0.189729	0.540897	0.421484	0.614121	0.364154	0.295838	0.378326	0.280043	0.90884	0.44571	0.652115	0.414477	0.398674	0.329185
62	0.971078	0.92112	0.667317	0.356242	0.542844	0.3387	0.751391	0.846199	0.547459	0.998753	0.457917	0.993904	0.842692	1.00401	0.602351	0.867483	0.947902	0.737967	0.81639	0.525094	0.520049	1.03008	0.521802	0.603264	0.876763	0.466762	0.57156	0.891297	0.557342	0.488486	0.634026	0.684876	0.790905	0.78671	0.0299491	0.439753	0.897823	0.850733	0.762031	0.623338	0.700081	0.712361	0.891297	0.765538	1.06714	0.710606	0.975046	0.699502	0.670258
22	0.485791	0.323919	0.475252	0.597708	0.636927	0.290573	0.429263	0.156255	0.63983	0.440448	0.319225	0.526194	0.356242	0.2159	0.512141	0.519167	0.370277	0.431047	0.261511	0.466469	0.428168	0.549793	0.426413	0.521582	0.542653	0.555587	0.225546	0.290573	0.507536	0.401854	0.391328	0.436606	0.255876	0.270771	0.287754	0.482954	0.370581	0.490577	0.345717	0.37119	0.429223	0.360776	0.292328	0.321157	0.510619	0.297594	0.458373	0.495245	0.515221
63	0.31038	0.385664	0.380708	0.986429	0.486466	0.628078	0.426085	0.40043	0.695411	0.514559	0.346048	0.454551	0.268742	0.35829	0.269942	0.148627	0.316149	0.470402	0.40043	0.510814	0.488222	0.452428	0.489978	0.341104	0.163511	0.352288	0.402091	0.385664	0.479844	0.295079	0.360045	0.517846	0.294793	0.130462	0.0854323	0.609892	0.543111	0.386373	0.170415	0.503537	0.440119	0.239864	0.385664	0.107205	0.446082	0.469982	0.536081	0.422553	0.311886
24	1.12345	0.655625	0.589432	0.415182	0.472025	0.281798	0.469901	0.421151	0.652115	0.747446	0.405917	0.624565	0.961468	0.917611	0.584162	0.624565	0.777269	0.792296	0.996553	0.369854	0.49483	0.684862	0.493076	0.946253	0.586549	0.613504	0.711891	0.620524	0.799005	1.02462	0.608858	0.849412	0.395489	0.693748	0.192727	0.566117	0.957031	0.859075	0.686046	0.66318	0.460814	0.748643	0.622279	0.789549	0.77376	0.731093	1.05711	0.748086	0.48012
67	0.601729	0.276533	0.2627	0.374092	0.251962	0.118578	0.326035	0.290573	0.460128	0.462569	0.183947	0.439424	0.813581	0.452039	0.283015	0.615164	0.404652	0.433885	0.35551	0.117819	0.390612	0.271769	0.388857	0.585018	0.622808	0.595328	0.619644	0.284544	0.570109	0.622279	0.350245	0.448211	0.190016	0.298439	0.54579	0.506871	0.484035	0.498761	0.339715	0.180409	0.221334	0.323173	0.2863	0.590688	0.473099	0.302103	0.561326	0.382871	0.18095
26	0.419388	0.498088	0.204889	0.236351	0.212555	0	0.388948	0.296835	0.118657	0.519827	0.105215	0.51433	0.635712	0.368825	0.294556	0.59169	0.635712	0.415457	0.437302	0.109946	0.363557	0.558029	0.365313	0.431012	0.615164	0.252161	0.467348	0.410257	0.448211	0.447837	0.331952	0.415871	0.432754	0.317238	0.298553	0.29432	0.441181	0.472174	0.66205	0.508818	0.364585	0.324182	0.410257	0.700678	0.528606	0.417988	0.479844	0.580649	0.404987
69	1.35622	0.514992	0.459139	0.138907	0.382151	0	0.278532	0.459442	0.507963	0.719422	0.145111	0.608652	0.765094	1.12169	0.529498	0.775754	0.707126	0.430703	0.80901	0.360636	0.282023	0.754265	0.280267	0.47793	0.778058	0.311133	1.0807	0.490389	0.359609	0.840629	0.396204	0.666698	0.46549	0.640369	0.314405	0.1846	0.711247	0.712065	0.394447	0.314405	0.2795	0.632738	0.492146	0.566596	0.744015	0.31992	0.818497	0.567714	0.365613
32	1.25135	0.906112	0.738183	0.326685	0.516976	0.0317034	0.693706	0.732848	0.561967	0.896068	0.456532	0.915681	0.95925	0.962761	0.940284	1.11075	1.16108	0.715573	1.47348	0.42185	0.525751	0.997199	0.523996	0.622023	1.11291	0.625177	0.693686	0.806029	0.522681	0.968026	0.866232	0.896349	0.856667	1.03987	0.0634003	0.361071	1.08656	1.10493	0.869743	0.669622	0.705946	1.15369	0.807785	1.13651	1.12949	0.656782	1.0198	0.893821	0.74633
72	0.373675	0.404987	0.301589	0.608755	0.430279	0.0852815	0.44377	0.224846	0.371611	0.672585	0.43636	0.458068	0.449593	0.417988	0.336753	0.47565	0.460128	0.684865	0.498757	0.280491	0.451349	0.589397	0.453105	0.478611	0.511477	0.485791	0.172811	0.364585	0.546626	0.319661	0.412721	0.380708	0.301832	0.278104	0.132988	0.488631	0.441181	0.554828	0.509292	0.276426	0.452416	0.215272	0.366341	0.360045	0.518071	0.452416	0.543111	0.448902	0.385664
257	1.07736	0.730528	0.627466	0.291568	0.671421	0.158124	0.633606	0.567873	0.730528	0.79252	0.442372	0.778603	0.978556	0.841662	0.755757	0.97016	0.79603	0.795296	0.839907	0.532566	0.573138	0.890518	0.574893	0.660789	0.912651	0.72526	0.529735	0.670829	0.649157	0.836396	0.713542	0.850657	0.640313	0.771391	0.22361	0.373368	0.95481	0.888693	0.683706	0.75585	0.587178	0.837634	0.672585	0.864477	0.943455	0.588305	0.912651	0.772121	0.666156
282	0.729962	0.667317	0.539596	0.472419	0.580158	0.302103	0.571738	0.666156	0.504024	0.903089	0.472463	0.864716	0.555587	0.688972	0.592318	0.747528	0.731093	0.518923	0.701257	0.372642	0.476609	0.867404	0.478365	0.579097	0.765094	0.417988	0.450404	0.616398	0.485791	0.527506	0.641585	0.601105	0.724744	0.60311	0.12854	0.436606	0.584162	0.727403	0.518731	0.469693	0.656782	0.597084	0.618154	0.539792	0.864477	0.518071	0.675507	0.633348	0.739307
261	1.22392	0.626401	0.846413	0.529916	0.695398	0.259757	0.624234	0.688384	0.807092	0.902311	0.380106	0.686632	1.03032	1.05662	0.820076	0.916647	0.814636	0.734427	0.872502	0.553188	0.521802	0.864872	0.520049	0.798772	0.890803	0.670258	0.562753	0.557984	0.776724	0.870748	0.823404	0.795494	0.634496	0.665914	0.160113	0.585423	0.834641	0.763963	0.609477	0.542461	0.740429	0.766743	0.559738	0.861981	0.907572	0.631664	1.01541	0.939945	0.714115
284	0.758621	0.577281	0.574258	0.715869	0.456923	0.300105	0.375219	0.511281	0.510619	0.726961	0.316442	0.68312	0.814636	0.649807	0.326685	0.407453	0.562133	0.762748	0.509528	0.460128	0.493746	0.744076	0.4955	1.15456	0.388857	0.512373	0.340825	0.677275	1.15406	0.691891	0.290341	0.748086	0.237322	0.353265	0.0334671	0.511711	0.624034	0.58688	0.607724	0.721796	0.308877	0.547459	0.679029	0.4955	0.569147	0.557984	0.853947	0.548567	0.296597
262	0.594076	0.451349	0.55717	0.563723	0.706522	0.416232	0.410882	0.313389	0.604107	0.518731	0.383961	0.653827	0.474854	0.388857	0.437666	0.650313	0.35551	0.550813	0.399387	0.718851	0.357266	0.565141	0.357266	0.642561	0.642131	0.626933	0.230041	0.37936	0.614025	0.416937	0.443263	0.543111	0.473211	0.312663	0.165512	0.629835	0.468908	0.589154	0.469589	0.530601	0.495245	0.439058	0.381116	0.332695	0.516976	0.323173	0.436606	0.513897	0.549676
287/5	1.24817	0.78901	0.586549	0.287063	0.536933	0.211596	0.609483	0.621138	0.667911	0.910594	0.407686	0.763338	0.968485	0.986028	0.775634	0.912651	1.01059	0.728546	1.0755	0.568353	0.533424	0.823484	0.535179	0.720701	0.88153	0.617014	0.757706	0.703012	0.576014	0.805337	0.680784	0.92846	0.602239	0.917677	0.0642648	0.44257	1.11154	0.999033	0.650961	0.671975	0.587178	0.783745	0.703012	0.872	0.940417	0.460814	1.06589	0.814808	0.617014
263	0.377604	0.463253	0.407453	0.812354	0.479718	0.350979	0.465288	0.381522	0.533424	0.469197	0.433159	0.514559	0.504267	0.227215	0.410965	0.374092	0.327164	0.619375	0.325411	0.335464	0.423606	0.408334	0.42536	0.715989	0.33094	0.357997	0.0607736	0.48255	0.695992	0.434127	0.435881	0.423256	0.369128	0.22714	0.207605	0.669666	0.387102	0.369068	0.537584	0.422904	0.449219	0.366768	0.48255	0.499007	0.434127	0.421151	0.443263	0.617014	0.419396
287	0.867483	0.584298	0.544409	0.363259	0.579668	0.324665	0.482949	0.662082	0.635172	0.800608	0.394253	0.774424	0.709426	0.669096	0.511048	0.777935	0.604217	0.481313	0.709426	0.570746	0.767292	0.854214	0.765538	0.59798	0.7855	0.582544	0.568037	0.540441	0.466079	0.818143	0.748003	0.930693	0.697762	0.554	0.209364	0.597708	0.818846	0.806463	0.677863	0.783333	0.722886	0.53167	0.540441	0.85672	0.772552	0.496584	0.602974	0.783745	0.815863
264	0.765644	0.56851	0.697167	0.447465	0.840939	0.426413	0.793776	0.630519	0.740429	0.905818	0.493286	0.793738	0.916339	0.642793	0.621666	0.827099	0.691891	0.810539	0.488486	0.567235	0.577914	0.90573	0.579668	0.682524	0.829376	0.675521	0.573321	0.565001	0.690727	0.591942	0.825157	0.74633	0.681946	0.555776	0.102067	0.515221	0.699502	0.756879	0.556872	0.535428	0.868491	0.619384	0.566756	0.769045	0.858474	0.535179	0.873253	0.903089	0.807092
291	0.406743	0.717052	0.744015	0.304614	0.603595	0.213351	0.469901	0.414133	0.392367	0.477287	0.437763	0.517411	0.305368	0.410625	1.04088	0.589432	0.347471	0.298235	0.235197	0.696586	0.417642	0.533798	0.415888	0.37885	0.516315	0.315144	0.0687173	0.588933	0.282789	0.136958	0.812354	0.246891	0.540703	0.349712	0.0572258	0.40043	0.330196	0.435657	0.561493	0.177703	0.834641	0.251962	0.590688	0.30186	0.614121	0.223881	0.268742	0.440814	0.748643
265	0.775634	1.41557	0.847656	0.244942	0.677275	0.271268	0.724328	0.875508	0.583668	0.894805	0.572225	1.41856	0.631664	0.740429	0.849412	0.745772	0.728149	0.422193	0.800074	0.466469	0.357997	0.750619	0.359751	0.479291	0.709458	0.34498	0.387661	2	0.435547	0.487813	1.06322	0.656184	0.935012	0.867915	0	0.303859	0.728772	0.77758	0.956205	0.496077	1.00839	0.513466	2	0.772006	1.09655	0.387102	0.739307	0.68312	0.982066
292	0.774424	1.41583	0.846413	0.243969	0.67611	0.270283	0.723134	0.874255	0.582544	0.895297	0.571098	1.41882	0.630519	0.739236	0.848169	0.744574	0.728715	0.421132	0.798855	0.465396	0.356974	0.749405	0.358727	0.479971	0.708277	0.345717	0.38662	2	0.436243	0.486732	1.06363	0.655027	0.935012	0.866648	0	0.302859	0.727583	0.778129	0.956669	0.49499	1.00883	0.514127	2	0.772552	1.0952	0.386065	0.738113	0.681951	0.982519
266	0.235381	0.380802	0.144077	0.270283	0.165842	0.0685409	0.230401	0.292094	0.177306	0.477965	0.173198	0.409209	0.0957025	0.309629	0.372336	0.54792	0.299108	0.268909	0.348206	0.101937	0.242996	0.545118	0.241243	0.224577	0.511711	0.180815	0.534572	0.307123	0.160699	0.0886885	0.237736	0.319661	0.198659	0.34083	0.432754	0.313389	0.276533	0.335423	0.327164	0.38774	0.287826	0.210637	0.308877	0.260531	0.439388	0.236951	0.0887416	0.19931	0.321157
299	0.588803	0.472419	0.831325	0.217822	0.697747	0	0.889915	0.462569	0.630445	0.718808	0.449452	0.548383	0.671421	0.50469	0.641525	0.685461	0.882028	0.832501	0.717052	0.312891	0.515221	0.616704	0.516976	0.561468	0.707126	0.360045	0.307609	0.539141	0.635104	0.476609	0.873253	0.574744	0.666698	0.588256	0.169033	0.361071	0.735795	0.78412	0.531016	0.396859	0.81832	0.528606	0.540897	0.727583	0.65387	0.635712	0.708883	0.715909	0.78847
269	0.98688	0.622892	0.570746	0.380802	0.476211	0.26502	0.546527	0.56564	0.572018	0.897051	0.45438	0.716481	0.960176	0.774306	0.632201	0.742819	0.847953	0.700797	0.833925	0.417988	0.612984	0.822238	0.614738	0.698376	0.690727	0.505356	0.568037	0.657978	0.583668	0.85672	0.648054	0.921914	0.539596	0.840002	0.0264312	0.434488	1.0628	0.742713	0.56564	0.440486	0.550967	0.926382	0.659732	0.744496	0.825157	0.550967	1.02243	0.774969	0.563247
304	0	0	0	0	0	0.0136363	0	0	0	0	0	0	0	0	0	0	0	0	0	0.013622	0	0	0	0	0	0	0	0	0	0	0	0	0	0	0.126478	0	0	0	0	0	0	0	0	0	0	0	0	0	0
270	1.04658	0.843931	0.593572	0.336945	0.434127	0.075558	0.813203	0.667342	0.677275	0.812883	0.666594	0.828855	0.984725	0.893544	0.72526	1.00268	1.22671	0.787528	1.04259	0.288056	0.665589	0.964351	0.663835	0.772352	0.968026	0.510619	0.603264	0.777269	0.678441	0.807622	0.683124	0.883286	0.553655	0.90573	0.0827183	0.394122	0.962761	1.03667	0.835678	0.628612	0.559738	0.800074	0.779023	0.933874	0.982972	0.631664	0.978556	0.701257	0.614121
307	0.583531	0.907868	0.966646	0.302103	0.996107	0.296835	0.808604	0.708277	0.50578	0.943455	0.610525	0.815509	0.560852	0.622279	0.752242	0.667887	0.63983	0.563859	0.609994	0.565957	0.50469	0.821176	0.502935	0.512106	0.617538	0.316149	0.198309	1.02726	0.513897	0.367796	1.24181	0.572987	1.10116	0.63804	0	0.332965	0.599972	0.738037	0.783745	0.425015	1.3679	0.35829	1.02902	0.615259	0.892558	0.375848	0.575379	0.782661	1.34858
273	0.752242	0.74633	0.662614	0.226602	0.65036	0.186217	0.580577	0.674931	0.468908	0.908354	0.520253	0.877018	0.566117	0.648605	0.630981	0.755757	0.808315	0.458688	1.14002	0.390216	0.555587	0.790949	0.557342	0.418672	0.752798	0.319661	0.358733	0.714725	0.343505	0.681951	0.853947	0.753999	0.985072	0.760723	0.0827663	0.366341	0.914407	0.869196	0.80305	0.678421	0.960543	0.709458	0.716481	0.825866	0.867987	0.595328	0.638618	0.866979	1.09925
308	0.890309	0.817617	0.630445	0.168535	0.63578	0.063278	0.763753	0.897051	0.608858	0.842692	0.472065	1.11154	0.930367	0.800608	0.934205	1.91748	0.884776	0.660086	0.837432	0.342487	0.328918	0.813356	0.327164	0.548663	2	0.664995	0.516959	0.707098	0.48714	0.700659	0.830418	0.632201	0.752242	0.967904	0.181221	0.373061	0.710032	1.11282	0.832171	0.523121	0.757972	0.757972	0.708852	1.05837	1.15657	0.487813	0.757419	0.674931	0.742183
277	1.26606	0.83516	0.697167	0.305368	0.642793	0.210637	0.663088	0.725208	0.750955	0.993493	0.362421	1.07292	0.981218	0.984725	0.802517	0.962299	0.904065	0.582205	1.05487	0.479443	0.623505	1.04784	0.621752	0.576844	0.924149	0.559738	0.749454	0.929891	0.502935	0.998753	0.788334	0.906112	0.855929	0.903953	0.0792004	0.392367	1.05578	0.879067	0.74625	0.647952	0.687801	0.854457	0.931645	1.00927	1.10396	0.408871	0.973291	0.827621	0.770252
320	0.73535	0.671262	0.62747	0.163052	0.791951	0.0614103	0.688527	0.614623	0.486459	0.716217	0.405017	0.945631	0.646024	0.590609	0.54793	0.740306	0.671885	0.46985	0.747619	0.411047	0.372643	0.723481	0.370796	0.435858	0.780296	0.338616	0.369461	0.891698	0.385908	0.418822	0.871379	0.570798	0.805777	0.768987	0	0.324894	0.703919	0.785541	0.644177	0.442882	0.978036	0.388513	0.891178	0.730994	0.808575	0.331224	0.596683	0.737791	0.990972
280	0.467656	0.298776	0.460436	0.580209	0.629545	0.284343	0.41054	0.148083	0.637938	0.423977	0.319207	0.506679	0.335619	0.207589	0.500144	0.510973	0.353651	0.425076	0.234638	0.466954	0.409551	0.544178	0.407748	0.51909	0.532632	0.535107	0.225529	0.277915	0.50083	0.382503	0.389716	0.413509	0.256693	0.260031	0.299519	0.479877	0.362973	0.48222	0.322996	0.354544	0.428668	0.356506	0.278931	0.324799	0.494303	0.287952	0.451412	0.474467	0.508046
327	0.74975	0.589642	0.842101	0.159394	0.825829	0.107621	0.600406	0.69021	0.619992	0.704486	0.506053	0.963609	0.615263	0.795493	0.570495	0.868904	0.497489	0.447746	0.832967	0.377512	0.451093	0.665554	0.449309	0.454418	0.846198	0.355773	0.419672	0.724115	0.430043	0.850811	0.989999	0.610436	0.858935	0.778782	0.200922	0.312162	0.739033	0.777969	0.759804	0.557812	1.04667	0.427183	0.725322	0.849027	0.802631	0.603924	0.455048	0.859217	1.17699
[truncated: 71 more columns]
