# Supplementary material for: Regional association analysis-based fine mapping of three clustered QTL for verticillium wilt resistance in cotton (G. hirsutum. L)
Source: BMC Genomics. 2017 Aug 25;18:661. doi: 10.1186/s12864-017-4074-y (PMC6389109; doi:10.1186/s12864-017-4074-y)
Supplement: Supplementary file 10 — Statistically significant SNPs associated with VW resistance in the disease nursery environment and in thegreenhouse environment. SNPs detected in both environments were highlighted with yellow. The peak SNPs were highlighted with red. (XLSX 22 kb) [file 12864_2017_4074_MOESM10_ESM.xlsx]

## Sheet: Table S7
Environment	SNP	chr.	Position(bp)	p	markerR2
disease nursery	i33139Gh	Dt_chr9	14658503	0.0269477	0.0418873
disease nursery	i19916Gh	Dt_chr9	14985426	0.0359561	0.0374705
disease nursery	i43266Gh	Dt_chr9	15007871	0.0160674	0.0514978
disease nursery	i19377Gh	Dt_chr9	15134893	0.0280983	0.0411478
disease nursery	i38558Gh	Dt_chr9	15354684	0.0473661	0.0347148
disease nursery	i39594Gh	Dt_chr9	15536277	0.0300142	0.0402431
disease nursery	i19129Gh	Dt_chr9	15564190	0.0372607	0.0369435
disease nursery	i33030Gh	Dt_chr9	16078561	0.00900299	0.058758
disease nursery	i37505Gh	Dt_chr9	16287451	0.0295682	0.0412737
disease nursery	i24085Gh	Dt_chr9	16338112	0.00244291	0.0806915
disease nursery	i40834Gh	Dt_chr9	16409169	0.0219661	0.0448701
disease nursery	i24652Gh	Dt_chr9	16714987	0.0496461	0.0327436
disease nursery	i26810Gh	Dt_chr9	16924958	0.0344252	0.0381155
disease nursery	i46158Gh	Dt_chr9	17246498	0.0441767	0.0348095
disease nursery	i41693Gh	Dt_chr9	17334257	0.00536163	0.0910869
disease nursery	i00538Gh	Dt_chr9	17613688	0.0425928	0.0352267
disease nursery	i42410Gh	Dt_chr9	17988469	0.0249168	0.0429584
disease nursery	i39696Gh	Dt_chr9	18718460	0.00621929	0.0646241
disease nursery	i41044Gh	Dt_chr9	19320517	0.0293826	0.0423968
disease nursery	i19329Gh	Dt_chr9	19510934	0.00125923	0.0909501
disease nursery	i23614Gh	Dt_chr9	20462385	0.00379864	0.0726077
disease nursery	i41513Gh	Dt_chr9	20969057	0.00930687	0.0582011
disease nursery	i19921Gh	Dt_chr9	21021066	0.0326644	0.038896
disease nursery	i40401Gh	Dt_chr9	22118275	0.0175919	0.0482676
disease nursery	i26684Gh	Dt_chr9	22140873	0.0145901	0.0520504
disease nursery	i26347Gh	Dt_chr9	22368763	0.0386921	0.0363873
disease nursery	i25171Gh	Dt_chr9	22413700	0.0446793	0.0345223
disease nursery	i30899Gh	Dt_chr9	22633462	0.00613065	0.0648546
disease nursery	i28471Gh	Dt_chr9	22932355	0.0358075	0.0375318
disease nursery	i21448Gh	Dt_chr9	23878471	0.0135767	0.0522768
disease nursery	i27271Gh	Dt_chr9	24440873	0.00749407	0.061641
disease nursery	i37862Gh	Dt_chr9	25065592	0.0204915	0.0459292
disease nursery	i19447Gh	Dt_chr9	26313610	0.0387202	0.0569678
disease nursery	i38543Gh	Dt_chr9	27469449	0.03687	0.0370992
disease nursery	i36560Gh	Dt_chr9	28508496	0.0299898	0.0601754
disease nursery	i45594Gh	Dt_chr9	29246623	0.0313368	0.0395146
disease nursery	i36959Gh	Dt_chr9	29507095	0.0340259	0.0384116
disease nursery	i43301Gh	Dt_chr9	31485321	0.028465	0.0409532
disease nursery	i16842Gh	Dt_chr9	31615095	0.0164523	0.0496555
disease nursery	i16844Gh	Dt_chr9	32045575	0.0414894	0.0545665
disease nursery	i26445Gh	Dt_chr9	32046159	0.0111049	0.0554183
disease nursery	i23047Gh	Dt_chr9	32130470	0.0117843	0.0560386
disease nursery	i10058Gh	Dt_chr9	32216745	0.0441095	0.053374
disease nursery	i22609Gh	Dt_chr9	33122502	0.00930687	0.0582011
disease nursery	i29267Gh	Dt_chr9	33395020	0.0378742	0.0367024
disease nursery	i28553Gh	Dt_chr9	33968511	0.0172344	0.0707378
disease nursery	i20432Gh	Dt_chr9	34691627	0.0210084	0.0455491
disease nursery	i10014Gh	Dt_chr9	34948215	0.0400997	0.0358614
disease nursery	i06021Gh	Dt_chr9	35054027	0.0215585	0.0451552
disease nursery	i43248Gh	Dt_chr9	35147860	0.0308663	0.0397405
disease nursery	i31827Gh	Dt_chr9	35739780	0.0197964	0.0464635
disease nursery	i36259Gh	Dt_chr9	36903408	0.00379864	0.0726077
disease nursery	i47822Gh	Dt_chr9	37819159	0.00217058	0.0824311
disease nursery	i21960Gh	Dt_chr9	37928855	0.00173859	0.0855287
disease nursery	i22656Gh	Dt_chr9	38454704	0.0224604	0.0445317
disease nursery	i44469Gh	Dt_chr9	39058812	0.0177918	0.0694526
disease nursery	i31757Gh	Dt_chr9	39908665	0.0116425	0.0546769
disease nursery	i20900Gh	Dt_chr9	40356132	0.0274665	0.0415089
disease nursery	i19269Gh	Dt_chr9	40476657	0.0398753	0.0359439
disease nursery	i19266Gh	Dt_chr9	40628328	0.0320251	0.0391905
disease nursery	i06750Gh	Dt_chr9	40660961	0.0293092	0.0405149
disease nursery	i06743Gh	Dt_chr9	40731194	0.0022099	0.0815301
disease nursery	i06739Gh	Dt_chr9	40785272	0.0022099	0.0815301
disease nursery	i06738Gh	Dt_chr9	40801106	0.0413249	0.0354193
disease nursery	i06680Gh	Dt_chr9	41754269	0.043325	0.0347986
disease nursery	i06679Gh	Dt_chr9	41754831	0.043325	0.0347986
disease nursery	i23734Gh	Dt_chr9	42087524	3.68e-05	0.159345
disease nursery	i16657Gh	Dt_chr9	43193312	0.0432546	0.0347505
disease nursery	i29277Gh	Dt_chr9	43943439	0.0226284	0.0444184
disease nursery	i02176Gh	Dt_chr9	44539009	0.0326644	0.038896
disease nursery	i09909Gh	Dt_chr9	45420917	0.014279	0.0514926
disease nursery	i00156Gh	Dt_chr9	45887546	0.0134322	0.0524434
disease nursery	i09896Gh	Dt_chr9	45972682	0.0345984	0.038041
disease nursery	i63594Gm	Dt_chr9	47214257	0.00805309	0.0836992
disease nursery	i28254Gh	Dt_chr9	47261189	0.0173715	0.0485648
disease nursery	i40266Gh	Dt_chr9	48669667	0.0378503	0.0367117
disease nursery	i00554Gh	Dt_chr9	48686332	0.0378503	0.0367117
disease nursery	i35369Gh	Dt_chr9	50051700	0.00357193	0.0736135
disease nursery	i05139Gh	Dt_chr9	50052510	0.00407757	0.071452
disease nursery	i02943Gh	Dt_chr9	51171526	0.0369919	0.0574611
disease nursery	i26015Gh	Dt_chr9	51664002	0.0269099	0.0620939
disease nursery	i21350Gh	Dt_chr9	51789203	0.0334463	0.0388851
disease nursery	i11139Gh	Dt_chr9	55037276	0.0124526	0.0536245
greenhouse	i33049Gh	Dt_chr9	15379162	0.0341325	0.0752052
greenhouse	i26167Gh	Dt_chr9	15556557	0.0417023	0.0457404
greenhouse	i19129Gh	Dt_chr9	15564190	0.0222505	0.0579902
greenhouse	i47583Gh	Dt_chr9	16365780	0.0434635	0.0698268
greenhouse	i40834Gh	Dt_chr9	16409169	0.0437515	0.0448253
greenhouse	i47784Gh	Dt_chr9	16791415	0.00338055	0.0971444
greenhouse	i45237Gh	Dt_chr9	16864376	0.0285718	0.0793252
greenhouse	i45079Gh	Dt_chr9	16883972	0.0386335	0.0474645
greenhouse	i26810Gh	Dt_chr9	16924958	0.0133543	0.0682705
greenhouse	i47396Gh	Dt_chr9	17075292	0.0307594	0.0516161
greenhouse	i31081Gh	Dt_chr9	17118490	0.0324333	0.0508639
greenhouse	i36093Gh	Dt_chr9	17245165	0.0425762	0.0453444
greenhouse	i18362Gh	Dt_chr9	17322358	0.042861	0.0455578
greenhouse	i35254Gh	Dt_chr9	17461000	0.0285718	0.0793252
greenhouse	i33080Gh	Dt_chr9	17514059	0.048665	0.0428354
greenhouse	i26742Gh	Dt_chr9	17906223	0.0164441	0.0931019
greenhouse	i46191Gh	Dt_chr9	18003708	0.0179791	0.0622496
greenhouse	i48138Gh	Dt_chr9	18004610	0.0359579	0.0485869
greenhouse	i27222Gh	Dt_chr9	18070099	0.0136891	0.0681463
greenhouse	i31114Gh	Dt_chr9	18256495	0.0215703	0.0858716
greenhouse	i36831Gh	Dt_chr9	18629238	0.0372002	0.0732171
greenhouse	i47905Gh	Dt_chr9	18814822	0.0192571	0.0885251
greenhouse	i45326Gh	Dt_chr9	18839719	0.0138944	0.0674626
greenhouse	i27970Gh	Dt_chr9	19955242	0.0365935	0.0735966
greenhouse	i41900Gh	Dt_chr9	20097086	0.048665	0.0428354
greenhouse	i47303Gh	Dt_chr9	20282236	0.00492441	0.0890772
greenhouse	i29637Gh	Dt_chr9	20841008	0.0352088	0.0746976
greenhouse	i38045Gh	Dt_chr9	22296886	0.0450018	0.0442892
greenhouse	i21361Gh	Dt_chr9	22302323	0.00965735	0.0749316
greenhouse	i28303Gh	Dt_chr9	23176473	0.00136425	0.15241
greenhouse	i29378Gh	Dt_chr9	23470066	0.00400627	0.0934881
greenhouse	i47165Gh	Dt_chr9	23505531	0.0371856	0.0479396
greenhouse	i24987Gh	Dt_chr9	24475826	0.020429	0.059691
greenhouse	i35717Gh	Dt_chr9	24602362	0.0143533	0.0669836
greenhouse	i39280Gh	Dt_chr9	24861329	0.00869148	0.0775964
greenhouse	i56291Gb	Dt_chr9	24955022	0.0200383	0.0601015
greenhouse	i44209Gh	Dt_chr9	25012370	0.00957214	0.0751152
greenhouse	i26535Gh	Dt_chr9	25173140	0.031994	0.0508499
greenhouse	i36682Gh	Dt_chr9	25207909	0.00242944	0.104323
greenhouse	i31985Gh	Dt_chr9	25216557	0.0384074	0.0473177
greenhouse	i29564Gh	Dt_chr9	25245074	0.0394248	0.0468157
greenhouse	i33882Gh	Dt_chr9	26114594	0.00400627	0.0934881
greenhouse	i19447Gh	Dt_chr9	26313610	0.0418966	0.0705549
greenhouse	i25314Gh	Dt_chr9	26687448	0.0119378	0.0705637
greenhouse	i22059Gh	Dt_chr9	26777334	0.00242944	0.104323
greenhouse	i39435Gh	Dt_chr9	26860048	0.0431562	0.0453337
greenhouse	i21523Gh	Dt_chr9	28101123	0.013256	0.0684213
greenhouse	i47325Gh	Dt_chr9	28234905	0.00400627	0.0934881
greenhouse	i22753Gh	Dt_chr9	28319132	0.00428598	0.0920416
greenhouse	i44275Gh	Dt_chr9	28699121	0.034531	0.0493695
greenhouse	i45594Gh	Dt_chr9	29246623	0.0138944	0.0674626
greenhouse	i36959Gh	Dt_chr9	29507095	0.0105157	0.0735485
greenhouse	i30276Gh	Dt_chr9	29643313	0.010788	0.0726451
greenhouse	i32583Gh	Dt_chr9	29822545	0.0389399	0.0470532
greenhouse	i21752Gh	Dt_chr9	31729283	0.00500809	0.0887186
greenhouse	i27253Gh	Dt_chr9	31794770	0.0357703	0.0486879
greenhouse	i10058Gh	Dt_chr9	32216745	0.0173028	0.0910345
greenhouse	i44041Gh	Dt_chr9	32632521	0.00870352	0.107615
greenhouse	i45050Gh	Dt_chr9	34034035	0.031994	0.0508499
greenhouse	i33947Gh	Dt_chr9	34632796	0.00267412	0.135806
greenhouse	i29483Gh	Dt_chr9	34690018	0.0255749	0.0557393
greenhouse	i20432Gh	Dt_chr9	34691627	0.0381479	0.047448
greenhouse	i41861Gh	Dt_chr9	35148508	0.0490238	0.0426672
greenhouse	i12373Gh	Dt_chr9	36482160	0.00822855	0.108958
greenhouse	i49005Gh	Dt_chr9	37241583	0.0307382	0.07763
greenhouse	i59432Gb	Dt_chr9	37762784	0.0342915	0.0750977
greenhouse	i47822Gh	Dt_chr9	37819159	0.00320118	0.0988919
greenhouse	i31695Gh	Dt_chr9	37956811	0.00395217	0.09378
greenhouse	i43195Gh	Dt_chr9	38238335	0.0239568	0.0567233
greenhouse	i30071Gh	Dt_chr9	39039333	0.0448315	0.0689199
greenhouse	i30433Gh	Dt_chr9	39089899	0.00243808	0.104245
greenhouse	i09957Gh	Dt_chr9	39458117	0.0408651	0.0461282
greenhouse	i23548Gh	Dt_chr9	40058408	0.032107	0.0507813
greenhouse	i36776Gh	Dt_chr9	40152921	0.0107785	0.0726632
greenhouse	i32783Gh	Dt_chr9	40257661	0.0299163	0.0521583
greenhouse	i20900Gh	Dt_chr9	40356132	0.0143533	0.0669836
greenhouse	i31063Gh	Dt_chr9	40640910	0.00648769	0.083239
greenhouse	i06080Gh	Dt_chr9	41761503	0.0357813	0.048682
greenhouse	i00366Gh	Dt_chr9	41853002	0.0223964	0.0578604
greenhouse	i06664Gh	Dt_chr9	42096123	0.0222898	0.0579552
greenhouse	i24713Gh	Dt_chr9	43859808	0.0064141	0.0837697
greenhouse	i23134Gh	Dt_chr9	44483263	0.00519842	0.0900733
greenhouse	i29755Gh	Dt_chr9	45169278	0.0433622	0.0449956
greenhouse	i20020Gh	Dt_chr9	46100220	0.0154438	0.0653161
greenhouse	i10740Gh	Dt_chr9	48637354	9.34e-05	0.17935
greenhouse	i59127Gb	Dt_chr9	49811937	0.0494556	0.042515
greenhouse	i11279Gh	Dt_chr9	50625635	0.0360912	0.0485155
greenhouse	i34794Gh	Dt_chr9	50811243	0.0420821	0.0703754
greenhouse	i09580Gh	Dt_chr9	51907040	0.0239069	0.0565666
greenhouse	i16721Gh	Dt_chr9	51914836	0.0239069	0.0565666
greenhouse	i16720Gh	Dt_chr9	51914839	0.0239069	0.0565666
greenhouse	i32389Gh	Dt_chr9	51918087	0.0239069	0.0565666
greenhouse	i09578Gh	Dt_chr9	51928262	0.0321642	0.0507467
greenhouse	i09577Gh	Dt_chr9	51930977	0.0321642	0.0507467
greenhouse	i09575Gh	Dt_chr9	51933565	0.0321642	0.0507467
greenhouse	i09574Gh	Dt_chr9	51935388	0.0321642	0.0507467
greenhouse	i09573Gh	Dt_chr9	51950172	0.0321642	0.0507467
greenhouse	i09572Gh	Dt_chr9	51950426	0.0321642	0.0507467
greenhouse	i09571Gh	Dt_chr9	51952591	0.0321642	0.0507467
greenhouse	i26387Gh	Dt_chr9	51957985	0.0321642	0.0507467
greenhouse	i46804Gh	Dt_chr9	51960473	0.0321642	0.0507467
greenhouse	i21925Gh	Dt_chr9	51964685	0.0321642	0.0507467
greenhouse	i09569Gh	Dt_chr9	51966122	0.0321642	0.0507467
greenhouse	i09567Gh	Dt_chr9	51973620	0.0321642	0.0507467
greenhouse	i09565Gh	Dt_chr9	51976351	0.0321642	0.0507467
greenhouse	i16717Gh	Dt_chr9	51976762	0.0321642	0.0507467
greenhouse	i09564Gh	Dt_chr9	52006561	0.0239069	0.0565666
greenhouse	i41393Gh	Dt_chr9	52019917	0.0260403	0.0548793
greenhouse	i09562Gh	Dt_chr9	52023169	0.0260403	0.0548793
SNPs significantly associated with VW resistance (P <0.05) identified in the disease nursery environment and in the greenhouse environment. SNPs detected in both environments were highlighted in yellow. The peak SNPs were highlighted in red.
